# Supplementary material for: The menstrual cycle affects recognition of emotional expressions: an event-related potential study
Source: F1000Res. 2017 Jun 8;6:853. [Version 1] doi: 10.12688/f1000research.11563.1 (PMC5558101; doi:10.12688/f1000research.11563.1)
Supplement: Raw data for ERP grand averages, for the target stimuli (angry/happy facial expressions), recorded from all participants — The ERP grand average waveforms were re-referenced offline to the average of the left and right mastoids, filtered at 1.0–15 Hz and calculated separately for non-target (neutral face) and target (angry/happy face) stimuli and electrode site, with reference to a 200ms baseline preceding stimulus onset. [file f1000research-6-12492-s0000.tgz]

Archive with 1 entries (1 files):
- 155cd8d0-fdc4-4abb-9783-2d4cfb109a1a_Fig2A_ERPgrand_Average.xlsx
