# Supplementary material for: The menstrual cycle affects recognition of emotional expressions: an event-related potential study
Source: F1000Res. 2017 Jun 8;6:853. [Version 1] doi: 10.12688/f1000research.11563.1 (PMC5558101; doi:10.12688/f1000research.11563.1)
Supplement: Raw data for ERP grand averages, for the target stimuli (angry/happy facial expressions), recorded from all participants — The ERP grand average waveforms were re-referenced offline to the average of the left and right mastoids, filtered at 1.0–15 Hz and calculated separately for non-target (neutral face) and target (angry/happy face) stimuli and electrode site, with reference to a 200ms baseline preceding stimulus onset. [file f1000research-6-12492-s0000.tgz › 155cd8d0-fdc4-4abb-9783-2d4cfb109a1a_Fig2A_ERPgrand_Average.xlsx]

## Sheet: average
time	Fp1	Fp2	F3	F4	C3	C4	P3	P4	O1	O2	F7	F8	T3	T4	T5	T6	Fz	Cz	Pz
-0.1	3.049	2.535	0.6867	0.4715	-0.08077	-0.4667	-0.0379	-0.7898	-1.134	-1.812	1.341	0.7088	0.9595	-0.4411	0.5921	-1.782	0.4814	-0.0819	-0.7229
-0.098	3.069	2.631	0.7743	0.5317	0.04696	-0.3548	0.02653	-0.7455	-1.224	-1.787	1.29	0.7026	0.9366	-0.5966	0.5313	-1.676	0.5633	-0.01388	-0.7009
-0.096	3.087	2.74	0.8824	0.6112	0.1905	-0.2283	0.09833	-0.703	-1.293	-1.759	1.24	0.7185	0.8902	-0.7113	0.4448	-1.576	0.6564	0.0678	-0.6664
-0.094	3.111	2.869	1.005	0.7116	0.3414	-0.08977	0.1737	-0.6598	-1.331	-1.72	1.198	0.7567	0.8211	-0.7696	0.3409	-1.477	0.7604	0.1608	-0.62
-0.092	3.151	3.019	1.134	0.8328	0.4907	0.05674	0.2477	-0.6131	-1.338	-1.668	1.17	0.8145	0.7384	-0.7655	0.2289	-1.378	0.8758	0.263	-0.5648
-0.09	3.215	3.189	1.267	0.9721	0.6301	0.2046	0.3153	-0.5619	-1.324	-1.605	1.163	0.8892	0.6563	-0.7086	0.1181	-1.278	1.002	0.3718	-0.5056
-0.088	3.312	3.372	1.399	1.124	0.7535	0.3457	0.373	-0.506	-1.299	-1.539	1.177	0.9793	0.5888	-0.6218	0.01768	-1.179	1.14	0.4854	-0.4472
-0.086	3.442	3.554	1.532	1.281	0.8578	0.4735	0.4193	-0.4459	-1.272	-1.474	1.215	1.082	0.5456	-0.5311	-0.06426	-1.086	1.285	0.6022	-0.3934
-0.084	3.595	3.719	1.665	1.434	0.9426	0.5848	0.4527	-0.3807	-1.247	-1.415	1.271	1.191	0.5298	-0.4532	-0.1232	-1.003	1.434	0.7195	-0.3475
-0.082	3.757	3.852	1.791	1.575	1.009	0.68	0.4711	-0.3095	-1.224	-1.365	1.341	1.293	0.5397	-0.3884	-0.1601	-0.9345	1.578	0.8325	-0.3127
-0.08	3.911	3.945	1.905	1.697	1.061	0.762	0.4722	-0.2305	-1.204	-1.328	1.416	1.378	0.5719	-0.3223	-0.1812	-0.8798	1.709	0.9356	-0.2916
-0.078	4.043	3.999	2	1.797	1.101	0.8357	0.457	-0.1426	-1.187	-1.307	1.489	1.436	0.6227	-0.2349	-0.1939	-0.8353	1.819	1.026	-0.2835
-0.076	4.142	4.019	2.073	1.876	1.138	0.9065	0.4303	-0.04582	-1.174	-1.301	1.553	1.47	0.6886	-0.1104	-0.2029	-0.7959	1.908	1.103	-0.2838
-0.074	4.203	4.015	2.127	1.938	1.176	0.9783	0.4001	0.05721	-1.161	-1.305	1.6	1.482	0.7658	0.05645	-0.2083	-0.758	1.977	1.171	-0.2852
-0.072	4.222	3.993	2.163	1.987	1.217	1.053	0.3749	0.1622	-1.148	-1.315	1.631	1.48	0.8513	0.2619	-0.2071	-0.7211	2.03	1.233	-0.2797
-0.07	4.203	3.958	2.187	2.027	1.264	1.13	0.3624	0.2654	-1.131	-1.324	1.646	1.471	0.9427	0.498	-0.1967	-0.6853	2.073	1.294	-0.2592
-0.068	4.149	3.916	2.201	2.062	1.315	1.21	0.3693	0.3658	-1.111	-1.324	1.649	1.462	1.037	0.755	-0.178	-0.6484	2.11	1.36	-0.2166
-0.066	4.068	3.875	2.21	2.096	1.371	1.293	0.3995	0.4654	-1.086	-1.309	1.643	1.459	1.126	1.02	-0.1536	-0.604	2.148	1.435	-0.146
-0.064	3.97	3.839	2.214	2.131	1.434	1.378	0.4543	0.5674	-1.058	-1.273	1.628	1.468	1.199	1.275	-0.1262	-0.5432	2.19	1.524	-0.04428
-0.062	3.863	3.812	2.209	2.167	1.504	1.467	0.5312	0.6738	-1.022	-1.212	1.603	1.489	1.246	1.496	-0.09637	-0.4581	2.236	1.625	0.08648
-0.06	3.751	3.788	2.191	2.201	1.578	1.557	0.6236	0.7832	-0.9766	-1.125	1.566	1.516	1.261	1.664	-0.06451	-0.3449	2.281	1.732	0.2376
-0.058	3.637	3.758	2.149	2.222	1.65	1.64	0.7204	0.89	-0.9226	-1.015	1.514	1.542	1.24	1.764	-0.03372	-0.2054	2.315	1.832	0.3932
-0.056	3.518	3.713	2.075	2.221	1.705	1.702	0.8061	0.9832	-0.8682	-0.8933	1.446	1.558	1.181	1.795	-0.01155	-0.04731	2.325	1.909	0.5316
-0.054	3.395	3.646	1.964	2.183	1.731	1.729	0.8637	1.048	-0.8296	-0.7781	1.362	1.561	1.083	1.767	-0.008239	0.1179	2.298	1.945	0.6296
-0.052	3.271	3.556	1.813	2.1	1.714	1.707	0.8792	1.069	-0.8261	-0.6892	1.265	1.549	0.943	1.699	-0.03217	0.2765	2.227	1.926	0.668
-0.05	3.152	3.449	1.627	1.968	1.649	1.628	0.8457	1.033	-0.8724	-0.6426	1.162	1.527	0.7634	1.618	-0.08662	0.4136	2.11	1.846	0.6363
-0.048	3.046	3.335	1.418	1.792	1.535	1.492	0.7643	0.9345	-0.9726	-0.6468	1.063	1.501	0.5505	1.541	-0.1699	0.5141	1.953	1.705	0.5354
-0.046	2.961	3.232	1.204	1.583	1.383	1.307	0.6439	0.7764	-1.118	-0.7007	0.9795	1.477	0.3203	1.471	-0.2768	0.5636	1.769	1.515	0.3773
-0.044	2.903	3.154	1.011	1.358	1.208	1.092	0.5001	0.568	-1.29	-0.7958	0.9216	1.461	0.09759	1.394	-0.3985	0.5519	1.581	1.294	0.183
-0.042	2.874	3.112	0.8645	1.138	1.032	0.8666	0.3533	0.3249	-1.463	-0.9194	0.8986	1.455	-0.08713	1.287	-0.5219	0.4758	1.41	1.067	-0.02254
-0.04	2.873	3.105	0.7839	0.9427	0.8756	0.6533	0.2237	0.06607	-1.612	-1.059	0.9154	1.455	-0.2043	1.126	-0.6304	0.3396	1.275	0.8549	-0.2158
-0.038	2.899	3.122	0.7767	0.7859	0.7539	0.4684	0.1277	-0.1897	-1.719	-1.206	0.9713	1.453	-0.2325	0.896	-0.7063	0.1537	1.188	0.6764	-0.3784
-0.036	2.947	3.15	0.8375	0.6741	0.6713	0.3204	0.07469	-0.4262	-1.776	-1.355	1.062	1.443	-0.1629	0.5985	-0.7342	-0.06655	1.152	0.5422	-0.4985
-0.034	3.014	3.179	0.9496	0.6072	0.623	0.2095	0.06657	-0.6324	-1.781	-1.503	1.179	1.42	-0.001784	0.2549	-0.7052	-0.3037	1.16	0.4559	-0.5704
-0.032	3.09	3.207	1.089	0.5787	0.5974	0.1271	0.09719	-0.8045	-1.741	-1.647	1.313	1.386	0.2292	-0.09696	-0.6211	-0.5409	1.201	0.4132	-0.5952
-0.03	3.164	3.227	1.229	0.5772	0.5794	0.05987	0.1542	-0.9459	-1.671	-1.786	1.447	1.343	0.495	-0.4119	-0.4966	-0.7641	1.258	0.4029	-0.5799
-0.028	3.22	3.232	1.347	0.5909	0.5562	-0.00614	0.2221	-1.064	-1.586	-1.918	1.567	1.296	0.7533	-0.6508	-0.3549	-0.9648	1.311	0.4111	-0.5361
-0.026	3.243	3.212	1.427	0.6105	0.5195	-0.08033	0.2859	-1.168	-1.503	-2.043	1.655	1.248	0.9644	-0.7914	-0.2207	-1.14	1.347	0.4238	-0.4774
-0.024	3.224	3.157	1.457	0.6301	0.4657	-0.1664	0.3331	-1.262	-1.435	-2.158	1.7	1.203	1.1	-0.8344	-0.1133	-1.294	1.356	0.4304	-0.4176
-0.022	3.161	3.062	1.433	0.6456	0.3936	-0.2633	0.3534	-1.349	-1.391	-2.258	1.692	1.163	1.15	-0.7985	-0.04422	-1.434	1.332	0.4232	-0.3698
-0.02	3.053	2.928	1.354	0.6545	0.3034	-0.3669	0.3387	-1.431	-1.377	-2.344	1.627	1.128	1.118	-0.7095	-0.01971	-1.569	1.272	0.397	-0.3457
-0.018	2.906	2.766	1.223	0.6565	0.1963	-0.4716	0.2831	-1.513	-1.398	-2.42	1.51	1.097	1.021	-0.5904	-0.04218	-1.71	1.176	0.3489	-0.3544
-0.016	2.73	2.586	1.052	0.6525	0.07472	-0.572	0.1851	-1.6	-1.455	-2.491	1.354	1.065	0.8834	-0.4592	-0.1099	-1.862	1.047	0.2778	-0.4002
-0.014	2.539	2.399	0.8539	0.6438	-0.05714	-0.6644	0.04918	-1.696	-1.544	-2.56	1.178	1.032	0.7286	-0.3321	-0.2155	-2.03	0.8907	0.1847	-0.4812
-0.012	2.345	2.212	0.6464	0.6305	-0.1929	-0.7453	-0.1132	-1.796	-1.649	-2.625	1.004	0.9962	0.5762	-0.2288	-0.3457	-2.21	0.7162	0.07404	-0.5882
-0.01	2.163	2.031	0.444	0.6118	-0.3236	-0.8096	-0.285	-1.889	-1.75	-2.674	0.8526	0.9578	0.4377	-0.1713	-0.484	-2.39	0.5346	-0.04677	-0.7068
-0.008	2	1.86	0.2569	0.5853	-0.4407	-0.8513	-0.4491	-1.962	-1.826	-2.697	0.7374	0.9181	0.3164	-0.1783	-0.6147	-2.553	0.357	-0.1687	-0.821
-0.006	1.861	1.701	0.0894	0.5462	-0.5403	-0.8669	-0.594	-2.004	-1.861	-2.69	0.6609	0.8789	0.21	-0.2583	-0.7269	-2.681	0.1914	-0.2849	-0.9184
-0.004	1.744	1.556	-0.0603	0.4876	-0.6254	-0.8581	-0.7172	-2.011	-1.852	-2.654	0.6137	0.8408	0.1138	-0.4067	-0.8158	-2.768	0.04057	-0.3925	-0.9937
-0.002	1.639	1.424	-0.1978	0.4025	-0.7038	-0.8311	-0.8241	-1.99	-1.805	-2.596	0.578	0.8026	0.02375	-0.6067	-0.8822	-2.814	-0.0977	-0.4931	-1.049
0	1.532	1.297	-0.3304	0.2864	-0.7831	-0.7941	-0.9231	-1.951	-1.737	-2.52	0.5357	0.7599	-0.06338	-0.833	-0.9306	-2.825	-0.2285	-0.5898	-1.092
0.002	1.413	1.167	-0.4662	0.1392	-0.8671	-0.7544	-1.022	-1.902	-1.664	-2.431	0.4752	0.7048	-0.1497	-1.056	-0.9676	-2.805	-0.3576	-0.6853	-1.13
0.004	1.274	1.025	-0.6129	-0.03626	-0.9564	-0.7179	-1.126	-1.85	-1.603	-2.337	0.3942	0.628	-0.2358	-1.248	-0.9984	-2.754	-0.49	-0.7816	-1.169
0.006	1.111	0.8656	-0.776	-0.2334	-1.049	-0.689	-1.237	-1.796	-1.566	-2.243	0.2985	0.523	-0.3202	-1.386	-1.025	-2.673	-0.6287	-0.8793	-1.214
0.008	0.9266	0.6889	-0.9549	-0.4424	-1.142	-0.672	-1.352	-1.74	-1.555	-2.154	0.1965	0.39	-0.3981	-1.45	-1.045	-2.566	-0.7737	-0.9776	-1.263
0.01	0.7244	0.5009	-1.141	-0.6504	-1.232	-0.6696	-1.465	-1.684	-1.567	-2.07	0.09604	0.2375	-0.4623	-1.427	-1.05	-2.444	-0.9211	-1.074	-1.311
0.012	0.5128	0.3118	-1.319	-0.843	-1.315	-0.6813	-1.566	-1.629	-1.593	-1.986	0.002551	0.08021	-0.5066	-1.307	-1.034	-2.322	-1.063	-1.163	-1.352
0.014	0.3016	0.1344	-1.467	-1.007	-1.383	-0.7027	-1.643	-1.576	-1.624	-1.897	-0.08001	-0.06563	-0.5296	-1.097	-0.9923	-2.208	-1.188	-1.239	-1.375
0.016	0.101	-0.01752	-1.566	-1.134	-1.431	-0.7268	-1.688	-1.525	-1.652	-1.805	-0.149	-0.1863	-0.5353	-0.8208	-0.9277	-2.108	-1.285	-1.296	-1.373
0.018	-0.07995	-0.1318	-1.603	-1.218	-1.45	-0.7476	-1.696	-1.478	-1.672	-1.711	-0.2027	-0.2729	-0.5308	-0.5182	-0.8501	-2.02	-1.343	-1.33	-1.341
0.02	-0.2338	-0.2008	-1.573	-1.262	-1.44	-0.7608	-1.668	-1.435	-1.678	-1.62	-0.2392	-0.3221	-0.5211	-0.231	-0.7715	-1.942	-1.359	-1.337	-1.281
0.022	-0.3547	-0.2247	-1.483	-1.267	-1.403	-0.7628	-1.608	-1.392	-1.666	-1.533	-0.2548	-0.3372	-0.5069	0.006621	-0.7036	-1.871	-1.33	-1.32	-1.192
0.024	-0.4389	-0.2141	-1.347	-1.239	-1.343	-0.7503	-1.521	-1.347	-1.629	-1.452	-0.2463	-0.3279	-0.4861	0.1746	-0.6559	-1.805	-1.264	-1.279	-1.077
0.026	-0.4855	-0.1878	-1.185	-1.184	-1.268	-0.7216	-1.416	-1.298	-1.566	-1.38	-0.214	-0.308	-0.4583	0.2671	-0.6342	-1.745	-1.169	-1.221	-0.9419
0.028	-0.4979	-0.166	-1.016	-1.113	-1.183	-0.6788	-1.301	-1.243	-1.475	-1.316	-0.164	-0.2909	-0.4262	0.2871	-0.6388	-1.693	-1.059	-1.151	-0.7938
0.03	-0.4854	-0.1633	-0.8558	-1.036	-1.094	-0.628	-1.183	-1.185	-1.361	-1.26	-0.1056	-0.2877	-0.395	0.2399	-0.6628	-1.648	-0.945	-1.078	-0.6409
0.032	-0.4624	-0.1866	-0.7155	-0.9646	-1.006	-0.5789	-1.068	-1.129	-1.225	-1.209	-0.0483	-0.3054	-0.3683	0.1302	-0.6945	-1.613	-0.8395	-1.007	-0.4914
0.034	-0.4438	-0.2359	-0.6018	-0.9095	-0.9235	-0.542	-0.9583	-1.081	-1.073	-1.161	0.001299	-0.3473	-0.3468	-0.0353	-0.7222	-1.589	-0.7516	-0.9429	-0.3513
0.036	-0.4382	-0.3069	-0.5168	-0.8752	-0.8524	-0.5257	-0.8572	-1.046	-0.9099	-1.117	0.0406	-0.4112	-0.3278	-0.2418	-0.7367	-1.58	-0.6862	-0.8888	-0.2234
0.038	-0.4438	-0.3909	-0.4575	-0.8598	-0.7943	-0.533	-0.763	-1.025	-0.7424	-1.076	0.07201	-0.4883	-0.3051	-0.4659	-0.7312	-1.587	-0.6421	-0.8421	-0.1062
0.04	-0.4503	-0.4744	-0.417	-0.8542	-0.748	-0.5596	-0.6724	-1.016	-0.5774	-1.042	0.102	-0.5642	-0.2698	-0.6833	-0.702	-1.608	-0.6118	-0.7974	0.003098
0.042	-0.4461	-0.5393	-0.3866	-0.8461	-0.7103	-0.5963	-0.5829	-1.013	-0.4249	-1.016	0.1377	-0.6221	-0.2109	-0.8814	-0.6499	-1.642	-0.5839	-0.7483	0.1062
0.044	-0.4255	-0.567	-0.3571	-0.823	-0.677	-0.6323	-0.4942	-1.012	-0.298	-0.9999	0.1811	-0.6485	-0.1202	-1.062	-0.5813	-1.681	-0.5463	-0.6905	0.2019
0.046	-0.3907	-0.5429	-0.3196	-0.7749	-0.6423	-0.6582	-0.4074	-1.01	-0.2078	-0.9917	0.2282	-0.6358	0.002828	-1.231	-0.5061	-1.721	-0.489	-0.6224	0.2876
0.048	-0.3468	-0.4607	-0.2653	-0.6961	-0.5996	-0.6685	-0.322	-1.007	-0.1577	-0.9862	0.2722	-0.5836	0.1495	-1.388	-0.434	-1.755	-0.4055	-0.5449	0.3621
0.05	-0.2974	-0.323	-0.1881	-0.5867	-0.5446	-0.6623	-0.2364	-1.003	-0.1419	-0.9754	0.3111	-0.4971	0.3054	-1.517	-0.3707	-1.782	-0.2938	-0.461	0.4256
0.052	-0.2434	-0.1421	-0.08845	-0.4535	-0.4779	-0.6443	-0.15	-0.9987	-0.1487	-0.9519	0.3495	-0.386	0.4571	-1.593	-0.3172	-1.802	-0.1577	-0.376	0.4794
0.054	-0.1857	0.06226	0.02569	-0.3094	-0.4056	-0.6223	-0.06413	-0.9954	-0.1639	-0.9099	0.3954	-0.2632	0.5964	-1.597	-0.2702	-1.822	-0.007119	-0.2963	0.5247
0.056	-0.1265	0.2662	0.1407	-0.1692	-0.3361	-0.6043	0.01896	-0.9933	-0.172	-0.844	0.4541	-0.1429	0.7183	-1.529	-0.2235	-1.842	0.1447	-0.2275	0.5635
0.058	-0.06908	0.446	0.2424	-0.04691	-0.2774	-0.5971	0.09821	-0.9897	-0.1579	-0.7472	0.5242	-0.03903	0.8185	-1.405	-0.1701	-1.862	0.2845	-0.1727	0.5996
0.06	-0.0151	0.5833	0.3209	0.04595	-0.2354	-0.6059	0.1742	-0.9796	-0.1104	-0.6118	0.5997	0.03834	0.8917	-1.252	-0.1061	-1.877	0.4026	-0.1323	0.6378
0.062	0.03807	0.669	0.374	0.102	-0.2135	-0.6341	0.2487	-0.9583	-0.02818	-0.434	0.6756	0.08432	0.9342	-1.105	-0.03283	-1.879	0.4945	-0.105	0.6816
0.064	0.09716	0.706	0.4074	0.1192	-0.2104	-0.6814	0.3229	-0.9229	0.07814	-0.218	0.7517	0.09895	0.9442	-0.9971	0.04318	-1.861	0.5614	-0.08912	0.7313
0.066	0.1699	0.707	0.4317	0.1024	-0.2196	-0.7413	0.3959	-0.8725	0.1903	0.02268	0.8305	0.08451	0.9226	-0.9531	0.1123	-1.822	0.6089	-0.08295	0.7834
0.068	0.2609	0.6895	0.4586	0.06241	-0.2311	-0.8023	0.4649	-0.808	0.2901	0.2701	0.9123	0.04356	0.8715	-0.9822	0.1654	-1.762	0.6444	-0.08469	0.831
0.07	0.3704	0.6693	0.4968	0.01356	-0.2353	-0.8528	0.5253	-0.7316	0.3653	0.5078	0.9913	-0.01999	0.795	-1.073	0.1977	-1.683	0.6757	-0.09157	0.8665
0.072	0.4947	0.6574	0.5501	-0.02999	-0.2268	-0.8851	0.5728	-0.6462	0.4098	0.7237	1.058	-0.09949	0.7013	-1.189	0.2108	-1.586	0.7092	-0.0993	0.8834
0.074	0.6273	0.6589	0.6168	-0.05684	-0.2048	-0.8961	0.604	-0.5548	0.4208	0.9086	1.103	-0.1859	0.6021	-1.28	0.2123	-1.469	0.7495	-0.1022	0.8786
0.076	0.7592	0.6753	0.6898	-0.05891	-0.1705	-0.8842	0.6178	-0.4579	0.3963	1.054	1.121	-0.2691	0.5104	-1.29	0.2133	-1.329	0.7994	-0.09376	0.8531
0.078	0.8802	0.7062	0.7596	-0.03122	-0.1246	-0.8456	0.6161	-0.3521	0.3356	1.153	1.113	-0.3387	0.4368	-1.183	0.2236	-1.164	0.8591	-0.06715	0.8124
0.08	0.9812	0.7483	0.8162	0.02718	-0.06579	-0.7748	0.6038	-0.23	0.2426	1.204	1.079	-0.3857	0.3871	-0.9609	0.2477	-0.9709	0.926	-0.01743	0.7655
0.082	1.056	0.7931	0.8514	0.111	0.00653	-0.6676	0.5875	-0.08336	0.1278	1.217	1.02	-0.4055	0.3615	-0.6624	0.2833	-0.7538	0.9935	0.05613	0.7224
0.084	1.101	0.827	0.8587	0.2076	0.0898	-0.5254	0.5735	0.09374	0.01096	1.21	0.9378	-0.4008	0.3546	-0.3527	0.3251	-0.5161	1.05	0.1481	0.6921
0.086	1.113	0.8358	0.8325	0.2972	0.176	-0.3575	0.567	0.3023	-0.08033	1.21	0.8307	-0.3797	0.3589	-0.09415	0.3701	-0.2595	1.081	0.2467	0.6812
0.088	1.09	0.8117	0.7664	0.3564	0.2516	-0.1809	0.5714	0.5383	-0.1141	1.248	0.7005	-0.3523	0.3671	0.07485	0.4206	0.01942	1.07	0.3355	0.6938
0.09	1.032	0.7566	0.6528	0.3618	0.3004	-0.01744	0.5875	0.7934	-0.062	1.353	0.5508	-0.3267	0.3731	0.1455	0.4836	0.33	1.002	0.3956	0.7303
0.092	0.9463	0.6812	0.4851	0.2951	0.3074	0.1113	0.6135	1.057	0.09271	1.544	0.3866	-0.3099	0.3708	0.1274	0.5671	0.6842	0.8652	0.4089	0.7862
0.094	0.8488	0.5999	0.2616	0.1475	0.2625	0.1891	0.6454	1.32	0.3524	1.827	0.214	-0.3079	0.3537	0.03579	0.6763	1.093	0.6537	0.3613	0.8538
0.096	0.756	0.5263	-0.01055	-0.07851	0.1651	0.209	0.6794	1.572	0.7089	2.194	0.03938	-0.3259	0.3163	-0.1096	0.8122	1.563	0.3716	0.2458	0.9243
0.098	0.6815	0.4708	-0.3155	-0.3683	0.02433	0.1735	0.7143	1.809	1.151	2.629	-0.1306	-0.3663	0.257	-0.2775	0.9729	2.097	0.03179	0.06481	0.9917
0.1	0.6332	0.4408	-0.632	-0.6983	-0.1433	0.09251	0.7528	2.028	1.667	3.112	-0.2893	-0.4274	0.1789	-0.4226	1.155	2.693	-0.3445	-0.1704	1.054
0.102	0.6142	0.4426	-0.9386	-1.041	-0.3199	-0.0194	0.7977	2.229	2.244	3.614	-0.431	-0.5048	0.08787	-0.4991	1.356	3.342	-0.7321	-0.4423	1.112
0.104	0.6234	0.4817	-1.217	-1.371	-0.4912	-0.1464	0.8487	2.411	2.865	4.106	-0.5518	-0.5937	-0.01176	-0.484	1.569	4.029	-1.106	-0.7315	1.164
0.106	0.6548	0.5621	-1.456	-1.671	-0.648	-0.274	0.8991	2.571	3.504	4.556	-0.653	-0.6905	-0.1211	-0.3921	1.784	4.731	-1.447	-1.021	1.203
0.108	0.6961	0.6833	-1.649	-1.935	-0.7878	-0.3925	0.9366	2.702	4.133	4.937	-0.7424	-0.7938	-0.2465	-0.2704	1.991	5.416	-1.744	-1.298	1.222
0.11	0.7303	0.8365	-1.803	-2.169	-0.9155	-0.5021	0.9459	2.792	4.724	5.232	-0.8324	-0.9038	-0.3957	-0.1757	2.174	6.05	-1.998	-1.56	1.207
0.112	0.7399	1.005	-1.932	-2.386	-1.045	-0.6148	0.9108	2.822	5.249	5.428	-0.9353	-1.021	-0.5746	-0.1512	2.322	6.598	-2.22	-1.81	1.144
0.114	0.7132	1.167	-2.057	-2.603	-1.194	-0.7494	0.8164	2.774	5.684	5.519	-1.059	-1.143	-0.7828	-0.2164	2.424	7.028	-2.427	-2.059	1.02
0.116	0.648	1.302	-2.196	-2.832	-1.381	-0.9224	0.6515	2.636	6.003	5.499	-1.204	-1.265	-1.013	-0.3658	2.473	7.317	-2.631	-2.317	0.8235
0.118	0.5517	1.393	-2.364	-3.076	-1.615	-1.14	0.4116	2.406	6.184	5.365	-1.369	-1.376	-1.25	-0.5745	2.461	7.449	-2.842	-2.593	0.5542
0.12	0.4378	1.435	-2.562	-3.332	-1.893	-1.397	0.1013	2.098	6.214	5.116	-1.546	-1.464	-1.481	-0.8039	2.388	7.419	-3.061	-2.884	0.219
0.122	0.3219	1.432	-2.783	-3.584	-2.199	-1.675	-0.2649	1.73	6.088	4.755	-1.727	-1.518	-1.695	-1.01	2.252	7.228	-3.278	-3.181	-0.1658
0.124	0.2196	1.398	-3.009	-3.811	-2.51	-1.95	-0.6638	1.329	5.816	4.29	-1.901	-1.532	-1.887	-1.153	2.058	6.884	-3.478	-3.464	-0.5761
0.126	0.1456	1.353	-3.216	-3.99	-2.795	-2.193	-1.066	0.9216	5.42	3.735	-2.054	-1.504	-2.045	-1.203	1.815	6.397	-3.641	-3.709	-0.9814
0.128	0.1137	1.318	-3.38	-4.094	-3.021	-2.376	-1.44	0.5355	4.933	3.11	-2.169	-1.43	-2.156	-1.144	1.535	5.78	-3.743	-3.887	-1.348
0.13	0.1367	1.312	-3.479	-4.102	-3.161	-2.474	-1.756	0.1939	4.387	2.444	-2.226	-1.31	-2.203	-0.9788	1.229	5.048	-3.763	-3.972	-1.646
0.132	0.2256	1.349	-3.496	-3.998	-3.195	-2.472	-1.991	-0.08794	3.808	1.758	-2.207	-1.139	-2.181	-0.7252	0.9053	4.213	-3.686	-3.945	-1.852
0.134	0.3877	1.439	-3.414	-3.776	-3.114	-2.365	-2.135	-0.3036	3.216	1.072	-2.098	-0.9162	-2.09	-0.4138	0.5668	3.289	-3.502	-3.795	-1.954
0.136	0.6236	1.589	-3.223	-3.44	-2.918	-2.157	-2.185	-0.4543	2.619	0.3978	-1.894	-0.6432	-1.94	-0.07956	0.2178	2.294	-3.208	-3.522	-1.952
0.138	0.9264	1.803	-2.915	-2.998	-2.617	-1.861	-2.149	-0.5473	2.022	-0.2531	-1.595	-0.3251	-1.737	0.2466	-0.1342	1.252	-2.808	-3.135	-1.855
0.14	1.285	2.079	-2.492	-2.467	-2.225	-1.496	-2.037	-0.593	1.427	-0.8724	-1.212	0.03002	-1.484	0.5439	-0.479	0.1931	-2.311	-2.65	-1.676
0.142	1.685	2.411	-1.965	-1.867	-1.764	-1.085	-1.861	-0.6041	0.8376	-1.452	-0.761	0.4114	-1.178	0.805	-0.8068	-0.8513	-1.734	-2.091	-1.435
0.144	2.116	2.788	-1.355	-1.222	-1.257	-0.6538	-1.636	-0.5947	0.2604	-1.984	-0.2612	0.8059	-0.8233	1.031	-1.111	-1.852	-1.099	-1.487	-1.154
0.146	2.562	3.196	-0.686	-0.5609	-0.7335	-0.2301	-1.384	-0.5789	-0.2968	-2.46	0.2639	1.198	-0.4306	1.221	-1.391	-2.785	-0.4328	-0.8662	-0.8561
0.148	3.006	3.614	0.01123	0.08497	-0.2187	0.1612	-1.123	-0.5685	-0.8271	-2.872	0.7909	1.569	-0.01993	1.367	-1.648	-3.634	0.2351	-0.2591	-0.5642
0.15	3.427	4.019	0.7053	0.687	0.2651	0.5027	-0.8744	-0.5691	-1.324	-3.206	1.298	1.901	0.3828	1.449	-1.884	-4.38	0.8768	0.3097	-0.2979
0.152	3.801	4.387	1.366	1.224	0.7025	0.7876	-0.6528	-0.58	-1.783	-3.447	1.765	2.179	0.7515	1.452	-2.102	-5.009	1.469	0.822	-0.07083
0.154	4.107	4.696	1.966	1.683	1.084	1.018	-0.4699	-0.5953	-2.196	-3.58	2.177	2.389	1.065	1.369	-2.303	-5.508	1.994	1.267	0.1102
0.156	4.33	4.931	2.485	2.059	1.402	1.2	-0.3333	-0.6088	-2.555	-3.594	2.523	2.528	1.309	1.217	-2.489	-5.872	2.439	1.637	0.2444
0.158	4.462	5.083	2.907	2.353	1.654	1.338	-0.2466	-0.6183	-2.851	-3.485	2.797	2.597	1.478	1.023	-2.661	-6.106	2.798	1.932	0.3352
0.16	4.508	5.151	3.223	2.566	1.834	1.429	-0.2107	-0.6271	-3.077	-3.263	2.995	2.609	1.569	0.8235	-2.816	-6.223	3.068	2.148	0.3874
0.162	4.475	5.134	3.43	2.702	1.939	1.473	-0.2241	-0.6409	-3.229	-2.942	3.112	2.577	1.581	0.642	-2.954	-6.242	3.247	2.287	0.4057
0.164	4.376	5.033	3.533	2.768	1.972	1.469	-0.2805	-0.6632	-3.307	-2.536	3.146	2.516	1.516	0.4894	-3.07	-6.177	3.343	2.355	0.3964
0.166	4.225	4.85	3.545	2.774	1.942	1.429	-0.3672	-0.6896	-3.309	-2.056	3.097	2.435	1.383	0.3643	-3.16	-6.033	3.367	2.364	0.369
0.168	4.041	4.59	3.482	2.736	1.871	1.368	-0.4662	-0.7071	-3.23	-1.503	2.972	2.343	1.198	0.2589	-3.217	-5.807	3.335	2.333	0.3363
0.17	3.843	4.269	3.364	2.668	1.782	1.307	-0.558	-0.6979	-3.069	-0.8733	2.789	2.242	0.9874	0.1651	-3.234	-5.489	3.266	2.278	0.312
0.172	3.65	3.912	3.207	2.583	1.695	1.262	-0.627	-0.6457	-2.83	-0.168	2.571	2.13	0.7756	0.07859	-3.205	-5.07	3.174	2.216	0.3069
0.174	3.474	3.548	3.024	2.49	1.623	1.243	-0.6641	-0.5418	-2.524	0.6059	2.346	2.002	0.5835	0.002561	-3.126	-4.55	3.069	2.154	0.3263
0.176	3.315	3.203	2.821	2.389	1.568	1.247	-0.6675	-0.3883	-2.17	1.432	2.13	1.852	0.4211	-0.05197	-2.999	-3.939	2.952	2.093	0.3688
0.178	3.163	2.895	2.605	2.275	1.522	1.261	-0.6427	-0.198	-1.784	2.285	1.932	1.679	0.2864	-0.07136	-2.829	-3.254	2.822	2.027	0.4261
0.18	3	2.624	2.378	2.135	1.474	1.267	-0.6007	0.009363	-1.385	3.135	1.746	1.481	0.1706	-0.04801	-2.629	-2.52	2.67	1.944	0.4844
0.182	2.813	2.38	2.144	1.957	1.411	1.248	-0.5543	0.2139	-0.99	3.949	1.564	1.257	0.06745	0.01407	-2.415	-1.765	2.489	1.833	0.5281
0.184	2.59	2.147	1.904	1.737	1.326	1.197	-0.5142	0.4018	-0.6112	4.705	1.38	1.007	-0.02031	0.1019	-2.197	-1.011	2.273	1.686	0.5452
0.186	2.329	1.911	1.661	1.479	1.217	1.115	-0.4858	0.568	-0.2542	5.387	1.192	0.7363	-0.08196	0.2022	-1.981	-0.2772	2.022	1.501	0.5312
0.188	2.031	1.665	1.42	1.196	1.087	1.009	-0.4696	0.7147	0.08153	5.994	1.001	0.4505	-0.1071	0.3074	-1.765	0.4271	1.741	1.285	0.4889
0.19	1.702	1.406	1.187	0.9007	0.9411	0.8859	-0.4634	0.8463	0.3999	6.528	0.8121	0.1592	-0.09452	0.4142	-1.549	1.098	1.439	1.044	0.4254
0.192	1.349	1.137	0.9694	0.6043	0.7824	0.7486	-0.4648	0.9658	0.7041	6.994	0.626	-0.1267	-0.05577	0.5164	-1.336	1.736	1.124	0.7871	0.3479
0.194	0.9832	0.8615	0.7714	0.315	0.6149	0.6004	-0.4722	1.075	0.9943	7.393	0.444	-0.3965	-0.01231	0.6013	-1.136	2.339	0.8058	0.5204	0.2613
0.196	0.6166	0.5805	0.5958	0.03805	0.4438	0.4463	-0.4844	1.173	1.27	7.721	0.2662	-0.6416	0.01225	0.6504	-0.9603	2.905	0.491	0.2503	0.1689
0.198	0.2648	0.293	0.4429	-0.224	0.2752	0.2932	-0.5004	1.259	1.53	7.978	0.09286	-0.8572	-0.0002509	0.6437	-0.8158	3.427	0.1868	-0.01622	0.07359
0.2	-0.05726	-0.003438	0.3113	-0.4711	0.1154	0.15	-0.5187	1.335	1.778	8.166	-0.07394	-1.044	-0.05875	0.5663	-0.7019	3.899	-0.1004	-0.2718	-0.02156
0.202	-0.3378	-0.3109	0.1981	-0.7044	-0.02973	0.02545	-0.5371	1.399	2.015	8.29	-0.2294	-1.205	-0.1629	0.4148	-0.6103	4.318	-0.3646	-0.5084	-0.1123
0.204	-0.5693	-0.6296	0.1007	-0.9255	-0.1558	-0.0743	-0.5516	1.454	2.245	8.358	-0.3669	-1.349	-0.3036	0.2026	-0.5272	4.685	-0.6015	-0.7188	-0.1933
0.206	-0.7481	-0.9569	0.01813	-1.135	-0.2602	-0.149	-0.5572	1.498	2.469	8.379	-0.4797	-1.485	-0.463	-0.04042	-0.4368	5.001	-0.808	-0.8977	-0.2589
0.208	-0.8752	-1.285	-0.04856	-1.33	-0.3422	-0.2039	-0.5468	1.531	2.689	8.363	-0.5642	-1.621	-0.6173	-0.2739	-0.3221	5.271	-0.9829	-1.042	-0.3034
0.21	-0.9558	-1.602	-0.09614	-1.502	-0.3999	-0.2456	-0.5117	1.55	2.908	8.317	-0.6212	-1.759	-0.7419	-0.4576	-0.1686	5.498	-1.125	-1.151	-0.3209
0.212	-0.9982	-1.892	-0.1201	-1.64	-0.4279	-0.2758	-0.4411	1.561	3.134	8.25	-0.6553	-1.897	-0.818	-0.5652	0.03352	5.685	-1.233	-1.221	-0.3054
0.214	-1.012	-2.138	-0.1161	-1.729	-0.4165	-0.2881	-0.3244	1.573	3.371	8.17	-0.672	-2.027	-0.835	-0.5951	0.2854	5.84	-1.303	-1.25	-0.251
0.216	-1.004	-2.328	-0.08281	-1.754	-0.3564	-0.2697	-0.1553	1.605	3.624	8.085	-0.6738	-2.14	-0.7904	-0.572	0.5795	5.974	-1.334	-1.235	-0.1548
0.218	-0.9822	-2.458	-0.02423	-1.71	-0.2444	-0.2096	0.06503	1.668	3.892	7.999	-0.6608	-2.227	-0.6901	-0.5363	0.9007	6.094	-1.327	-1.181	-0.01928
0.22	-0.9538	-2.529	0.05	-1.604	-0.08762	-0.1069	0.3272	1.767	4.165	7.91	-0.6329	-2.284	-0.5483	-0.5294	1.23	6.205	-1.288	-1.095	0.1465
0.222	-0.9265	-2.549	0.1276	-1.452	0.09674	0.02517	0.6159	1.893	4.428	7.816	-0.5921	-2.308	-0.3854	-0.5803	1.551	6.305	-1.227	-0.9928	0.3295
0.224	-0.9075	-2.527	0.1976	-1.281	0.2849	0.162	0.9141	2.026	4.667	7.71	-0.542	-2.299	-0.2217	-0.6985	1.848	6.387	-1.16	-0.8896	0.5164
0.226	-0.9033	-2.477	0.2516	-1.115	0.452	0.2754	1.205	2.146	4.874	7.585	-0.4869	-2.263	-0.07194	-0.8739	2.114	6.441	-1.097	-0.8014	0.6963
0.228	-0.92	-2.416	0.2827	-0.9751	0.5765	0.3425	1.475	2.23	5.044	7.435	-0.4313	-2.207	0.05617	-1.08	2.343	6.457	-1.053	-0.741	0.8611
0.23	-0.9634	-2.364	0.285	-0.8735	0.6439	0.3516	1.709	2.267	5.176	7.252	-0.3801	-2.141	0.1607	-1.282	2.531	6.427	-1.035	-0.7172	1.005
0.232	-1.038	-2.335	0.2547	-0.8135	0.6492	0.3043	1.898	2.254	5.262	7.034	-0.3379	-2.071	0.2429	-1.446	2.677	6.351	-1.05	-0.7331	1.123
0.234	-1.144	-2.336	0.1921	-0.7908	0.5981	0.2127	2.041	2.198	5.3	6.784	-0.3073	-1.996	0.3072	-1.544	2.786	6.236	-1.096	-0.785	1.217
0.236	-1.278	-2.366	0.1023	-0.7969	0.5038	0.09251	2.143	2.11	5.291	6.514	-0.2879	-1.913	0.3599	-1.559	2.864	6.094	-1.17	-0.8628	1.292
0.238	-1.429	-2.419	-0.005757	-0.8227	0.3829	-0.04221	2.214	2.005	5.249	6.244	-0.2773	-1.817	0.4072	-1.487	2.923	5.939	-1.261	-0.9535	1.357
0.24	-1.584	-2.487	-0.122	-0.8622	0.2514	-0.1812	2.268	1.894	5.191	5.995	-0.273	-1.709	0.4506	-1.34	2.971	5.788	-1.362	-1.044	1.423
0.242	-1.735	-2.569	-0.2376	-0.913	0.1218	-0.3168	2.315	1.791	5.137	5.787	-0.2738	-1.597	0.4852	-1.146	3.015	5.652	-1.465	-1.124	1.497
0.244	-1.873	-2.661	-0.3465	-0.9755	0.002479	-0.4424	2.359	1.703	5.103	5.628	-0.2804	-1.494	0.5019	-0.9437	3.056	5.54	-1.565	-1.188	1.585
0.246	-1.997	-2.765	-0.4447	-1.05	-0.1022	-0.5516	2.401	1.632	5.093	5.512	-0.2939	-1.414	0.4929	-0.7697	3.094	5.451	-1.66	-1.236	1.684
0.248	-2.105	-2.877	-0.5305	-1.136	-0.1907	-0.6391	2.437	1.581	5.103	5.427	-0.3142	-1.368	0.4572	-0.6506	3.126	5.378	-1.75	-1.27	1.79
0.25	-2.199	-2.994	-0.6041	-1.229	-0.2626	-0.7009	2.465	1.546	5.12	5.351	-0.3389	-1.358	0.4012	-0.5977	3.148	5.306	-1.834	-1.296	1.898
0.252	-2.279	-3.108	-0.6679	-1.323	-0.3171	-0.7352	2.482	1.525	5.131	5.27	-0.3648	-1.381	0.3358	-0.6094	3.156	5.225	-1.915	-1.317	2.001
0.254	-2.346	-3.21	-0.7255	-1.409	-0.353	-0.7412	2.488	1.515	5.121	5.168	-0.3899	-1.426	0.2713	-0.6711	3.142	5.128	-1.993	-1.336	2.097
0.256	-2.4	-3.288	-0.7821	-1.476	-0.3709	-0.7191	2.482	1.514	5.079	5.038	-0.4129	-1.484	0.2135	-0.7546	3.096	5.016	-2.069	-1.356	2.183
0.258	-2.44	-3.338	-0.8445	-1.516	-0.3739	-0.6707	2.46	1.518	4.996	4.871	-0.4327	-1.547	0.1621	-0.8227	3.012	4.897	-2.143	-1.378	2.255
0.26	-2.469	-3.361	-0.9194	-1.524	-0.3671	-0.6	2.418	1.524	4.864	4.665	-0.448	-1.609	0.1126	-0.8418	2.886	4.779	-2.216	-1.402	2.308
0.262	-2.494	-3.364	-1.01	-1.5	-0.3543	-0.5118	2.355	1.531	4.684	4.423	-0.4602	-1.663	0.06	-0.7976	2.727	4.669	-2.286	-1.425	2.339
0.264	-2.524	-3.359	-1.113	-1.446	-0.3366	-0.4123	2.274	1.54	4.466	4.153	-0.4741	-1.702	0.002115	-0.6981	2.55	4.568	-2.35	-1.44	2.351
0.266	-2.569	-3.356	-1.224	-1.37	-0.3145	-0.3091	2.185	1.552	4.218	3.866	-0.4968	-1.716	-0.05835	-0.5628	2.376	4.474	-2.406	-1.44	2.345
0.268	-2.634	-3.36	-1.334	-1.284	-0.29	-0.2114	2.092	1.565	3.95	3.574	-0.5333	-1.7	-0.1138	-0.4095	2.22	4.381	-2.45	-1.42	2.325
0.27	-2.718	-3.372	-1.439	-1.197	-0.2671	-0.1279	2	1.575	3.664	3.281	-0.5847	-1.653	-0.1543	-0.2503	2.087	4.283	-2.481	-1.381	2.288
0.272	-2.816	-3.389	-1.531	-1.117	-0.249	-0.06309	1.908	1.579	3.36	2.992	-0.648	-1.579	-0.1725	-0.09815	1.971	4.173	-2.497	-1.325	2.234
0.274	-2.916	-3.409	-1.603	-1.047	-0.2363	-0.01657	1.814	1.575	3.036	2.708	-0.7168	-1.485	-0.1678	0.02842	1.864	4.051	-2.498	-1.259	2.159
0.276	-3.009	-3.437	-1.647	-0.9904	-0.2267	0.01617	1.721	1.567	2.699	2.434	-0.7826	-1.382	-0.1466	0.1109	1.756	3.918	-2.481	-1.183	2.069
0.278	-3.087	-3.483	-1.657	-0.9438	-0.2135	0.04371	1.632	1.561	2.357	2.181	-0.837	-1.276	-0.1178	0.1412	1.644	3.78	-2.445	-1.099	1.971
0.28	-3.153	-3.55	-1.626	-0.9002	-0.1858	0.07972	1.555	1.569	2.028	1.964	-0.8749	-1.17	-0.08682	0.1279	1.528	3.646	-2.386	-1.002	1.88
0.282	-3.212	-3.636	-1.553	-0.8482	-0.1307	0.1411	1.499	1.603	1.728	1.797	-0.8957	-1.063	-0.05346	0.0928	1.413	3.526	-2.3	-0.8872	1.814
0.284	-3.266	-3.732	-1.44	-0.7756	-0.03853	0.242	1.47	1.675	1.47	1.692	-0.9026	-0.953	-0.01511	0.06238	1.301	3.431	-2.184	-0.7489	1.785
0.286	-3.318	-3.817	-1.295	-0.6735	0.09173	0.3873	1.467	1.788	1.26	1.649	-0.8992	-0.8374	0.02811	0.05932	1.192	3.364	-2.042	-0.5883	1.798
0.288	-3.364	-3.874	-1.133	-0.5396	0.2514	0.5705	1.483	1.936	1.098	1.656	-0.8874	-0.7142	0.06966	0.09838	1.083	3.325	-1.881	-0.4123	1.846
0.29	-3.399	-3.888	-0.9776	-0.3789	0.4249	0.7764	1.508	2.104	0.9726	1.69	-0.8676	-0.5818	0.0973	0.1871	0.9696	3.309	-1.714	-0.2335	1.914
0.292	-3.423	-3.855	-0.8472	-0.2028	0.594	0.9857	1.528	2.276	0.8741	1.723	-0.842	-0.4406	0.09831	0.3283	0.852	3.314	-1.555	-0.0663	1.984
0.294	-3.441	-3.783	-0.7553	-0.02665	0.742	1.179	1.534	2.435	0.7914	1.731	-0.8162	-0.2963	0.06608	0.5213	0.729	3.334	-1.417	0.07585	2.039
0.296	-3.462	-3.688	-0.7057	0.1339	0.8562	1.342	1.517	2.565	0.7157	1.698	-0.7983	-0.1604	0.003804	0.76	0.5995	3.366	-1.308	0.1828	2.068
0.298	-3.495	-3.59	-0.6945	0.2658	0.9287	1.462	1.473	2.658	0.6398	1.617	-0.7948	-0.0466	-0.07683	1.031	0.463	3.398	-1.23	0.2484	2.063
0.3	-3.543	-3.504	-0.7136	0.3605	0.9552	1.533	1.399	2.707	0.5574	1.495	-0.8068	0.03615	-0.1605	1.314	0.3214	3.418	-1.183	0.2692	2.019
0.302	-3.604	-3.442	-0.7534	0.4158	0.9345	1.55	1.292	2.711	0.4637	1.343	-0.8303	0.08802	-0.2331	1.588	0.1786	3.416	-1.161	0.2451	1.933
0.304	-3.674	-3.402	-0.8041	0.4364	0.8704	1.517	1.152	2.671	0.3556	1.174	-0.8587	0.1173	-0.2866	1.83	0.0399	3.385	-1.158	0.1793	1.806
0.306	-3.741	-3.383	-0.8558	0.4318	0.7727	1.446	0.9836	2.596	0.2322	0.9987	-0.8875	0.1357	-0.3211	2.024	-0.08942	3.331	-1.165	0.07838	1.643
0.308	-3.799	-3.378	-0.8991	0.4126	0.6549	1.351	0.7928	2.499	0.09461	0.8265	-0.9168	0.1541	-0.3458	2.16	-0.2042	3.265	-1.171	-0.04838	1.451
0.31	-3.842	-3.387	-0.928	0.3856	0.5283	1.243	0.5868	2.386	-0.05397	0.6585	-0.9518	0.1799	-0.3744	2.232	-0.3003	3.197	-1.171	-0.1929	1.238
0.312	-3.872	-3.411	-0.9437	0.3499	0.3964	1.126	0.3696	2.259	-0.2084	0.4894	-1.001	0.2166	-0.4177	2.238	-0.3753	3.129	-1.164	-0.3517	1.009
0.314	-3.896	-3.455	-0.9554	0.2982	0.2541	0.993	0.1413	2.108	-0.3624	0.3105	-1.073	0.2638	-0.4774	2.175	-0.4289	3.05	-1.16	-0.5274	0.7621
0.316	-3.925	-3.52	-0.9772	0.2203	0.09214	0.8325	-0.09816	1.92	-0.5084	0.1144	-1.172	0.3178	-0.5448	2.043	-0.4614	2.945	-1.17	-0.7252	0.4962
0.318	-3.968	-3.601	-1.02	0.1081	-0.09522	0.6342	-0.3455	1.684	-0.6379	-0.1002	-1.293	0.3727	-0.6074	1.849	-0.474	2.798	-1.205	-0.9486	0.2102
0.32	-4.031	-3.688	-1.089	-0.04158	-0.3069	0.3937	-0.5933	1.396	-0.7423	-0.3276	-1.428	0.4211	-0.6591	1.611	-0.4693	2.603	-1.272	-1.195	-0.09314
0.322	-4.116	-3.771	-1.182	-0.2272	-0.5371	0.1129	-0.8337	1.063	-0.8167	-0.5602	-1.567	0.4564	-0.7058	1.356	-0.4543	2.36	-1.369	-1.458	-0.4079
0.324	-4.221	-3.846	-1.293	-0.4425	-0.7795	-0.2019	-1.063	0.6959	-0.8641	-0.7945	-1.704	0.4748	-0.7623	1.117	-0.4411	2.079	-1.494	-1.728	-0.7275
0.326	-4.345	-3.908	-1.419	-0.6771	-1.029	-0.5403	-1.283	0.3053	-0.8981	-1.034	-1.839	0.4757	-0.8421	0.9143	-0.4439	1.772	-1.641	-1.996	-1.047
0.328	-4.484	-3.962	-1.553	-0.9159	-1.279	-0.8878	-1.496	-0.09597	-0.9381	-1.282	-1.972	0.4592	-0.9473	0.7527	-0.4731	1.453	-1.8	-2.252	-1.361
0.33	-4.634	-4.014	-1.688	-1.14	-1.52	-1.225	-1.703	-0.4923	-0.9993	-1.538	-2.097	0.4244	-1.065	0.6205	-0.5302	1.139	-1.962	-2.488	-1.664
0.332	-4.787	-4.069	-1.814	-1.33	-1.741	-1.531	-1.896	-0.8651	-1.085	-1.791	-2.207	0.3685	-1.173	0.5007	-0.6068	0.843	-2.11	-2.693	-1.947
0.334	-4.934	-4.135	-1.924	-1.47	-1.929	-1.787	-2.067	-1.196	-1.186	-2.024	-2.294	0.2873	-1.25	0.3809	-0.6887	0.577	-2.23	-2.856	-2.199
0.336	-5.062	-4.215	-2.009	-1.551	-2.075	-1.982	-2.207	-1.473	-1.287	-2.223	-2.355	0.1778	-1.281	0.2572	-0.7635	0.3436	-2.312	-2.971	-2.413
0.338	-5.165	-4.313	-2.065	-1.573	-2.175	-2.114	-2.313	-1.69	-1.372	-2.383	-2.391	0.04003	-1.267	0.1319	-0.8237	0.1388	-2.349	-3.037	-2.582
0.34	-5.237	-4.426	-2.088	-1.543	-2.23	-2.191	-2.384	-1.85	-1.435	-2.508	-2.405	-0.1212	-1.216	0.01085	-0.8664	-0.04369	-2.341	-3.057	-2.705
0.342	-5.281	-4.547	-2.075	-1.471	-2.24	-2.223	-2.419	-1.959	-1.473	-2.603	-2.404	-0.2963	-1.144	-0.09827	-0.8908	-0.2067	-2.293	-3.033	-2.78
0.344	-5.301	-4.666	-2.025	-1.368	-2.209	-2.218	-2.417	-2.019	-1.483	-2.668	-2.391	-0.4737	-1.063	-0.1875	-0.897	-0.348	-2.208	-2.969	-2.805
0.346	-5.304	-4.775	-1.94	-1.247	-2.143	-2.185	-2.378	-2.037	-1.469	-2.705	-2.372	-0.6434	-0.9843	-0.2516	-0.8874	-0.464	-2.096	-2.869	-2.781
0.348	-5.301	-4.87	-1.831	-1.124	-2.054	-2.134	-2.308	-2.02	-1.436	-2.712	-2.351	-0.798	-0.915	-0.289	-0.8683	-0.5552	-1.967	-2.742	-2.712
0.35	-5.307	-4.954	-1.713	-1.014	-1.956	-2.073	-2.221	-1.98	-1.395	-2.696	-2.334	-0.9324	-0.8621	-0.2992	-0.8488	-0.6261	-1.836	-2.601	-2.614
0.352	-5.335	-5.03	-1.603	-0.9314	-1.863	-2.014	-2.13	-1.928	-1.362	-2.666	-2.33	-1.043	-0.8307	-0.2798	-0.8378	-0.6826	-1.718	-2.461	-2.5
0.354	-5.395	-5.106	-1.51	-0.8832	-1.784	-1.962	-2.051	-1.876	-1.354	-2.635	-2.338	-1.128	-0.8198	-0.229	-0.8403	-0.7279	-1.624	-2.335	-2.388
0.356	-5.491	-5.191	-1.439	-0.8715	-1.721	-1.916	-1.991	-1.827	-1.382	-2.613	-2.356	-1.189	-0.8218	-0.1529	-0.856	-0.7633	-1.561	-2.229	-2.286
0.358	-5.618	-5.292	-1.386	-0.8934	-1.669	-1.874	-1.951	-1.779	-1.448	-2.606	-2.379	-1.232	-0.8285	-0.06666	-0.881	-0.7901	-1.526	-2.141	-2.199
0.36	-5.77	-5.415	-1.345	-0.9431	-1.622	-1.829	-1.926	-1.73	-1.551	-2.615	-2.402	-1.265	-0.838	0.01151	-0.9109	-0.8111	-1.517	-2.065	-2.127
0.362	-5.936	-5.563	-1.309	-1.013	-1.571	-1.779	-1.909	-1.678	-1.683	-2.635	-2.423	-1.294	-0.8564	0.06807	-0.9425	-0.8305	-1.524	-1.996	-2.069
0.364	-6.109	-5.734	-1.275	-1.093	-1.515	-1.724	-1.895	-1.623	-1.838	-2.657	-2.444	-1.326	-0.8902	0.09636	-0.9751	-0.8533	-1.538	-1.926	-2.021
0.366	-6.284	-5.924	-1.241	-1.174	-1.451	-1.66	-1.882	-1.566	-2.006	-2.674	-2.465	-1.362	-0.9376	0.0944	-1.008	-0.8856	-1.551	-1.849	-1.979
0.368	-6.455	-6.122	-1.208	-1.246	-1.38	-1.582	-1.866	-1.507	-2.17	-2.679	-2.488	-1.401	-0.9875	0.06303	-1.041	-0.9334	-1.551	-1.759	-1.939
0.37	-6.618	-6.317	-1.172	-1.299	-1.296	-1.484	-1.842	-1.442	-2.311	-2.673	-2.513	-1.437	-1.028	0.006898	-1.071	-0.9987	-1.531	-1.651	-1.895
0.372	-6.765	-6.496	-1.13	-1.328	-1.194	-1.358	-1.803	-1.366	-2.413	-2.658	-2.537	-1.466	-1.054	-0.06256	-1.099	-1.076	-1.484	-1.518	-1.841
0.374	-6.893	-6.652	-1.078	-1.33	-1.069	-1.206	-1.745	-1.275	-2.468	-2.637	-2.562	-1.489	-1.074	-0.1259	-1.126	-1.154	-1.409	-1.354	-1.774
0.376	-6.999	-6.783	-1.015	-1.306	-0.923	-1.034	-1.67	-1.171	-2.481	-2.615	-2.588	-1.506	-1.1	-0.1595	-1.16	-1.217	-1.308	-1.162	-1.696
0.378	-7.087	-6.893	-0.9453	-1.261	-0.7639	-0.8538	-1.581	-1.057	-2.465	-2.592	-2.621	-1.519	-1.142	-0.1437	-1.204	-1.257	-1.19	-0.9451	-1.61
0.38	-7.162	-6.989	-0.8757	-1.196	-0.5983	-0.6734	-1.485	-0.9369	-2.433	-2.564	-2.665	-1.53	-1.202	-0.06986	-1.259	-1.266	-1.065	-0.7128	-1.522
0.382	-7.235	-7.076	-0.8112	-1.112	-0.4317	-0.4969	-1.384	-0.813	-2.397	-2.526	-2.721	-1.539	-1.274	0.05712	-1.32	-1.243	-0.9419	-0.4733	-1.432
0.384	-7.311	-7.161	-0.7559	-1.01	-0.2677	-0.3269	-1.28	-0.6871	-2.362	-2.473	-2.788	-1.548	-1.35	0.22	-1.381	-1.188	-0.8293	-0.2358	-1.343
0.386	-7.398	-7.25	-0.7128	-0.8946	-0.1103	-0.1675	-1.174	-0.5626	-2.33	-2.404	-2.864	-1.557	-1.42	0.3909	-1.434	-1.106	-0.7339	-0.009413	-1.254
0.388	-7.501	-7.349	-0.6842	-0.7722	0.0351	-0.02491	-1.068	-0.4448	-2.3	-2.324	-2.943	-1.567	-1.474	0.5357	-1.474	-1.005	-0.6619	0.1967	-1.168
0.39	-7.626	-7.465	-0.6735	-0.6538	0.1613	0.09396	-0.9676	-0.3396	-2.272	-2.239	-3.018	-1.577	-1.506	0.6243	-1.499	-0.894	-0.6184	0.3745	-1.087
0.392	-7.771	-7.604	-0.6852	-0.5499	0.2611	0.1845	-0.8766	-0.2505	-2.244	-2.157	-3.082	-1.586	-1.514	0.6423	-1.509	-0.782	-0.6062	0.519	-1.013
0.394	-7.932	-7.766	-0.7233	-0.4686	0.3292	0.2459	-0.7978	-0.1768	-2.213	-2.076	-3.131	-1.593	-1.498	0.5942	-1.503	-0.6729	-0.6244	0.6294	-0.9445
0.396	-8.102	-7.945	-0.789	-0.415	0.3637	0.28	-0.7322	-0.1151	-2.175	-1.992	-3.162	-1.599	-1.463	0.4985	-1.482	-0.5667	-0.6686	0.7085	-0.8772
0.398	-8.273	-8.133	-0.8794	-0.3918	0.3647	0.2894	-0.6801	-0.0622	-2.127	-1.898	-3.182	-1.604	-1.415	0.3806	-1.448	-0.4625	-0.7327	0.7604	-0.8085
0.4	-8.437	-8.315	-0.9879	-0.4008	0.3343	0.2767	-0.6421	-0.01763	-2.067	-1.787	-3.199	-1.61	-1.365	0.2697	-1.41	-0.3605	-0.8104	0.7892	-0.7391
0.402	-8.589	-8.48	-1.106	-0.4419	0.2772	0.2452	-0.6181	0.01716	-1.996	-1.659	-3.219	-1.617	-1.321	0.1968	-1.378	-0.2627	-0.8963	0.7987	-0.6726
0.404	-8.725	-8.621	-1.224	-0.5135	0.1997	0.1982	-0.6077	0.03949	-1.917	-1.521	-3.244	-1.625	-1.287	0.1877	-1.362	-0.1736	-0.9862	0.7922	-0.6142
0.406	-8.844	-8.734	-1.335	-0.6145	0.1079	0.137	-0.6107	0.04493	-1.832	-1.385	-3.271	-1.636	-1.265	0.2552	-1.364	-0.1012	-1.078	0.7709	-0.5696
0.408	-8.948	-8.824	-1.435	-0.7446	0.005645	0.05852	-0.6275	0.02635	-1.748	-1.269	-3.301	-1.656	-1.254	0.3927	-1.381	-0.05684	-1.173	0.7324	-0.545
0.41	-9.047	-8.902	-1.52	-0.9027	-0.1053	-0.0428	-0.6585	-0.02497	-1.668	-1.188	-3.334	-1.689	-1.255	0.576	-1.404	-0.05131	-1.273	0.6726	-0.5459
0.412	-9.153	-8.978	-1.593	-1.083	-0.2227	-0.17	-0.7026	-0.1154	-1.593	-1.151	-3.373	-1.741	-1.269	0.7704	-1.425	-0.09006	-1.381	0.5889	-0.5751
0.414	-9.276	-9.063	-1.656	-1.276	-0.3425	-0.3207	-0.756	-0.2456	-1.518	-1.162	-3.423	-1.815	-1.296	0.9397	-1.437	-0.1711	-1.498	0.4824	-0.6316
0.416	-9.426	-9.166	-1.715	-1.468	-0.4604	-0.4879	-0.8141	-0.4103	-1.437	-1.216	-3.484	-1.911	-1.337	1.054	-1.439	-0.2869	-1.621	0.3578	-0.7111
0.418	-9.602	-9.284	-1.771	-1.646	-0.5732	-0.6623	-0.8723	-0.6002	-1.348	-1.308	-3.559	-2.025	-1.395	1.095	-1.431	-0.4288	-1.746	0.221	-0.8076
0.42	-9.795	-9.41	-1.826	-1.8	-0.6794	-0.8332	-0.9267	-0.8033	-1.253	-1.431	-3.643	-2.153	-1.469	1.057	-1.412	-0.5887	-1.866	0.07866	-0.914
0.422	-9.987	-9.532	-1.877	-1.919	-0.7774	-0.9895	-0.9743	-1.006	-1.159	-1.579	-3.731	-2.283	-1.556	0.9516	-1.385	-0.7592	-1.972	-0.06235	-1.023
0.424	-10.16	-9.643	-1.924	-1.999	-0.866	-1.122	-1.014	-1.198	-1.077	-1.744	-3.817	-2.408	-1.648	0.7965	-1.352	-0.9331	-2.061	-0.1958	-1.13
0.426	-10.31	-9.743	-1.967	-2.042	-0.9442	-1.224	-1.046	-1.367	-1.02	-1.921	-3.899	-2.52	-1.739	0.6143	-1.321	-1.103	-2.13	-0.3182	-1.23
0.428	-10.43	-9.841	-2.01	-2.056	-1.013	-1.297	-1.075	-1.508	-1.002	-2.104	-3.977	-2.614	-1.822	0.4236	-1.301	-1.261	-2.181	-0.4293	-1.324
0.43	-10.51	-9.947	-2.058	-2.053	-1.073	-1.344	-1.11	-1.622	-1.03	-2.285	-4.056	-2.688	-1.895	0.2345	-1.3	-1.403	-2.221	-0.5316	-1.414
0.432	-10.58	-10.07	-2.118	-2.045	-1.13	-1.371	-1.157	-1.71	-1.106	-2.458	-4.138	-2.745	-1.96	0.04679	-1.321	-1.529	-2.254	-0.6287	-1.501
0.434	-10.64	-10.2	-2.194	-2.042	-1.188	-1.386	-1.223	-1.778	-1.223	-2.619	-4.222	-2.786	-2.019	-0.1449	-1.363	-1.64	-2.287	-0.7232	-1.589
0.436	-10.69	-10.34	-2.292	-2.052	-1.251	-1.396	-1.311	-1.831	-1.368	-2.764	-4.307	-2.812	-2.078	-0.3411	-1.422	-1.734	-2.325	-0.8157	-1.676
0.438	-10.75	-10.47	-2.413	-2.08	-1.318	-1.408	-1.414	-1.873	-1.527	-2.89	-4.386	-2.828	-2.142	-0.5318	-1.488	-1.806	-2.37	-0.9047	-1.761
0.44	-10.83	-10.6	-2.553	-2.129	-1.388	-1.427	-1.525	-1.907	-1.683	-2.997	-4.451	-2.838	-2.213	-0.7032	-1.555	-1.855	-2.427	-0.9889	-1.839
0.442	-10.94	-10.72	-2.711	-2.198	-1.458	-1.455	-1.635	-1.939	-1.828	-3.083	-4.495	-2.853	-2.29	-0.8488	-1.617	-1.881	-2.501	-1.07	-1.909
0.444	-11.08	-10.82	-2.883	-2.292	-1.532	-1.497	-1.737	-1.977	-1.954	-3.148	-4.515	-2.888	-2.367	-0.9716	-1.677	-1.89	-2.596	-1.151	-1.971
0.446	-11.24	-10.91	-3.064	-2.409	-1.618	-1.56	-1.832	-2.028	-2.061	-3.189	-4.514	-2.954	-2.434	-1.075	-1.738	-1.89	-2.717	-1.238	-2.026
0.448	-11.42	-11	-3.247	-2.55	-1.721	-1.645	-1.918	-2.096	-2.145	-3.204	-4.499	-3.056	-2.48	-1.156	-1.804	-1.887	-2.865	-1.332	-2.077
0.45	-11.61	-11.08	-3.422	-2.713	-1.843	-1.751	-1.994	-2.179	-2.205	-3.196	-4.479	-3.191	-2.493	-1.206	-1.874	-1.885	-3.033	-1.433	-2.125
0.452	-11.8	-11.17	-3.582	-2.892	-1.979	-1.871	-2.06	-2.271	-2.244	-3.171	-4.464	-3.352	-2.469	-1.224	-1.942	-1.887	-3.215	-1.536	-2.173
0.454	-11.97	-11.28	-3.721	-3.082	-2.121	-1.995	-2.115	-2.364	-2.264	-3.14	-4.463	-3.532	-2.41	-1.22	-2.003	-1.898	-3.401	-1.638	-2.223
0.456	-12.12	-11.41	-3.839	-3.277	-2.262	-2.117	-2.16	-2.45	-2.274	-3.114	-4.482	-3.725	-2.331	-1.221	-2.05	-1.92	-3.585	-1.74	-2.279
0.458	-12.26	-11.57	-3.943	-3.477	-2.399	-2.235	-2.203	-2.528	-2.279	-3.101	-4.528	-3.926	-2.253	-1.246	-2.08	-1.952	-3.769	-1.85	-2.347
0.46	-12.39	-11.76	-4.046	-3.684	-2.537	-2.352	-2.254	-2.599	-2.285	-3.106	-4.604	-4.129	-2.199	-1.306	-2.093	-1.993	-3.954	-1.973	-2.433
0.462	-12.5	-11.97	-4.162	-3.897	-2.679	-2.47	-2.322	-2.663	-2.29	-3.13	-4.707	-4.322	-2.186	-1.397	-2.091	-2.038	-4.144	-2.117	-2.536
0.464	-12.6	-12.19	-4.3	-4.11	-2.827	-2.587	-2.412	-2.721	-2.29	-3.172	-4.836	-4.493	-2.224	-1.507	-2.079	-2.083	-4.338	-2.281	-2.656
0.466	-12.69	-12.39	-4.461	-4.31	-2.976	-2.696	-2.524	-2.771	-2.277	-3.226	-4.981	-4.63	-2.314	-1.623	-2.062	-2.126	-4.533	-2.458	-2.787
0.468	-12.78	-12.56	-4.64	-4.488	-3.12	-2.792	-2.655	-2.814	-2.251	-3.288	-5.129	-4.729	-2.453	-1.728	-2.046	-2.166	-4.72	-2.637	-2.922
0.47	-12.85	-12.69	-4.823	-4.633	-3.249	-2.868	-2.798	-2.846	-2.218	-3.353	-5.267	-4.786	-2.626	-1.809	-2.039	-2.201	-4.892	-2.807	-3.056
0.472	-12.9	-12.77	-4.995	-4.739	-3.356	-2.919	-2.944	-2.865	-2.187	-3.418	-5.382	-4.805	-2.813	-1.857	-2.048	-2.227	-5.039	-2.956	-3.182
0.474	-12.93	-12.81	-5.139	-4.804	-3.429	-2.94	-3.082	-2.865	-2.165	-3.472	-5.469	-4.788	-2.991	-1.876	-2.075	-2.24	-5.153	-3.073	-3.293
0.476	-12.94	-12.8	-5.24	-4.828	-3.464	-2.929	-3.201	-2.844	-2.151	-3.505	-5.527	-4.74	-3.139	-1.876	-2.114	-2.239	-5.227	-3.15	-3.382
0.478	-12.94	-12.76	-5.29	-4.815	-3.457	-2.89	-3.291	-2.803	-2.144	-3.506	-5.557	-4.663	-3.242	-1.878	-2.158	-2.227	-5.26	-3.184	-3.445
0.48	-12.92	-12.7	-5.288	-4.772	-3.415	-2.833	-3.346	-2.752	-2.144	-3.473	-5.561	-4.564	-3.294	-1.899	-2.196	-2.211	-5.252	-3.18	-3.484
0.482	-12.9	-12.64	-5.239	-4.711	-3.347	-2.771	-3.368	-2.701	-2.162	-3.418	-5.54	-4.451	-3.292	-1.944	-2.224	-2.201	-5.212	-3.149	-3.509
0.484	-12.88	-12.59	-5.159	-4.642	-3.272	-2.719	-3.363	-2.663	-2.21	-3.358	-5.496	-4.333	-3.241	-2.005	-2.243	-2.204	-5.15	-3.105	-3.53
0.486	-12.86	-12.56	-5.061	-4.573	-3.203	-2.689	-3.342	-2.645	-2.296	-3.313	-5.433	-4.22	-3.152	-2.058	-2.259	-2.222	-5.072	-3.058	-3.553
0.488	-12.85	-12.56	-4.958	-4.508	-3.15	-2.684	-3.314	-2.647	-2.413	-3.29	-5.354	-4.122	-3.044	-2.071	-2.281	-2.255	-4.984	-3.013	-3.582
0.49	-12.85	-12.59	-4.856	-4.444	-3.111	-2.699	-3.28	-2.659	-2.538	-3.283	-5.265	-4.043	-2.94	-2.02	-2.316	-2.294	-4.884	-2.967	-3.608
0.492	-12.84	-12.65	-4.748	-4.373	-3.074	-2.719	-3.237	-2.668	-2.644	-3.27	-5.171	-3.985	-2.854	-1.893	-2.365	-2.331	-4.764	-2.906	-3.615
0.494	-12.83	-12.7	-4.621	-4.284	-3.023	-2.727	-3.175	-2.658	-2.706	-3.23	-5.076	-3.945	-2.787	-1.693	-2.42	-2.35	-4.613	-2.814	-3.586
0.496	-12.81	-12.73	-4.457	-4.168	-2.938	-2.703	-3.082	-2.612	-2.719	-3.149	-4.98	-3.913	-2.726	-1.434	-2.468	-2.335	-4.419	-2.673	-3.502
0.498	-12.76	-12.72	-4.247	-4.015	-2.807	-2.632	-2.946	-2.52	-2.686	-3.023	-4.878	-3.879	-2.651	-1.139	-2.491	-2.272	-4.174	-2.471	-3.347
0.5	-12.7	-12.64	-3.993	-3.827	-2.627	-2.507	-2.763	-2.376	-2.62	-2.858	-4.769	-3.832	-2.549	-0.8374	-2.474	-2.154	-3.882	-2.207	-3.116
0.502	-12.61	-12.52	-3.71	-3.609	-2.404	-2.329	-2.532	-2.182	-2.529	-2.665	-4.651	-3.768	-2.418	-0.5579	-2.406	-1.984	-3.555	-1.888	-2.812
0.504	-12.52	-12.36	-3.423	-3.374	-2.151	-2.113	-2.261	-1.949	-2.414	-2.452	-4.526	-3.689	-2.269	-0.3283	-2.291	-1.781	-3.211	-1.532	-2.447
0.506	-12.44	-12.17	-3.154	-3.139	-1.885	-1.878	-1.961	-1.695	-2.269	-2.229	-4.396	-3.601	-2.117	-0.1707	-2.137	-1.568	-2.873	-1.161	-2.04
0.508	-12.36	-11.98	-2.918	-2.918	-1.626	-1.643	-1.65	-1.442	-2.092	-2.005	-4.263	-3.514	-1.976	-0.09999	-1.962	-1.375	-2.562	-0.7994	-1.615
0.51	-12.29	-11.8	-2.72	-2.724	-1.389	-1.429	-1.346	-1.208	-1.884	-1.795	-4.128	-3.433	-1.853	-0.1204	-1.784	-1.222	-2.293	-0.4711	-1.198
0.512	-12.22	-11.64	-2.558	-2.563	-1.188	-1.25	-1.065	-1.013	-1.655	-1.609	-3.988	-3.365	-1.748	-0.2249	-1.621	-1.116	-2.074	-0.194	-0.8132
0.514	-12.14	-11.5	-2.422	-2.443	-1.029	-1.118	-0.8186	-0.8677	-1.426	-1.463	-3.837	-3.313	-1.658	-0.3961	-1.487	-1.059	-1.905	0.01996	-0.4794
0.516	-12.03	-11.38	-2.306	-2.367	-0.9181	-1.038	-0.6147	-0.7808	-1.215	-1.364	-3.674	-3.284	-1.579	-0.6106	-1.387	-1.049	-1.786	0.1655	-0.2095
0.518	-11.91	-11.3	-2.203	-2.337	-0.8546	-1.014	-0.4555	-0.7556	-1.04	-1.322	-3.501	-3.285	-1.505	-0.8418	-1.316	-1.086	-1.71	0.2443	-0.009474
0.52	-11.78	-11.25	-2.108	-2.353	-0.834	-1.04	-0.3378	-0.7888	-0.9071	-1.334	-3.326	-3.32	-1.43	-1.064	-1.258	-1.167	-1.671	0.2651	0.1221
0.522	-11.65	-11.23	-2.015	-2.406	-0.8452	-1.106	-0.2533	-0.8705	-0.8115	-1.398	-3.159	-3.386	-1.35	-1.26	-1.192	-1.286	-1.66	0.2416	0.193
0.524	-11.53	-11.25	-1.919	-2.486	-0.874	-1.199	-0.1905	-0.9862	-0.7433	-1.501	-3.007	-3.473	-1.262	-1.424	-1.101	-1.432	-1.665	0.1898	0.2152
0.526	-11.42	-11.29	-1.815	-2.577	-0.9051	-1.302	-0.1369	-1.118	-0.6906	-1.631	-2.877	-3.565	-1.164	-1.564	-0.9752	-1.591	-1.676	0.1259	0.2029
0.528	-11.33	-11.34	-1.701	-2.661	-0.9248	-1.395	-0.08079	-1.247	-0.6429	-1.769	-2.766	-3.647	-1.058	-1.693	-0.8145	-1.747	-1.68	0.06496	0.1714
0.53	-11.25	-11.38	-1.577	-2.72	-0.9213	-1.462	-0.01233	-1.356	-0.5921	-1.894	-2.667	-3.704	-0.9443	-1.822	-0.626	-1.882	-1.666	0.01947	0.1351
0.532	-11.15	-11.39	-1.442	-2.737	-0.8867	-1.488	0.07379	-1.433	-0.535	-1.989	-2.566	-3.727	-0.8247	-1.946	-0.422	-1.982	-1.624	-0.002008	0.1049
0.534	-11.05	-11.37	-1.299	-2.704	-0.8195	-1.47	0.1758	-1.472	-0.4746	-2.044	-2.456	-3.715	-0.6988	-2.05	-0.2189	-2.042	-1.55	0.002307	0.08461
0.536	-10.92	-11.31	-1.154	-2.621	-0.7262	-1.415	0.2836	-1.482	-0.4206	-2.062	-2.331	-3.667	-0.5671	-2.12	-0.03551	-2.063	-1.448	0.02569	0.06947
0.538	-10.77	-11.21	-1.021	-2.499	-0.6213	-1.335	0.3796	-1.477	-0.3863	-2.058	-2.2	-3.592	-0.4315	-2.143	0.1101	-2.059	-1.331	0.05378	0.04782
0.54	-10.62	-11.08	-0.9143	-2.355	-0.525	-1.248	0.4431	-1.473	-0.384	-2.054	-2.075	-3.507	-0.2958	-2.114	0.2036	-2.049	-1.219	0.06797	0.005383
0.542	-10.47	-10.95	-0.8504	-2.209	-0.4593	-1.175	0.4549	-1.488	-0.4211	-2.067	-1.97	-3.435	-0.1668	-2.033	0.2367	-2.052	-1.131	0.0497	-0.07021
0.544	-10.34	-10.81	-0.8405	-2.083	-0.4439	-1.132	0.4025	-1.534	-0.4999	-2.111	-1.901	-3.395	-0.05731	-1.905	0.2073	-2.082	-1.085	-0.01565	-0.1864
0.546	-10.24	-10.7	-0.8902	-1.997	-0.4912	-1.138	0.284	-1.615	-0.6183	-2.19	-1.877	-3.402	0.01429	-1.743	0.1199	-2.147	-1.095	-0.1355	-0.3439
0.548	-10.18	-10.63	-0.9997	-1.964	-0.6029	-1.2	0.1089	-1.73	-0.7713	-2.301	-1.901	-3.458	0.02993	-1.568	-0.0129	-2.246	-1.165	-0.3077	-0.5357
0.55	-10.15	-10.58	-1.164	-1.992	-0.7697	-1.316	-0.104	-1.866	-0.9504	-2.434	-1.971	-3.551	-0.02056	-1.404	-0.1703	-2.368	-1.295	-0.5212	-0.7482
0.552	-10.16	-10.57	-1.372	-2.079	-0.9744	-1.47	-0.3325	-2.006	-1.144	-2.573	-2.08	-3.664	-0.1365	-1.269	-0.3283	-2.498	-1.475	-0.7582	-0.964
0.554	-10.2	-10.58	-1.61	-2.217	-1.195	-1.641	-0.556	-2.13	-1.337	-2.705	-2.221	-3.78	-0.309	-1.176	-0.4667	-2.617	-1.694	-0.9989	-1.166
0.556	-10.26	-10.6	-1.865	-2.392	-1.412	-1.805	-0.7587	-2.224	-1.516	-2.813	-2.386	-3.884	-0.5246	-1.134	-0.5752	-2.71	-1.935	-1.226	-1.34
0.558	-10.35	-10.62	-2.125	-2.587	-1.607	-1.945	-0.931	-2.279	-1.664	-2.882	-2.569	-3.968	-0.7641	-1.148	-0.6523	-2.771	-2.185	-1.428	-1.479
0.56	-10.45	-10.64	-2.382	-2.791	-1.772	-2.049	-1.069	-2.294	-1.769	-2.899	-2.761	-4.031	-1.002	-1.219	-0.7004	-2.799	-2.433	-1.599	-1.58
0.562	-10.55	-10.65	-2.629	-2.992	-1.907	-2.116	-1.173	-2.276	-1.822	-2.854	-2.953	-4.068	-1.21	-1.337	-0.7226	-2.8	-2.668	-1.742	-1.647
0.564	-10.65	-10.63	-2.86	-3.181	-2.017	-2.154	-1.25	-2.235	-1.827	-2.747	-3.135	-4.076	-1.363	-1.482	-0.7232	-2.783	-2.882	-1.859	-1.687
0.566	-10.72	-10.57	-3.068	-3.347	-2.109	-2.168	-1.308	-2.18	-1.798	-2.587	-3.296	-4.052	-1.448	-1.625	-0.7109	-2.752	-3.068	-1.958	-1.711
0.568	-10.74	-10.47	-3.243	-3.482	-2.186	-2.162	-1.358	-2.118	-1.757	-2.393	-3.421	-3.99	-1.463	-1.735	-0.6979	-2.706	-3.219	-2.04	-1.727
0.57	-10.7	-10.3	-3.376	-3.576	-2.247	-2.136	-1.408	-2.052	-1.724	-2.183	-3.501	-3.89	-1.419	-1.792	-0.6972	-2.639	-3.331	-2.107	-1.741
0.572	-10.58	-10.08	-3.46	-3.621	-2.292	-2.092	-1.464	-1.983	-1.715	-1.973	-3.527	-3.758	-1.335	-1.792	-0.7188	-2.55	-3.4	-2.158	-1.756
0.574	-10.38	-9.795	-3.491	-3.616	-2.317	-2.031	-1.527	-1.908	-1.736	-1.78	-3.499	-3.603	-1.234	-1.755	-0.7673	-2.443	-3.428	-2.191	-1.772
0.576	-10.11	-9.474	-3.466	-3.561	-2.321	-1.957	-1.593	-1.83	-1.784	-1.611	-3.422	-3.437	-1.138	-1.706	-0.8409	-2.33	-3.416	-2.203	-1.785
0.578	-9.762	-9.132	-3.384	-3.457	-2.299	-1.868	-1.653	-1.745	-1.848	-1.471	-3.303	-3.268	-1.057	-1.67	-0.9304	-2.22	-3.367	-2.188	-1.79
0.58	-9.372	-8.784	-3.245	-3.306	-2.247	-1.764	-1.693	-1.65	-1.907	-1.358	-3.147	-3.097	-0.9949	-1.664	-1.019	-2.123	-3.276	-2.138	-1.777
0.582	-8.954	-8.439	-3.049	-3.109	-2.159	-1.64	-1.699	-1.538	-1.941	-1.261	-2.956	-2.924	-0.9431	-1.689	-1.086	-2.034	-3.143	-2.048	-1.736
0.584	-8.52	-8.104	-2.8	-2.87	-2.03	-1.492	-1.657	-1.404	-1.929	-1.171	-2.73	-2.744	-0.8889	-1.737	-1.114	-1.946	-2.963	-1.912	-1.656
0.586	-8.079	-7.781	-2.504	-2.599	-1.857	-1.321	-1.559	-1.247	-1.864	-1.075	-2.473	-2.554	-0.8189	-1.79	-1.094	-1.846	-2.736	-1.729	-1.532
0.588	-7.639	-7.471	-2.17	-2.308	-1.645	-1.133	-1.407	-1.069	-1.752	-0.9699	-2.19	-2.355	-0.7253	-1.829	-1.028	-1.726	-2.468	-1.504	-1.367
0.59	-7.208	-7.17	-1.813	-2.014	-1.403	-0.9391	-1.21	-0.8821	-1.606	-0.8576	-1.896	-2.149	-0.6083	-1.833	-0.9233	-1.585	-2.169	-1.249	-1.171
0.592	-6.789	-6.87	-1.452	-1.734	-1.149	-0.755	-0.9833	-0.6989	-1.444	-0.7435	-1.602	-1.942	-0.476	-1.786	-0.7878	-1.431	-1.852	-0.9803	-0.9593
0.594	-6.386	-6.563	-1.106	-1.481	-0.9016	-0.5956	-0.7427	-0.5341	-1.279	-0.6331	-1.32	-1.739	-0.3394	-1.672	-0.626	-1.275	-1.534	-0.7134	-0.7477
0.596	-5.993	-6.24	-0.7945	-1.265	-0.6763	-0.4719	-0.5026	-0.3995	-1.117	-0.53	-1.057	-1.548	-0.2074	-1.482	-0.4417	-1.129	-1.227	-0.4628	-0.5485
0.598	-5.604	-5.894	-0.5287	-1.085	-0.4849	-0.3882	-0.2751	-0.3011	-0.9603	-0.4376	-0.8148	-1.371	-0.08403	-1.216	-0.2424	-0.9988	-0.942	-0.2389	-0.3699
0.6	-5.21	-5.523	-0.3174	-0.9364	-0.3343	-0.3411	-0.07179	-0.2394	-0.814	-0.3602	-0.5926	-1.21	0.03085	-0.8908	-0.04236	-0.8906	-0.6872	-0.04839	-0.2167
0.602	-4.805	-5.132	-0.1653	-0.8061	-0.2277	-0.3225	0.09537	-0.2109	-0.6865	-0.3045	-0.3903	-1.064	0.1383	-0.5403	0.1383	-0.808	-0.4677	0.1044	-0.09185
0.604	-4.387	-4.727	-0.07303	-0.6809	-0.1638	-0.3214	0.2171	-0.2103	-0.5875	-0.276	-0.2111	-0.9346	0.237	-0.206	0.279	-0.7546	-0.2873	0.2184	0.003916
0.606	-3.956	-4.317	-0.03414	-0.5485	-0.134	-0.3257	0.2915	-0.2304	-0.5216	-0.2748	-0.05925	-0.8199	0.3224	0.07181	0.3658	-0.734	-0.1453	0.2972	0.07397
0.608	-3.513	-3.903	-0.03388	-0.3994	-0.1233	-0.3234	0.3269	-0.2627	-0.4826	-0.2931	0.06448	-0.7151	0.3893	0.2648	0.3965	-0.7475	-0.03526	0.3498	0.1273
0.61	-3.051	-3.478	-0.05111	-0.2276	-0.1139	-0.3051	0.3387	-0.2985	-0.4556	-0.3171	0.1657	-0.6105	0.4348	0.3611	0.3794	-0.7933	0.05444	0.3892	0.1768
0.612	-2.562	-3.033	-0.06308	-0.03158	-0.09228	-0.2662	0.3422	-0.3311	-0.4231	-0.3344	0.2548	-0.4943	0.4595	0.3651	0.3284	-0.8657	0.1373	0.4273	0.235
0.614	-2.038	-2.554	-0.05082	0.1851	-0.05318	-0.2077	0.3471	-0.3565	-0.373	-0.3386	0.3426	-0.3565	0.4673	0.2938	0.2572	-0.9552	0.2245	0.4721	0.3093
0.616	-1.472	-2.025	-0.002542	0.4136	0.001042	-0.1337	0.3564	-0.3721	-0.3009	-0.33	0.4376	-0.1921	0.4651	0.1715	0.1777	-1.049	0.3219	0.5255	0.4002
0.618	-0.8586	-1.434	0.08595	0.6407	0.06411	-0.05027	0.3701	-0.3754	-0.2089	-0.3111	0.5468	-0.001215	0.4649	0.02611	0.1013	-1.133	0.43	0.5844	0.503
0.62	-0.1957	-0.7724	0.2128	0.8511	0.1294	0.03616	0.3892	-0.3632	-0.1014	-0.2826	0.6781	0.2129	0.4831	-0.1138	0.04048	-1.194	0.5458	0.6428	0.6108
0.622	0.5187	-0.03626	0.3717	1.031	0.1917	0.1189	0.4174	-0.3334	0.0183	-0.2429	0.8389	0.4461	0.5358	-0.2231	0.008763	-1.221	0.6659	0.6947	0.7175
0.624	1.284	0.7705	0.5527	1.17	0.2478	0.1932	0.4604	-0.2853	0.1499	-0.1903	1.034	0.6937	0.6313	-0.2864	0.01915	-1.211	0.7876	0.7355	0.8192
0.626	2.095	1.635	0.7436	1.268	0.297	0.2579	0.5231	-0.2195	0.2954	-0.1258	1.261	0.9504	0.766	-0.3019	0.08137	-1.165	0.91	0.764	0.9145
0.628	2.943	2.537	0.9325	1.327	0.3417	0.3165	0.6076	-0.1386	0.4557	-0.05382	1.513	1.208	0.9259	-0.2766	0.1988	-1.094	1.034	0.782	1.003
0.63	3.818	3.456	1.109	1.357	0.3867	0.3735	0.7118	-0.04722	0.6273	0.01923	1.783	1.458	1.092	-0.2186	0.3664	-1.011	1.159	0.7936	1.083
0.632	4.708	4.373	1.264	1.365	0.436	0.4308	0.8291	0.04643	0.8005	0.08461	2.059	1.687	1.245	-0.1335	0.5707	-0.9323	1.288	0.8026	1.153
0.634	5.601	5.277	1.39	1.359	0.491	0.4873	0.9493	0.1324	0.9604	0.1311	2.334	1.889	1.375	-0.03038	0.7936	-0.8727	1.418	0.8119	1.207
0.636	6.487	6.163	1.486	1.345	0.5516	0.5422	1.061	0.2026	1.091	0.1471	2.599	2.061	1.478	0.07173	1.017	-0.8424	1.549	0.824	1.241
0.638	7.362	7.026	1.557	1.334	0.6186	0.5992	1.158	0.2549	1.18	0.1248	2.849	2.209	1.559	0.1462	1.229	-0.8417	1.681	0.8432	1.252
0.64	8.228	7.864	1.616	1.337	0.6953	0.6661	1.236	0.2935	1.223	0.06526	3.085	2.339	1.624	0.171	1.423	-0.8625	1.817	0.8752	1.244
0.642	9.094	8.678	1.681	1.368	0.7859	0.7501	1.298	0.3258	1.223	-0.02254	3.312	2.462	1.686	0.1426	1.6	-0.8915	1.965	0.9268	1.221
0.644	9.972	9.478	1.771	1.438	0.894	0.8532	1.348	0.3591	1.193	-0.1252	3.538	2.586	1.758	0.07902	1.766	-0.9155	2.131	1.004	1.191
0.646	10.87	10.28	1.904	1.555	1.022	0.9726	1.394	0.3988	1.143	-0.2299	3.772	2.721	1.851	0.01332	1.926	-0.9238	2.324	1.109	1.161
0.648	11.8	11.11	2.092	1.725	1.174	1.105	1.441	0.4493	1.086	-0.3267	4.024	2.88	1.976	-0.02166	2.083	-0.9096	2.551	1.245	1.138
0.65	12.77	11.97	2.344	1.95	1.353	1.251	1.498	0.5138	1.029	-0.4095	4.3	3.07	2.133	-0.006483	2.236	-0.8716	2.811	1.408	1.129
0.652	13.77	12.89	2.652	2.229	1.559	1.412	1.567	0.5933	0.9736	-0.475	4.606	3.293	2.315	0.05983	2.377	-0.8151	3.102	1.591	1.136
0.654	14.78	13.85	2.999	2.55	1.785	1.587	1.646	0.6852	0.9185	-0.5222	4.939	3.542	2.506	0.1654	2.494	-0.75	3.409	1.782	1.157
0.656	15.81	14.84	3.359	2.897	2.015	1.769	1.725	0.7836	0.8613	-0.5503	5.292	3.804	2.687	0.2959	2.574	-0.6868	3.717	1.967	1.189
0.658	16.84	15.86	3.704	3.247	2.229	1.944	1.796	0.8813	0.8013	-0.5577	5.648	4.067	2.841	0.442	2.606	-0.632	4.008	2.13	1.224
0.66	17.85	16.88	4.011	3.582	2.411	2.097	1.849	0.9738	0.7406	-0.5407	5.992	4.324	2.957	0.5983	2.587	-0.5866	4.27	2.264	1.261
0.662	18.83	17.9	4.27	3.89	2.554	2.224	1.882	1.061	0.6831	-0.4933	6.309	4.574	3.031	0.7576	2.517	-0.5458	4.5	2.37	1.298
0.664	19.75	18.89	4.481	4.168	2.659	2.329	1.898	1.15	0.6342	-0.4074	6.589	4.816	3.064	0.9065	2.401	-0.5001	4.699	2.454	1.341
0.666	20.61	19.83	4.652	4.421	2.737	2.424	1.904	1.247	0.6003	-0.2759	6.831	5.05	3.062	1.028	2.249	-0.4385	4.874	2.529	1.394
0.668	21.41	20.7	4.791	4.651	2.799	2.52	1.906	1.361	0.5887	-0.09459	7.038	5.274	3.038	1.111	2.078	-0.3525	5.033	2.603	1.464
0.67	22.13	21.48	4.91	4.862	2.853	2.626	1.913	1.498	0.6083	0.1361	7.214	5.489	3.009	1.152	1.909	-0.2373	5.183	2.685	1.557
0.672	22.78	22.18	5.018	5.059	2.907	2.746	1.933	1.661	0.6689	0.4117	7.367	5.695	2.992	1.167	1.765	-0.09087	5.328	2.78	1.677
0.674	23.34	22.78	5.125	5.242	2.966	2.876	1.973	1.85	0.7783	0.7244	7.505	5.892	3.006	1.182	1.665	0.08573	5.474	2.89	1.825
0.676	23.83	23.28	5.241	5.41	3.033	3.009	2.038	2.058	0.9392	1.064	7.638	6.082	3.058	1.226	1.614	0.2875	5.627	3.016	1.997
0.678	24.26	23.7	5.37	5.561	3.111	3.135	2.126	2.273	1.145	1.416	7.775	6.266	3.143	1.323	1.611	0.5043	5.787	3.154	2.185
0.68	24.63	24.02	5.516	5.689	3.197	3.245	2.229	2.48	1.379	1.766	7.923	6.446	3.247	1.48	1.642	0.7215	5.956	3.298	2.376
0.682	24.95	24.27	5.675	5.794	3.292	3.336	2.338	2.659	1.616	2.095	8.08	6.619	3.343	1.69	1.693	0.9238	6.129	3.439	2.555
0.684	25.23	24.44	5.844	5.877	3.39	3.407	2.441	2.798	1.829	2.385	8.243	6.777	3.412	1.935	1.751	1.1	6.303	3.567	2.708
0.686	25.47	24.56	6.016	5.944	3.487	3.462	2.525	2.89	1.999	2.624	8.403	6.917	3.444	2.196	1.808	1.248	6.474	3.675	2.823
0.688	25.67	24.63	6.182	6.002	3.575	3.503	2.583	2.933	2.111	2.8	8.55	7.033	3.44	2.448	1.862	1.368	6.64	3.761	2.893
0.69	25.83	24.68	6.336	6.056	3.65	3.532	2.608	2.931	2.159	2.909	8.669	7.121	3.413	2.668	1.913	1.464	6.797	3.824	2.916
0.692	25.94	24.71	6.467	6.107	3.706	3.553	2.598	2.891	2.148	2.955	8.744	7.179	3.377	2.828	1.961	1.536	6.943	3.865	2.894
0.694	26	24.74	6.568	6.153	3.74	3.567	2.554	2.82	2.088	2.943	8.756	7.208	3.346	2.899	2.006	1.582	7.073	3.887	2.833
0.696	25.99	24.75	6.635	6.192	3.751	3.577	2.481	2.728	1.996	2.881	8.696	7.213	3.329	2.861	2.044	1.599	7.181	3.894	2.746
0.698	25.92	24.74	6.665	6.223	3.742	3.587	2.389	2.625	1.89	2.779	8.568	7.203	3.327	2.712	2.068	1.587	7.267	3.89	2.644
0.7	25.81	24.72	6.664	6.249	3.721	3.603	2.288	2.522	1.786	2.642	8.389	7.19	3.335	2.472	2.072	1.551	7.329	3.88	2.54
0.702	25.66	24.69	6.643	6.275	3.701	3.629	2.191	2.432	1.696	2.483	8.183	7.188	3.347	2.187	2.049	1.507	7.374	3.875	2.445
0.704	25.49	24.66	6.614	6.308	3.694	3.669	2.113	2.369	1.629	2.32	7.977	7.208	3.356	1.913	1.999	1.474	7.411	3.885	2.375
0.706	25.31	24.65	6.592	6.355	3.712	3.727	2.067	2.342	1.595	2.173	7.796	7.252	3.36	1.707	1.928	1.468	7.45	3.922	2.341
0.708	25.14	24.66	6.586	6.42	3.76	3.805	2.062	2.361	1.597	2.064	7.659	7.314	3.352	1.61	1.846	1.5	7.496	3.995	2.355
0.71	24.97	24.66	6.597	6.502	3.838	3.901	2.103	2.425	1.637	2.001	7.575	7.38	3.325	1.633	1.769	1.567	7.552	4.103	2.417
0.712	24.81	24.64	6.617	6.597	3.938	4.01	2.183	2.527	1.708	1.984	7.543	7.434	3.272	1.759	1.709	1.655	7.609	4.235	2.519
0.714	24.65	24.58	6.632	6.696	4.041	4.123	2.289	2.652	1.802	2.005	7.551	7.463	3.192	1.944	1.675	1.741	7.657	4.375	2.645
0.716	24.47	24.44	6.63	6.792	4.135	4.231	2.408	2.789	1.907	2.051	7.58	7.461	3.092	2.138	1.671	1.807	7.682	4.507	2.779
0.718	24.26	24.23	6.603	6.878	4.21	4.331	2.533	2.93	2.018	2.117	7.611	7.431	2.983	2.301	1.698	1.846	7.682	4.622	2.91
0.72	24.03	23.95	6.554	6.952	4.271	4.422	2.66	3.074	2.134	2.199	7.63	7.381	2.878	2.409	1.753	1.864	7.655	4.72	3.033
0.722	23.77	23.59	6.49	7.012	4.322	4.507	2.787	3.221	2.253	2.293	7.63	7.321	2.782	2.467	1.826	1.869	7.608	4.803	3.147
0.724	23.49	23.19	6.417	7.054	4.367	4.585	2.909	3.369	2.367	2.391	7.607	7.259	2.695	2.491	1.901	1.869	7.545	4.874	3.248
0.726	23.18	22.77	6.338	7.074	4.403	4.657	3.016	3.51	2.461	2.477	7.562	7.202	2.617	2.503	1.961	1.865	7.471	4.932	3.334
0.728	22.87	22.35	6.251	7.068	4.428	4.721	3.1	3.637	2.525	2.541	7.496	7.156	2.551	2.52	1.996	1.854	7.389	4.976	3.404
0.73	22.55	21.96	6.15	7.036	4.438	4.772	3.157	3.745	2.558	2.58	7.418	7.122	2.51	2.549	2.005	1.842	7.3	5.001	3.464
0.732	22.23	21.61	6.031	6.981	4.432	4.809	3.193	3.836	2.574	2.604	7.335	7.103	2.504	2.59	1.997	1.832	7.207	5.008	3.521
0.734	21.91	21.3	5.894	6.918	4.416	4.837	3.219	3.911	2.596	2.628	7.252	7.099	2.538	2.641	1.989	1.831	7.113	4.998	3.587
0.736	21.61	21.05	5.749	6.862	4.397	4.863	3.247	3.979	2.643	2.669	7.174	7.108	2.604	2.698	1.992	1.844	7.023	4.978	3.672
0.738	21.33	20.85	5.612	6.83	4.385	4.897	3.286	4.045	2.727	2.734	7.103	7.128	2.683	2.757	2.015	1.869	6.946	4.955	3.78
0.74	21.09	20.72	5.501	6.829	4.387	4.946	3.338	4.112	2.845	2.824	7.041	7.154	2.757	2.814	2.059	1.901	6.886	4.933	3.911
0.742	20.9	20.64	5.429	6.86	4.407	5.007	3.403	4.178	2.985	2.932	6.99	7.181	2.816	2.872	2.122	1.93	6.847	4.917	4.057
0.744	20.77	20.63	5.399	6.914	4.441	5.075	3.475	4.239	3.132	3.044	6.95	7.206	2.861	2.937	2.202	1.949	6.826	4.909	4.209
0.746	20.7	20.67	5.408	6.977	4.48	5.138	3.549	4.287	3.268	3.151	6.914	7.226	2.901	3.005	2.3	1.954	6.82	4.906	4.354
0.748	20.67	20.75	5.447	7.037	4.517	5.186	3.617	4.32	3.383	3.246	6.877	7.238	2.943	3.062	2.412	1.947	6.82	4.908	4.484
0.75	20.68	20.85	5.505	7.083	4.545	5.214	3.675	4.336	3.467	3.327	6.832	7.239	2.988	3.085	2.533	1.931	6.822	4.911	4.589
0.752	20.71	20.97	5.57	7.111	4.562	5.224	3.718	4.338	3.513	3.393	6.774	7.231	3.027	3.063	2.653	1.912	6.82	4.915	4.664
0.754	20.75	21.09	5.634	7.119	4.571	5.22	3.745	4.327	3.516	3.441	6.701	7.217	3.046	2.998	2.759	1.897	6.816	4.92	4.705
0.756	20.77	21.2	5.694	7.109	4.575	5.207	3.753	4.307	3.475	3.469	6.613	7.199	3.034	2.908	2.838	1.892	6.81	4.927	4.716
0.758	20.77	21.3	5.747	7.087	4.58	5.188	3.746	4.277	3.396	3.475	6.516	7.183	2.984	2.811	2.883	1.901	6.806	4.941	4.702
0.76	20.76	21.39	5.789	7.059	4.588	5.165	3.726	4.239	3.293	3.464	6.423	7.171	2.903	2.726	2.895	1.925	6.807	4.961	4.67
0.762	20.73	21.46	5.818	7.029	4.601	5.135	3.702	4.191	3.183	3.442	6.347	7.165	2.808	2.668	2.883	1.959	6.815	4.988	4.63
0.764	20.7	21.51	5.829	6.993	4.611	5.091	3.678	4.131	3.081	3.414	6.3	7.163	2.719	2.648	2.858	1.997	6.826	5.016	4.585
0.766	20.69	21.55	5.818	6.941	4.606	5.019	3.657	4.051	2.998	3.381	6.285	7.164	2.652	2.663	2.829	2.03	6.831	5.035	4.538
0.768	20.69	21.57	5.777	6.86	4.574	4.905	3.636	3.945	2.939	3.341	6.297	7.161	2.615	2.707	2.8	2.044	6.82	5.033	4.486
0.77	20.7	21.58	5.704	6.74	4.506	4.743	3.61	3.809	2.909	3.292	6.323	7.15	2.609	2.769	2.77	2.032	6.782	5	4.425
0.772	20.72	21.58	5.596	6.582	4.4	4.536	3.578	3.647	2.912	3.233	6.352	7.123	2.626	2.834	2.735	1.987	6.71	4.931	4.354
0.774	20.71	21.57	5.458	6.391	4.261	4.297	3.536	3.465	2.949	3.166	6.37	7.075	2.657	2.883	2.698	1.911	6.603	4.826	4.273
0.776	20.68	21.55	5.293	6.175	4.096	4.037	3.483	3.269	3.011	3.087	6.366	7.003	2.692	2.896	2.657	1.805	6.463	4.684	4.178
0.778	20.62	21.52	5.109	5.941	3.908	3.764	3.413	3.062	3.079	2.989	6.333	6.908	2.727	2.857	2.612	1.673	6.291	4.507	4.065
0.78	20.52	21.46	4.908	5.696	3.702	3.487	3.319	2.845	3.128	2.861	6.266	6.791	2.755	2.761	2.56	1.519	6.089	4.294	3.926
0.782	20.37	21.36	4.694	5.446	3.486	3.215	3.196	2.62	3.139	2.695	6.165	6.652	2.768	2.611	2.496	1.346	5.862	4.049	3.755
0.784	20.18	21.23	4.472	5.202	3.27	2.959	3.044	2.394	3.102	2.491	6.033	6.49	2.758	2.419	2.419	1.164	5.616	3.78	3.553
0.786	19.95	21.04	4.249	4.974	3.064	2.732	2.869	2.173	3.017	2.258	5.877	6.303	2.722	2.2	2.329	0.9793	5.362	3.5	3.325
0.788	19.68	20.81	4.035	4.772	2.877	2.542	2.681	1.964	2.89	2.008	5.708	6.098	2.665	1.97	2.23	0.7993	5.113	3.224	3.078
0.79	19.38	20.54	3.843	4.605	2.716	2.394	2.488	1.773	2.727	1.755	5.541	5.887	2.597	1.749	2.123	0.6293	4.881	2.965	2.821
0.792	19.07	20.23	3.682	4.48	2.584	2.295	2.298	1.608	2.535	1.517	5.392	5.688	2.53	1.559	2.011	0.4767	4.681	2.734	2.561
0.794	18.76	19.9	3.564	4.4	2.484	2.247	2.119	1.477	2.319	1.313	5.277	5.52	2.472	1.425	1.897	0.3533	4.522	2.541	2.308
0.796	18.47	19.55	3.496	4.365	2.416	2.249	1.958	1.386	2.086	1.156	5.205	5.398	2.424	1.366	1.786	0.2735	4.415	2.391	2.07
0.798	18.2	19.2	3.483	4.369	2.378	2.294	1.815	1.337	1.843	1.047	5.178	5.331	2.384	1.395	1.68	0.2499	4.358	2.285	1.853
0.8	17.95	18.87	3.52	4.403	2.366	2.371	1.691	1.326	1.597	0.9815	5.192	5.316	2.345	1.507	1.577	0.2871	4.346	2.216	1.655
