# Supplementary material for: The menstrual cycle affects recognition of emotional expressions: an event-related potential study
Source: F1000Res. 2017 Jun 8;6:853. [Version 1] doi: 10.12688/f1000research.11563.1 (PMC5558101; doi:10.12688/f1000research.11563.1)
Supplement: Raw data for the N170 component grand averages for each of the emotional facial stimuli at the T6 electrode — The ERP waveforms were averaged separately for each target stimuli (female/male, angry/happy) in each menstrual phase. T6 electrode activity was extracted as N170 was being recorded. [file f1000research-6-12492-s0001.tgz]

Archive with 1 entries (1 files):
- 9fef5246-afbd-4b79-9308-2e271111c1fd_Fig2B_N170.xlsx
