# Supplementary material for: The menstrual cycle affects recognition of emotional expressions: an event-related potential study
Source: F1000Res. 2017 Jun 8;6:853. [Version 1] doi: 10.12688/f1000research.11563.1 (PMC5558101; doi:10.12688/f1000research.11563.1)
Supplement: Raw data for the N170 component grand averages for each of the emotional facial stimuli at the T6 electrode — The ERP waveforms were averaged separately for each target stimuli (female/male, angry/happy) in each menstrual phase. T6 electrode activity was extracted as N170 was being recorded. [file f1000research-6-12492-s0001.tgz › 9fef5246-afbd-4b79-9308-2e271111c1fd_Fig2B_N170.xlsx]

## Sheet: aFA
	Female/Angry		Female/Happy		Male/Angry		Male/Happy
time	follicular phase	late luteal phase	follicular phase	late luteal phase	follicular phase	late luteal phase	follicular phase	late luteal phase
-0.1	-0.07033	-0.7667	0.453	-1.373	0.08302	-0.8463	0.8541	-1.854
-0.098	-0.03667	-0.9057	0.5484	-1.448	-0.0255	-0.6582	0.6834	-1.795
-0.096	-0.003208	-1.046	0.6221	-1.554	-0.1319	-0.4683	0.5322	-1.727
-0.094	0.03203	-1.187	0.6738	-1.69	-0.2361	-0.294	0.4154	-1.65
-0.092	0.07119	-1.323	0.704	-1.845	-0.3378	-0.151	0.3442	-1.566
-0.09	0.1164	-1.44	0.7137	-2.004	-0.4375	-0.05205	0.3199	-1.477
-0.088	0.1695	-1.518	0.7043	-2.15	-0.5357	-0.004115	0.332	-1.384
-0.086	0.2319	-1.541	0.6775	-2.267	-0.6329	-0.006358	0.3598	-1.289
-0.084	0.3042	-1.502	0.6356	-2.343	-0.7289	-0.04886	0.3781	-1.192
-0.082	0.3856	-1.406	0.5814	-2.369	-0.8231	-0.1157	0.3655	-1.094
-0.08	0.4741	-1.263	0.5178	-2.335	-0.9139	-0.1908	0.3138	-0.997
-0.078	0.5669	-1.087	0.4482	-2.24	-0.9997	-0.2635	0.2334	-0.9004
-0.076	0.661	-0.8866	0.3762	-2.091	-1.079	-0.3291	0.1515	-0.8044
-0.074	0.7539	-0.6682	0.3051	-1.909	-1.151	-0.3873	0.1016	-0.7094
-0.072	0.8437	-0.4346	0.2375	-1.722	-1.216	-0.4397	0.111	-0.6156
-0.07	0.9287	-0.1894	0.1751	-1.552	-1.273	-0.4902	0.1902	-0.5236
-0.068	1.008	0.05871	0.119	-1.41	-1.321	-0.5458	0.3313	-0.4337
-0.066	1.079	0.2939	0.06995	-1.297	-1.362	-0.6169	0.5116	-0.3463
-0.064	1.143	0.4936	0.02864	-1.211	-1.395	-0.716	0.6995	-0.2619
-0.062	1.198	0.6341	-0.004192	-1.145	-1.422	-0.8523	0.8618	-0.1812
-0.06	1.243	0.698	-0.02787	-1.089	-1.443	-1.026	0.9723	-0.1053
-0.058	1.278	0.682	-0.04197	-1.032	-1.46	-1.224	1.019	-0.03591
-0.056	1.303	0.5989	-0.04643	-0.9641	-1.474	-1.424	1.006	0.02482
-0.054	1.32	0.4703	-0.04132	-0.8817	-1.488	-1.598	0.9433	0.07445
-0.052	1.331	0.3175	-0.0266	-0.7871	-1.502	-1.725	0.8444	0.1104
-0.05	1.338	0.1541	-0.00192	-0.6883	-1.517	-1.793	0.7192	0.1303
-0.048	1.343	-0.0122	0.03325	-0.5961	-1.533	-1.803	0.5738	0.1319
-0.046	1.346	-0.1764	0.0794	-0.5207	-1.549	-1.766	0.4087	0.1133
-0.044	1.351	-0.3345	0.1367	-0.4679	-1.566	-1.698	0.22	0.07331
-0.042	1.357	-0.4873	0.2047	-0.4382	-1.582	-1.611	0.00559	0.01174
-0.04	1.365	-0.6418	0.2822	-0.4289	-1.595	-1.508	-0.2265	-0.07079
-0.038	1.375	-0.8075	0.3668	-0.4376	-1.605	-1.383	-0.4558	-0.1727
-0.036	1.387	-0.9883	0.4552	-0.4623	-1.611	-1.227	-0.6574	-0.2919
-0.034	1.401	-1.179	0.5436	-0.4996	-1.612	-1.034	-0.8138	-0.4254
-0.032	1.417	-1.365	0.6273	-0.5442	-1.611	-0.8076	-0.9216	-0.5703
-0.03	1.437	-1.533	0.7022	-0.5902	-1.609	-0.5553	-0.9888	-0.7235
-0.028	1.458	-1.668	0.7642	-0.6344	-1.61	-0.2932	-1.029	-0.882
-0.026	1.48	-1.76	0.8101	-0.6767	-1.617	-0.04508	-1.056	-1.043
-0.024	1.502	-1.807	0.8371	-0.7171	-1.633	0.1573	-1.083	-1.205
-0.022	1.521	-1.812	0.843	-0.7558	-1.66	0.2824	-1.112	-1.365
-0.02	1.535	-1.787	0.8266	-0.7948	-1.698	0.3112	-1.14	-1.522
-0.018	1.542	-1.738	0.7873	-0.8402	-1.748	0.2434	-1.155	-1.674
-0.016	1.541	-1.665	0.7257	-0.9009	-1.808	0.09609	-1.149	-1.819
-0.014	1.531	-1.563	0.6436	-0.9831	-1.878	-0.1046	-1.12	-1.956
-0.012	1.51	-1.428	0.544	-1.086	-1.956	-0.3301	-1.07	-2.082
-0.01	1.478	-1.267	0.4305	-1.2	-2.039	-0.5545	-1.005	-2.195
-0.008	1.436	-1.091	0.308	-1.312	-2.127	-0.7582	-0.9224	-2.294
-0.006	1.381	-0.9207	0.1814	-1.408	-2.214	-0.93	-0.8179	-2.375
-0.004	1.316	-0.7714	0.05604	-1.48	-2.299	-1.067	-0.688	-2.438
-0.002	1.242	-0.654	-0.06323	-1.526	-2.378	-1.173	-0.5369	-2.483
0	1.161	-0.5718	-0.1721	-1.546	-2.449	-1.253	-0.3767	-2.51
0.002	1.074	-0.5222	-0.2674	-1.54	-2.509	-1.31	-0.2222	-2.52
0.004	0.9836	-0.5009	-0.3468	-1.51	-2.558	-1.341	-0.08609	-2.513
0.006	0.8903	-0.5051	-0.4092	-1.46	-2.596	-1.34	0.02428	-2.491
0.008	0.7953	-0.536	-0.4544	-1.39	-2.623	-1.299	0.1074	-2.456
0.01	0.7001	-0.598	-0.4831	-1.304	-2.637	-1.217	0.1688	-2.41
0.012	0.6064	-0.6951	-0.4966	-1.204	-2.639	-1.099	0.2187	-2.357
0.014	0.5156	-0.8249	-0.4969	-1.092	-2.627	-0.9595	0.2645	-2.298
0.016	0.4292	-0.9763	-0.4857	-0.9763	-2.602	-0.8155	0.3026	-2.236
0.018	0.3486	-1.131	-0.4649	-0.8626	-2.564	-0.6815	0.3176	-2.173
0.02	0.2755	-1.271	-0.4358	-0.7564	-2.517	-0.5633	0.2905	-2.112
0.022	0.2118	-1.38	-0.3997	-0.6601	-2.461	-0.4583	0.2104	-2.052
0.024	0.1589	-1.443	-0.3578	-0.5763	-2.4	-0.3618	0.08207	-1.998
0.026	0.1175	-1.456	-0.312	-0.5103	-2.334	-0.2744	-0.07279	-1.948
0.028	0.08719	-1.418	-0.2646	-0.47	-2.267	-0.2034	-0.22	-1.906
0.03	0.06671	-1.343	-0.2184	-0.4622	-2.201	-0.1591	-0.3242	-1.871
0.032	0.0543	-1.253	-0.1765	-0.4878	-2.136	-0.1495	-0.3619	-1.844
0.034	0.04808	-1.17	-0.1418	-0.5402	-2.075	-0.1757	-0.3298	-1.826
0.036	0.04653	-1.115	-0.1171	-0.6071	-2.018	-0.2317	-0.2441	-1.817
0.038	0.0488	-1.099	-0.1045	-0.6764	-1.963	-0.3051	-0.1361	-1.816
0.04	0.05479	-1.127	-0.105	-0.7398	-1.91	-0.3811	-0.04552	-1.824
0.042	0.06504	-1.199	-0.1183	-0.7926	-1.853	-0.4496	-0.01082	-1.838
0.044	0.08057	-1.317	-0.143	-0.8307	-1.79	-0.5109	-0.0573	-1.857
0.046	0.1028	-1.476	-0.1764	-0.8497	-1.716	-0.5751	-0.1871	-1.88
0.048	0.1334	-1.664	-0.2144	-0.8471	-1.626	-0.655	-0.3774	-1.904
0.05	0.1743	-1.862	-0.2521	-0.8257	-1.517	-0.7578	-0.5883	-1.928
0.052	0.2275	-2.048	-0.2836	-0.7914	-1.385	-0.8809	-0.7749	-1.949
0.054	0.2956	-2.2	-0.3028	-0.7486	-1.227	-1.014	-0.8982	-1.965
0.056	0.3813	-2.307	-0.3031	-0.6958	-1.041	-1.143	-0.9335	-1.975
0.058	0.488	-2.361	-0.2779	-0.6281	-0.8262	-1.257	-0.876	-1.975
0.06	0.6194	-2.36	-0.2207	-0.5435	-0.5823	-1.347	-0.7415	-1.962
0.062	0.7788	-2.308	-0.1254	-0.4471	-0.3087	-1.408	-0.5612	-1.935
0.064	0.9694	-2.208	0.0134	-0.3498	-0.005188	-1.434	-0.3695	-1.889
0.066	1.193	-2.068	0.1999	-0.2626	0.3292	-1.425	-0.1899	-1.823
0.068	1.451	-1.896	0.4374	-0.1932	0.6959	-1.378	-0.02489	-1.733
0.07	1.743	-1.703	0.7286	-0.1465	1.097	-1.294	0.1451	-1.618
0.072	2.067	-1.504	1.076	-0.1271	1.532	-1.174	0.3507	-1.476
0.074	2.425	-1.315	1.479	-0.1388	2.004	-1.019	0.619	-1.305
0.076	2.816	-1.146	1.937	-0.1817	2.51	-0.8317	0.9648	-1.102
0.078	3.239	-0.9954	2.445	-0.2473	3.047	-0.6164	1.391	-0.868
0.08	3.693	-0.8521	2.998	-0.3172	3.611	-0.3791	1.895	-0.601
0.082	4.177	-0.6978	3.585	-0.3683	4.195	-0.1255	2.471	-0.3015
0.084	4.685	-0.5149	4.199	-0.3785	4.793	0.1413	3.109	0.02988
0.086	5.21	-0.294	4.825	-0.3304	5.397	0.4228	3.794	0.3916
0.088	5.743	-0.03555	5.45	-0.2112	5.998	0.7266	4.504	0.7818
0.09	6.272	0.2539	6.059	-0.01223	6.587	1.065	5.213	1.198
0.092	6.788	0.5665	6.635	0.2694	7.152	1.454	5.894	1.637
0.094	7.276	0.8966	7.161	0.6297	7.681	1.901	6.516	2.094
0.096	7.726	1.243	7.62	1.06	8.16	2.407	7.052	2.564
0.098	8.124	1.608	8	1.549	8.574	2.962	7.483	3.04
0.1	8.458	2.004	8.288	2.086	8.908	3.55	7.798	3.514
0.102	8.716	2.442	8.471	2.661	9.149	4.154	7.994	3.976
0.104	8.887	2.927	8.541	3.26	9.281	4.76	8.07	4.416
0.106	8.96	3.456	8.488	3.872	9.294	5.354	8.02	4.822
0.108	8.928	4.016	8.307	4.478	9.179	5.926	7.828	5.184
0.11	8.784	4.585	7.993	5.061	8.932	6.467	7.469	5.49
0.112	8.524	5.141	7.549	5.603	8.55	6.969	6.913	5.728
0.114	8.148	5.662	6.977	6.084	8.036	7.423	6.14	5.889
0.116	7.655	6.126	6.285	6.485	7.395	7.816	5.15	5.964
0.118	7.05	6.506	5.484	6.784	6.637	8.131	3.971	5.948
0.12	6.34	6.773	4.587	6.961	5.775	8.349	2.651	5.837
0.122	5.537	6.897	3.612	6.998	4.825	8.446	1.249	5.63
0.124	4.653	6.847	2.578	6.885	3.807	8.4	-0.1848	5.327
0.126	3.706	6.602	1.506	6.62	2.742	8.195	-1.61	4.933
0.128	2.712	6.154	0.4186	6.21	1.651	7.822	-3	4.454
0.13	1.692	5.51	-0.6638	5.667	0.5569	7.286	-4.34	3.896
0.132	0.662	4.689	-1.72	5.008	-0.5203	6.603	-5.617	3.271
0.134	-0.3586	3.723	-2.731	4.252	-1.561	5.8	-6.821	2.589
0.136	-1.354	2.647	-3.678	3.42	-2.545	4.904	-7.931	1.864
0.138	-2.307	1.507	-4.546	2.536	-3.458	3.939	-8.914	1.109
0.14	-3.206	0.3503	-5.319	1.621	-4.285	2.926	-9.732	0.3389
0.142	-4.037	-0.7785	-5.985	0.6979	-5.014	1.884	-10.35	-0.4298
0.144	-4.788	-1.849	-6.537	-0.2131	-5.636	0.8332	-10.76	-1.182
0.146	-5.449	-2.841	-6.966	-1.089	-6.142	-0.2111	-10.94	-1.904
0.148	-6.011	-3.744	-7.271	-1.907	-6.531	-1.235	-10.91	-2.581
0.15	-6.468	-4.54	-7.45	-2.646	-6.8	-2.226	-10.68	-3.202
0.152	-6.812	-5.211	-7.506	-3.292	-6.949	-3.175	-10.25	-3.755
0.154	-7.041	-5.739	-7.443	-3.836	-6.981	-4.068	-9.646	-4.231
0.156	-7.153	-6.115	-7.265	-4.276	-6.901	-4.894	-8.884	-4.623
0.158	-7.153	-6.342	-6.982	-4.608	-6.714	-5.639	-8.005	-4.927
0.16	-7.045	-6.434	-6.601	-4.83	-6.429	-6.291	-7.056	-5.138
0.162	-6.841	-6.413	-6.135	-4.942	-6.055	-6.838	-6.077	-5.256
0.164	-6.55	-6.297	-5.594	-4.948	-5.601	-7.26	-5.106	-5.283
0.166	-6.185	-6.099	-4.991	-4.852	-5.08	-7.535	-4.172	-5.219
0.168	-5.76	-5.823	-4.338	-4.661	-4.502	-7.64	-3.29	-5.067
0.17	-5.287	-5.475	-3.648	-4.387	-3.88	-7.559	-2.465	-4.831
0.172	-4.776	-5.057	-2.933	-4.042	-3.225	-7.293	-1.688	-4.517
0.174	-4.239	-4.576	-2.205	-3.642	-2.549	-6.865	-0.9459	-4.129
0.176	-3.684	-4.046	-1.475	-3.205	-1.863	-6.311	-0.2242	-3.677
0.178	-3.118	-3.483	-0.7545	-2.744	-1.179	-5.677	0.4855	-3.17
0.18	-2.549	-2.908	-0.05102	-2.273	-0.5089	-4.999	1.183	-2.617
0.182	-1.983	-2.333	0.6281	-1.8	0.1385	-4.301	1.86	-2.029
0.184	-1.427	-1.766	1.277	-1.328	0.7545	-3.593	2.5	-1.416
0.186	-0.8866	-1.209	1.892	-0.8612	1.332	-2.88	3.091	-0.7892
0.188	-0.3694	-0.6595	2.467	-0.4011	1.865	-2.172	3.623	-0.1565
0.19	0.1191	-0.1177	2.999	0.05011	2.349	-1.482	4.099	0.4734
0.192	0.5737	0.4155	3.481	0.493	2.78	-0.8223	4.52	1.093
0.194	0.9897	0.9361	3.909	0.9314	3.156	-0.1962	4.894	1.695
0.196	1.363	1.437	4.278	1.372	3.477	0.3989	5.226	2.274
0.198	1.692	1.913	4.587	1.822	3.745	0.9677	5.524	2.824
0.2	1.975	2.359	4.835	2.28	3.961	1.514	5.799	3.341
0.202	2.211	2.771	5.023	2.741	4.13	2.041	6.058	3.822
0.204	2.401	3.143	5.153	3.19	4.256	2.554	6.296	4.262
0.206	2.547	3.464	5.229	3.613	4.345	3.06	6.502	4.662
0.208	2.65	3.728	5.256	3.998	4.399	3.559	6.659	5.02
0.21	2.712	3.937	5.236	4.338	4.422	4.049	6.751	5.337
0.212	2.734	4.107	5.174	4.634	4.418	4.518	6.774	5.612
0.214	2.717	4.26	5.072	4.887	4.39	4.953	6.735	5.846
0.216	2.664	4.419	4.934	5.097	4.341	5.343	6.652	6.042
0.218	2.576	4.597	4.765	5.264	4.273	5.679	6.537	6.202
0.22	2.456	4.794	4.567	5.388	4.191	5.957	6.394	6.326
0.222	2.307	5	4.348	5.473	4.094	6.177	6.219	6.418
0.224	2.136	5.199	4.109	5.528	3.985	6.342	6	6.479
0.226	1.945	5.375	3.855	5.56	3.862	6.46	5.732	6.509
0.228	1.739	5.51	3.589	5.575	3.727	6.533	5.41	6.512
0.23	1.522	5.599	3.314	5.578	3.58	6.563	5.038	6.489
0.232	1.299	5.641	3.032	5.571	3.421	6.553	4.618	6.443
0.234	1.075	5.644	2.747	5.559	3.252	6.515	4.152	6.376
0.236	0.8527	5.616	2.46	5.547	3.073	6.463	3.648	6.292
0.238	0.636	5.563	2.173	5.535	2.885	6.416	3.126	6.194
0.24	0.4266	5.49	1.89	5.519	2.688	6.381	2.614	6.085
0.242	0.2252	5.399	1.611	5.491	2.484	6.36	2.141	5.969
0.244	0.03134	5.294	1.339	5.44	2.273	6.346	1.722	5.847
0.246	-0.1561	5.18	1.075	5.365	2.054	6.33	1.356	5.722
0.248	-0.3383	5.066	0.8212	5.271	1.83	6.303	1.029	5.595
0.25	-0.5158	4.966	0.5788	5.168	1.601	6.252	0.7229	5.466
0.252	-0.6885	4.892	0.3496	5.071	1.369	6.165	0.4256	5.337
0.254	-0.8562	4.851	0.135	4.983	1.138	6.034	0.1367	5.207
0.256	-1.019	4.841	-0.06421	4.901	0.9084	5.858	-0.1362	5.077
0.258	-1.177	4.847	-0.2476	4.817	0.6852	5.641	-0.3839	4.95
0.26	-1.33	4.847	-0.4152	4.724	0.4711	5.398	-0.6005	4.825
0.262	-1.478	4.819	-0.5679	4.62	0.2692	5.147	-0.784	4.703
0.264	-1.621	4.749	-0.707	4.513	0.08168	4.908	-0.9351	4.586
0.266	-1.758	4.631	-0.8337	4.407	-0.09054	4.696	-1.057	4.474
0.268	-1.89	4.47	-0.949	4.306	-0.2477	4.521	-1.158	4.367
0.27	-2.015	4.279	-1.053	4.203	-0.3908	4.385	-1.25	4.264
0.272	-2.132	4.078	-1.145	4.092	-0.5208	4.281	-1.347	4.166
0.274	-2.243	3.879	-1.225	3.967	-0.6387	4.195	-1.458	4.073
0.276	-2.344	3.686	-1.292	3.825	-0.7449	4.112	-1.587	3.986
0.278	-2.437	3.498	-1.346	3.666	-0.8397	4.023	-1.734	3.905
0.28	-2.518	3.307	-1.389	3.494	-0.9231	3.918	-1.895	3.83
0.282	-2.586	3.107	-1.42	3.314	-0.995	3.797	-2.059	3.763
0.284	-2.641	2.893	-1.441	3.127	-1.055	3.663	-2.211	3.703
0.286	-2.682	2.666	-1.452	2.931	-1.105	3.526	-2.331	3.649
0.288	-2.712	2.433	-1.454	2.72	-1.143	3.397	-2.401	3.602
0.29	-2.731	2.209	-1.448	2.487	-1.17	3.282	-2.41	3.56
0.292	-2.742	2.014	-1.435	2.23	-1.187	3.186	-2.355	3.521
0.294	-2.745	1.863	-1.417	1.948	-1.194	3.106	-2.244	3.483
0.296	-2.741	1.759	-1.396	1.647	-1.192	3.037	-2.093	3.446
0.298	-2.73	1.697	-1.375	1.337	-1.182	2.973	-1.918	3.405
0.3	-2.712	1.663	-1.354	1.03	-1.163	2.906	-1.733	3.358
0.302	-2.688	1.643	-1.335	0.7435	-1.136	2.829	-1.548	3.304
0.304	-2.658	1.625	-1.318	0.4891	-1.1	2.736	-1.371	3.24
0.306	-2.624	1.604	-1.304	0.2745	-1.053	2.62	-1.212	3.165
0.308	-2.587	1.575	-1.291	0.1033	-0.9942	2.479	-1.082	3.078
0.31	-2.549	1.535	-1.278	-0.02261	-0.9237	2.312	-0.9938	2.978
0.312	-2.512	1.482	-1.264	-0.1008	-0.8411	2.128	-0.9569	2.865
0.314	-2.476	1.415	-1.246	-0.1303	-0.7466	1.936	-0.978	2.738
0.316	-2.444	1.334	-1.223	-0.1142	-0.641	1.744	-1.057	2.595
0.318	-2.413	1.24	-1.192	-0.06282	-0.5254	1.559	-1.186	2.438
0.32	-2.382	1.137	-1.154	0.006026	-0.4006	1.379	-1.345	2.266
0.322	-2.349	1.028	-1.107	0.07072	-0.2682	1.201	-1.506	2.08
0.324	-2.31	0.9146	-1.053	0.1132	-0.1296	1.023	-1.639	1.882
0.326	-2.264	0.802	-0.9909	0.1264	0.01284	0.8427	-1.722	1.676
0.328	-2.208	0.6933	-0.9212	0.115	0.1567	0.6572	-1.744	1.465
0.33	-2.139	0.5912	-0.8433	0.09019	0.2993	0.4624	-1.702	1.251
0.332	-2.057	0.4954	-0.7573	0.06042	0.4382	0.2563	-1.599	1.038
0.334	-1.963	0.4034	-0.6636	0.02476	0.5716	0.04281	-1.439	0.8283
0.336	-1.858	0.3118	-0.5631	-0.02734	0.6981	-0.1664	-1.234	0.6254
0.338	-1.744	0.2187	-0.4574	-0.11	0.8168	-0.3545	-0.9967	0.4305
0.34	-1.624	0.1247	-0.3485	-0.2314	0.9275	-0.5039	-0.7404	0.2451
0.342	-1.499	0.0346	-0.2386	-0.387	1.03	-0.6033	-0.467	0.07053
0.344	-1.372	-0.04154	-0.1308	-0.559	1.124	-0.6538	-0.1678	-0.09203
0.346	-1.241	-0.09092	-0.02796	-0.723	1.209	-0.6693	0.167	-0.2416
0.348	-1.108	-0.1052	0.06661	-0.8582	1.285	-0.6715	0.5343	-0.3777
0.35	-0.9732	-0.08703	0.1495	-0.9532	1.35	-0.6793	0.9122	-0.5004
0.352	-0.8368	-0.05048	0.2175	-1.006	1.401	-0.7018	1.264	-0.6101
0.354	-0.7001	-0.01497	0.2673	-1.019	1.438	-0.7371	1.553	-0.7071
0.356	-0.5647	0.002256	0.2968	-0.9983	1.457	-0.7787	1.752	-0.7918
0.358	-0.4326	-0.008663	0.3044	-0.9503	1.459	-0.8221	1.857	-0.8649
0.36	-0.3062	-0.04847	0.2896	-0.8865	1.44	-0.8679	1.88	-0.9268
0.362	-0.1872	-0.1105	0.2522	-0.8197	1.401	-0.9188	1.844	-0.9784
0.364	-0.07636	-0.1846	0.1924	-0.7611	1.343	-0.9767	1.766	-1.02
0.366	0.0266	-0.2615	0.1111	-0.7173	1.27	-1.041	1.651	-1.053
0.368	0.1231	-0.334	0.009587	-0.6909	1.185	-1.111	1.49	-1.078
0.37	0.2152	-0.3967	-0.1098	-0.6813	1.095	-1.185	1.283	-1.094
0.372	0.3045	-0.4444	-0.2443	-0.6855	1.003	-1.256	1.042	-1.102
0.374	0.3916	-0.4723	-0.3912	-0.6976	0.9147	-1.32	0.7924	-1.102
0.376	0.4757	-0.4769	-0.5482	-0.709	0.8333	-1.373	0.566	-1.092
0.378	0.5553	-0.4575	-0.7134	-0.7112	0.761	-1.414	0.383	-1.072
0.38	0.6284	-0.4162	-0.8851	-0.6985	0.6989	-1.445	0.2461	-1.043
0.382	0.694	-0.3565	-1.062	-0.6694	0.6465	-1.465	0.1413	-1.004
0.384	0.752	-0.2828	-1.24	-0.6268	0.6021	-1.472	0.04483	-0.9572
0.386	0.8032	-0.1991	-1.419	-0.5758	0.5635	-1.467	-0.06852	-0.9036
0.388	0.8488	-0.1092	-1.595	-0.5202	0.5285	-1.448	-0.2204	-0.8448
0.39	0.8906	-0.01705	-1.767	-0.4608	0.4959	-1.419	-0.4269	-0.783
0.392	0.9302	0.07193	-1.934	-0.3954	0.4659	-1.381	-0.6979	-0.7204
0.394	0.9689	0.1515	-2.096	-0.322	0.4389	-1.338	-1.035	-0.6591
0.396	1.008	0.2169	-2.253	-0.2413	0.4161	-1.296	-1.428	-0.601
0.398	1.048	0.2678	-2.407	-0.1586	0.3981	-1.257	-1.85	-0.548
0.4	1.09	0.3089	-2.557	-0.08193	0.3856	-1.229	-2.264	-0.502
0.402	1.132	0.3475	-2.702	-0.01901	0.3789	-1.214	-2.62	-0.4647
0.404	1.175	0.3899	-2.841	0.02343	0.3776	-1.213	-2.874	-0.4381
0.406	1.217	0.4374	-2.972	0.0378	0.3803	-1.225	-2.992	-0.4237
0.408	1.254	0.4837	-3.092	0.01522	0.3852	-1.247	-2.96	-0.4231
0.41	1.287	0.5165	-3.198	-0.05037	0.39	-1.278	-2.788	-0.4374
0.412	1.312	0.5226	-3.29	-0.1557	0.3925	-1.316	-2.51	-0.4672
0.414	1.329	0.4915	-3.365	-0.2845	0.3907	-1.359	-2.171	-0.5119
0.416	1.339	0.4182	-3.424	-0.4104	0.3832	-1.403	-1.823	-0.5705
0.418	1.341	0.3026	-3.466	-0.5054	0.3679	-1.445	-1.51	-0.6414
0.42	1.337	0.1471	-3.492	-0.5504	0.3431	-1.48	-1.268	-0.7229
0.422	1.328	-0.04435	-3.502	-0.5433	0.3068	-1.504	-1.109	-0.8128
0.424	1.315	-0.2658	-3.497	-0.4973	0.2578	-1.512	-1.026	-0.909
0.426	1.3	-0.5063	-3.479	-0.4345	0.1955	-1.501	-0.995	-1.009
0.428	1.283	-0.7481	-3.452	-0.3772	0.1201	-1.471	-0.9829	-1.111
0.43	1.266	-0.9707	-3.418	-0.3423	0.03198	-1.421	-0.9636	-1.213
0.432	1.247	-1.16	-3.379	-0.3402	-0.06838	-1.352	-0.9281	-1.312
0.434	1.226	-1.314	-3.336	-0.3749	-0.1804	-1.266	-0.8888	-1.408
0.436	1.202	-1.44	-3.29	-0.4457	-0.3032	-1.168	-0.8759	-1.5
0.438	1.173	-1.548	-3.242	-0.5481	-0.4349	-1.063	-0.9265	-1.586
0.44	1.136	-1.64	-3.191	-0.6744	-0.5727	-0.9663	-1.071	-1.665
0.442	1.09	-1.714	-3.138	-0.8132	-0.7137	-0.8932	-1.324	-1.737
0.444	1.034	-1.767	-3.081	-0.9496	-0.8549	-0.8615	-1.679	-1.803
0.446	0.9665	-1.806	-3.023	-1.067	-0.9939	-0.8812	-2.112	-1.863
0.448	0.8887	-1.843	-2.964	-1.15	-1.129	-0.9492	-2.584	-1.918
0.45	0.8013	-1.895	-2.908	-1.194	-1.257	-1.049	-3.051	-1.967
0.452	0.706	-1.973	-2.859	-1.199	-1.378	-1.162	-3.472	-2.012
0.454	0.6048	-2.08	-2.818	-1.176	-1.489	-1.27	-3.825	-2.054
0.456	0.4994	-2.208	-2.787	-1.133	-1.59	-1.369	-4.11	-2.092
0.458	0.391	-2.341	-2.767	-1.083	-1.679	-1.461	-4.339	-2.128
0.46	0.2792	-2.461	-2.759	-1.033	-1.755	-1.551	-4.524	-2.161
0.462	0.1623	-2.551	-2.764	-0.9943	-1.818	-1.641	-4.672	-2.19
0.464	0.03797	-2.598	-2.781	-0.9753	-1.87	-1.728	-4.785	-2.217
0.466	-0.09559	-2.599	-2.812	-0.9783	-1.912	-1.811	-4.87	-2.24
0.468	-0.2392	-2.559	-2.855	-0.9987	-1.947	-1.892	-4.933	-2.26
0.47	-0.3927	-2.495	-2.908	-1.028	-1.978	-1.974	-4.979	-2.275
0.472	-0.555	-2.424	-2.97	-1.058	-2.006	-2.06	-5.006	-2.287
0.474	-0.7248	-2.362	-3.04	-1.084	-2.031	-2.146	-5.009	-2.293
0.476	-0.901	-2.321	-3.115	-1.104	-2.056	-2.225	-4.984	-2.294
0.478	-1.082	-2.304	-3.193	-1.122	-2.08	-2.291	-4.941	-2.29
0.48	-1.266	-2.306	-3.273	-1.145	-2.103	-2.342	-4.898	-2.28
0.482	-1.452	-2.323	-3.354	-1.18	-2.127	-2.382	-4.874	-2.266
0.484	-1.635	-2.346	-3.434	-1.231	-2.152	-2.415	-4.884	-2.247
0.486	-1.815	-2.371	-3.512	-1.295	-2.18	-2.442	-4.928	-2.223
0.488	-1.989	-2.391	-3.587	-1.366	-2.211	-2.462	-5.001	-2.194
0.49	-2.154	-2.399	-3.658	-1.44	-2.249	-2.473	-5.098	-2.159
0.492	-2.312	-2.386	-3.724	-1.517	-2.295	-2.475	-5.21	-2.119
0.494	-2.462	-2.346	-3.784	-1.599	-2.35	-2.471	-5.326	-2.073
0.496	-2.605	-2.276	-3.837	-1.686	-2.417	-2.464	-5.426	-2.02
0.498	-2.742	-2.179	-3.885	-1.774	-2.498	-2.461	-5.489	-1.962
0.5	-2.873	-2.063	-3.93	-1.86	-2.595	-2.466	-5.507	-1.897
0.502	-3	-1.941	-3.973	-1.934	-2.706	-2.484	-5.488	-1.83
0.504	-3.122	-1.824	-4.016	-1.991	-2.83	-2.518	-5.453	-1.762
0.506	-3.241	-1.724	-4.06	-2.026	-2.965	-2.571	-5.43	-1.697
0.508	-3.358	-1.646	-4.103	-2.038	-3.106	-2.638	-5.444	-1.638
0.51	-3.473	-1.601	-4.145	-2.034	-3.251	-2.705	-5.506	-1.588
0.512	-3.587	-1.597	-4.183	-2.018	-3.399	-2.754	-5.611	-1.549
0.514	-3.7	-1.641	-4.214	-1.998	-3.548	-2.774	-5.734	-1.524
0.516	-3.811	-1.736	-4.238	-1.978	-3.696	-2.769	-5.837	-1.511
0.518	-3.919	-1.872	-4.253	-1.964	-3.844	-2.75	-5.882	-1.513
0.52	-4.023	-2.033	-4.259	-1.959	-3.99	-2.733	-5.847	-1.529
0.522	-4.121	-2.197	-4.256	-1.963	-4.133	-2.719	-5.731	-1.558
0.524	-4.214	-2.346	-4.247	-1.974	-4.271	-2.7	-5.563	-1.599
0.526	-4.303	-2.467	-4.232	-1.988	-4.402	-2.66	-5.385	-1.65
0.528	-4.391	-2.555	-4.214	-2.001	-4.523	-2.589	-5.247	-1.708
0.53	-4.479	-2.61	-4.192	-2.015	-4.633	-2.49	-5.184	-1.772
0.532	-4.57	-2.631	-4.169	-2.033	-4.73	-2.371	-5.206	-1.839
0.534	-4.663	-2.615	-4.142	-2.055	-4.815	-2.244	-5.295	-1.908
0.536	-4.758	-2.561	-4.114	-2.077	-4.887	-2.111	-5.423	-1.977
0.538	-4.854	-2.467	-4.084	-2.087	-4.949	-1.964	-5.558	-2.046
0.54	-4.948	-2.337	-4.056	-2.084	-5.002	-1.79	-5.685	-2.115
0.542	-5.04	-2.18	-4.032	-2.071	-5.049	-1.582	-5.795	-2.185
0.544	-5.128	-2.009	-4.012	-2.061	-5.095	-1.341	-5.885	-2.254
0.546	-5.213	-1.843	-3.998	-2.061	-5.143	-1.084	-5.95	-2.322
0.548	-5.294	-1.7	-3.989	-2.074	-5.196	-0.8389	-5.976	-2.388
0.55	-5.371	-1.594	-3.982	-2.092	-5.256	-0.6349	-5.951	-2.451
0.552	-5.444	-1.532	-3.977	-2.101	-5.324	-0.4963	-5.868	-2.507
0.554	-5.513	-1.508	-3.973	-2.093	-5.4	-0.433	-5.732	-2.555
0.556	-5.577	-1.507	-3.97	-2.068	-5.485	-0.4388	-5.564	-2.593
0.558	-5.634	-1.505	-3.968	-2.028	-5.575	-0.4979	-5.401	-2.619
0.56	-5.684	-1.479	-3.966	-1.977	-5.67	-0.592	-5.285	-2.633
0.562	-5.722	-1.406	-3.964	-1.915	-5.764	-0.7056	-5.251	-2.634
0.564	-5.747	-1.274	-3.961	-1.834	-5.853	-0.8258	-5.301	-2.622
0.566	-5.756	-1.083	-3.954	-1.726	-5.933	-0.9402	-5.407	-2.598
0.568	-5.745	-0.8461	-3.942	-1.585	-5.998	-1.034	-5.525	-2.562
0.57	-5.714	-0.5837	-3.922	-1.412	-6.043	-1.092	-5.616	-2.513
0.572	-5.661	-0.3176	-3.893	-1.218	-6.065	-1.095	-5.652	-2.452
0.574	-5.585	-0.06631	-3.854	-1.014	-6.06	-1.034	-5.623	-2.381
0.576	-5.487	0.158	-3.805	-0.811	-6.028	-0.9041	-5.525	-2.301
0.578	-5.366	0.3486	-3.747	-0.6176	-5.969	-0.7153	-5.36	-2.213
0.58	-5.226	0.5021	-3.68	-0.4402	-5.884	-0.4878	-5.131	-2.121
0.582	-5.07	0.6171	-3.604	-0.2825	-5.775	-0.249	-4.85	-2.024
0.584	-4.901	0.6951	-3.52	-0.1458	-5.644	-0.02651	-4.534	-1.924
0.586	-4.727	0.7407	-3.431	-0.02985	-5.495	0.1578	-4.207	-1.822
0.588	-4.552	0.7621	-3.34	0.06701	-5.331	0.2903	-3.888	-1.718
0.59	-4.385	0.7705	-3.251	0.1477	-5.158	0.3635	-3.592	-1.616
0.592	-4.231	0.7795	-3.17	0.2159	-4.98	0.3736	-3.328	-1.515
0.594	-4.097	0.8036	-3.1	0.2741	-4.804	0.32	-3.105	-1.419
0.596	-3.991	0.8553	-3.047	0.3231	-4.636	0.2069	-2.932	-1.33
0.598	-3.917	0.9418	-3.013	0.3624	-4.481	0.04585	-2.823	-1.249
0.6	-3.88	1.063	-3.001	0.3911	-4.343	-0.144	-2.787	-1.177
0.602	-3.885	1.213	-3.011	0.4056	-4.23	-0.3364	-2.831	-1.115
0.604	-3.932	1.379	-3.041	0.3981	-4.143	-0.5027	-2.957	-1.064
0.606	-4.022	1.549	-3.088	0.3584	-4.087	-0.6184	-3.156	-1.024
0.608	-4.152	1.709	-3.147	0.2794	-4.063	-0.6703	-3.41	-0.9953
0.61	-4.319	1.849	-3.213	0.1637	-4.076	-0.6584	-3.688	-0.9762
0.612	-4.518	1.964	-3.283	0.02525	-4.124	-0.5935	-3.951	-0.966
0.614	-4.744	2.048	-3.353	-0.1158	-4.208	-0.4911	-4.168	-0.9629
0.616	-4.99	2.098	-3.421	-0.2412	-4.327	-0.3655	-4.318	-0.965
0.618	-5.251	2.108	-3.483	-0.3398	-4.478	-0.227	-4.401	-0.9703
0.62	-5.521	2.075	-3.537	-0.4066	-4.658	-0.08237	-4.432	-0.9766
0.622	-5.794	2.004	-3.58	-0.4389	-4.86	0.06294	-4.43	-0.9824
0.624	-6.063	1.904	-3.608	-0.4345	-5.081	0.2038	-4.41	-0.9864
0.626	-6.322	1.792	-3.621	-0.3948	-5.314	0.3345	-4.374	-0.988
0.628	-6.565	1.681	-3.617	-0.328	-5.552	0.4493	-4.316	-0.987
0.63	-6.786	1.58	-3.594	-0.25	-5.79	0.5434	-4.233	-0.9837
0.632	-6.981	1.491	-3.553	-0.1801	-6.021	0.6164	-4.127	-0.9786
0.634	-7.146	1.412	-3.493	-0.1335	-6.24	0.6745	-4.004	-0.9722
0.636	-7.277	1.342	-3.413	-0.115	-6.442	0.7299	-3.866	-0.9646
0.638	-7.37	1.28	-3.309	-0.117	-6.622	0.7965	-3.715	-0.9555
0.64	-7.423	1.225	-3.179	-0.1233	-6.777	0.8846	-3.546	-0.9441
0.642	-7.434	1.177	-3.022	-0.1176	-6.904	0.9986	-3.356	-0.929
0.644	-7.4	1.134	-2.835	-0.09205	-7.002	1.136	-3.146	-0.9091
0.646	-7.321	1.094	-2.622	-0.04999	-7.069	1.29	-2.923	-0.8831
0.648	-7.197	1.059	-2.385	-0.001886	-7.107	1.449	-2.702	-0.8502
0.65	-7.03	1.035	-2.128	0.04128	-7.116	1.599	-2.499	-0.8097
0.652	-6.822	1.029	-1.854	0.073	-7.096	1.72	-2.325	-0.7615
0.654	-6.576	1.042	-1.565	0.09241	-7.049	1.797	-2.177	-0.7057
0.656	-6.297	1.072	-1.262	0.1025	-6.974	1.816	-2.047	-0.6427
0.658	-5.988	1.11	-0.9466	0.1066	-6.874	1.776	-1.924	-0.5725
0.66	-5.655	1.144	-0.6182	0.1068	-6.747	1.691	-1.799	-0.4952
0.662	-5.301	1.168	-0.2773	0.1036	-6.593	1.579	-1.673	-0.4105
0.664	-4.93	1.182	0.07587	0.09968	-6.412	1.464	-1.55	-0.3181
0.666	-4.545	1.192	0.4415	0.1001	-6.202	1.36	-1.439	-0.2177
0.668	-4.148	1.205	0.8195	0.1108	-5.963	1.275	-1.346	-0.1095
0.67	-3.74	1.227	1.21	0.1345	-5.695	1.211	-1.273	0.005972
0.672	-3.32	1.257	1.611	0.1694	-5.397	1.169	-1.215	0.1279
0.674	-2.889	1.287	2.023	0.2106	-5.068	1.147	-1.156	0.2548
0.676	-2.445	1.307	2.444	0.2542	-4.711	1.142	-1.081	0.3852
0.678	-1.987	1.307	2.874	0.2991	-4.326	1.147	-0.9734	0.5169
0.68	-1.512	1.28	3.309	0.3476	-3.916	1.151	-0.8193	0.6474
0.682	-1.021	1.219	3.748	0.4038	-3.484	1.14	-0.6018	0.7744
0.684	-0.5145	1.121	4.185	0.4718	-3.031	1.102	-0.3047	0.8957
0.686	0.005514	0.9866	4.617	0.5566	-2.561	1.025	0.08246	1.01
0.688	0.536	0.8197	5.038	0.6618	-2.078	0.9028	0.556	1.116
0.69	1.074	0.6357	5.446	0.7877	-1.582	0.7336	1.093	1.213
0.692	1.616	0.4587	5.837	0.9279	-1.079	0.5276	1.655	1.301
0.694	2.159	0.3148	6.211	1.069	-0.5704	0.3051	2.2	1.38
0.696	2.697	0.2232	6.567	1.194	-0.0588	0.09133	2.703	1.449
0.698	3.226	0.1918	6.905	1.285	0.4551	-0.08914	3.158	1.509
0.7	3.742	0.2165	7.225	1.332	0.9718	-0.2176	3.575	1.561
0.702	4.241	0.2833	7.524	1.337	1.492	-0.285	3.967	1.605
0.704	4.72	0.372	7.801	1.316	2.018	-0.2941	4.346	1.645
0.706	5.177	0.4607	8.055	1.29	2.548	-0.2591	4.725	1.682
0.708	5.61	0.5312	8.284	1.271	3.082	-0.1994	5.12	1.717
0.71	6.021	0.5713	8.487	1.262	3.619	-0.1321	5.543	1.75
0.712	6.408	0.5749	8.666	1.254	4.156	-0.06645	5.993	1.781
0.714	6.773	0.541	8.819	1.238	4.69	-0.004562	6.459	1.81
0.716	7.117	0.4741	8.948	1.207	5.217	0.05343	6.927	1.836
0.718	7.441	0.3824	9.054	1.162	5.733	0.106	7.387	1.857
0.72	7.746	0.275	9.137	1.11	6.233	0.1501	7.833	1.876
0.722	8.033	0.1564	9.197	1.056	6.714	0.1834	8.259	1.893
0.724	8.303	0.02583	9.235	1.006	7.175	0.2042	8.655	1.908
0.726	8.557	-0.1185	9.252	0.9627	7.615	0.211	9.018	1.921
0.728	8.797	-0.2725	9.247	0.9288	8.036	0.2018	9.353	1.934
0.73	9.025	-0.424	9.221	0.9089	8.437	0.1746	9.677	1.945
0.732	9.244	-0.556	9.179	0.9062	8.82	0.1286	10	1.956
0.734	9.455	-0.6544	9.124	0.9203	9.185	0.06448	10.34	1.967
0.736	9.659	-0.7137	9.059	0.9471	9.532	-0.01597	10.68	1.978
0.738	9.858	-0.738	8.991	0.9804	9.86	-0.1116	11.02	1.989
0.74	10.05	-0.7376	8.923	1.014	10.17	-0.2233	11.36	2
0.742	10.24	-0.7232	8.858	1.042	10.45	-0.3555	11.7	2.01
0.744	10.42	-0.7035	8.799	1.058	10.71	-0.5154	12.02	2.017
0.746	10.59	-0.684	8.747	1.053	10.94	-0.7087	12.31	2.023
0.748	10.75	-0.6694	8.702	1.02	11.15	-0.9321	12.56	2.025
0.75	10.91	-0.6646	8.664	0.9596	11.33	-1.169	12.76	2.025
0.752	11.06	-0.6758	8.634	0.8807	11.48	-1.395	12.92	2.021
0.754	11.2	-0.7094	8.613	0.7998	11.62	-1.578	13.04	2.014
0.756	11.34	-0.7703	8.6	0.734	11.74	-1.696	13.13	2.003
0.758	11.47	-0.8587	8.596	0.6948	11.85	-1.733	13.19	1.989
0.76	11.59	-0.9686	8.6	0.6827	11.94	-1.689	13.24	1.969
0.762	11.7	-1.089	8.611	0.688	12.02	-1.572	13.28	1.945
0.764	11.79	-1.207	8.628	0.6946	12.09	-1.401	13.29	1.914
0.766	11.88	-1.314	8.65	0.6869	12.15	-1.192	13.29	1.876
0.768	11.95	-1.401	8.675	0.6547	12.2	-0.9674	13.27	1.83
0.77	12.01	-1.467	8.703	0.5968	12.23	-0.7476	13.23	1.775
0.772	12.06	-1.511	8.732	0.5187	12.25	-0.5569	13.17	1.711
0.774	12.09	-1.538	8.758	0.4286	12.26	-0.4158	13.07	1.639
0.776	12.11	-1.549	8.778	0.3327	12.25	-0.334	12.93	1.56
0.778	12.11	-1.541	8.788	0.2343	12.23	-0.3079	12.77	1.476
0.78	12.11	-1.51	8.784	0.136	12.2	-0.323	12.61	1.387
0.782	12.1	-1.453	8.764	0.04239	12.15	-0.3604	12.47	1.297
0.784	12.08	-1.369	8.726	-0.04005	12.08	-0.4039	12.39	1.206
0.786	12.06	-1.258	8.667	-0.1069	12	-0.4447	12.36	1.118
0.788	12.03	-1.126	8.588	-0.1584	11.91	-0.4813	12.37	1.036
0.79	12.01	-0.9814	8.486	-0.1987	11.8	-0.5138	12.44	0.96
0.792	11.99	-0.8317	8.365	-0.2331	11.68	-0.5399	12.54	0.8933
0.794	11.96	-0.6864	8.226	-0.2657	11.56	-0.5536	12.69	0.8374
0.796	11.94	-0.555	8.072	-0.2992	11.42	-0.5473	12.87	0.7939
0.798	11.92	-0.447	7.909	-0.3358	11.28	-0.514	13.07	0.7638
0.8	11.89	-0.371	7.741	-0.3795	11.15	-0.4502	13.26	0.747
