# Supplementary material for: The menstrual cycle affects recognition of emotional expressions: an event-related potential study
Source: F1000Res. 2017 Jun 8;6:853. [Version 1] doi: 10.12688/f1000research.11563.1 (PMC5558101; doi:10.12688/f1000research.11563.1)
Supplement: Raw data for the averaged ERP waveforms for each target stimuli (female/male, angry/happy in follicular/late luteal phase), with 19 electrodes and exported to a separate sheet — The data was used to create 2-D voltage topographic maps, by calculating the voltage distribution for the N170 component for each of emotional facial stimuli at each peak latency, with EMSE software suite (Source Signal Imaging, San Diego, CA). Spherical spline interpolation was applied. [file f1000research-6-12492-s0002.tgz]

Archive with 1 entries (1 files):
- 82236408-64b7-488f-b210-c07435c59e3e_Fig4_averagedERPdata.xlsx
