# Supplementary material for: The menstrual cycle affects recognition of emotional expressions: an event-related potential study
Source: F1000Res. 2017 Jun 8;6:853. [Version 1] doi: 10.12688/f1000research.11563.1 (PMC5558101; doi:10.12688/f1000research.11563.1)
Supplement: Raw data for the averaged ERP waveforms for each target stimuli (female/male, angry/happy in follicular/late luteal phase), with 19 electrodes and exported to a separate sheet — The data was used to create 2-D voltage topographic maps, by calculating the voltage distribution for the N170 component for each of emotional facial stimuli at each peak latency, with EMSE software suite (Source Signal Imaging, San Diego, CA). Spherical spline interpolation was applied. [file f1000research-6-12492-s0002.tgz › 82236408-64b7-488f-b210-c07435c59e3e_Fig4_averagedERPdata.xlsx]

## Sheet: Folli_F_Angry
time	Fp1	Fp2	F3	F4	C3	C4	P3	P4	O1	O2	F7	F8	T3	T4	T5	T6	Fz	Cz	Pz
-0.1	5.931	6.773	0.4756	2.047	2.258	2.58	1.739	0.8778	0.09694	-0.3327	1.426	2.234	0.9517	0.865	1.267	-0.07033	2.249	1.35	1.561
-0.098	6.058	6.817	0.6236	2.079	2.345	2.666	1.836	0.9872	0.18	-0.2744	1.438	2.267	0.9568	0.9438	1.345	-0.03667	2.282	1.414	1.62
-0.096	6.174	6.849	0.7784	2.118	2.426	2.743	1.932	1.105	0.267	-0.2024	1.449	2.3	0.9715	1.018	1.424	-0.003208	2.324	1.489	1.683
-0.094	6.276	6.872	0.9395	2.164	2.502	2.812	2.026	1.235	0.3582	-0.1149	1.46	2.331	0.9946	1.085	1.503	0.03203	2.376	1.577	1.752
-0.092	6.363	6.887	1.107	2.218	2.574	2.875	2.12	1.376	0.4547	-0.01108	1.47	2.361	1.023	1.142	1.583	0.07119	2.438	1.679	1.83
-0.09	6.434	6.895	1.281	2.281	2.641	2.935	2.214	1.53	0.5578	0.1086	1.478	2.387	1.055	1.188	1.663	0.1164	2.509	1.795	1.917
-0.088	6.491	6.899	1.461	2.353	2.707	2.992	2.308	1.697	0.6695	0.2427	1.483	2.409	1.085	1.222	1.744	0.1695	2.59	1.925	2.016
-0.086	6.534	6.9	1.649	2.432	2.771	3.05	2.404	1.875	0.7908	0.389	1.484	2.426	1.111	1.243	1.825	0.2319	2.677	2.068	2.125
-0.084	6.568	6.896	1.844	2.518	2.835	3.108	2.5	2.063	0.9214	0.5446	1.484	2.435	1.131	1.252	1.906	0.3042	2.771	2.22	2.246
-0.082	6.597	6.891	2.045	2.608	2.899	3.166	2.595	2.255	1.059	0.7049	1.483	2.436	1.143	1.248	1.985	0.3856	2.866	2.379	2.374
-0.08	6.626	6.886	2.25	2.699	2.961	3.221	2.684	2.446	1.197	0.8641	1.482	2.426	1.148	1.234	2.059	0.4741	2.96	2.539	2.506
-0.078	6.658	6.882	2.456	2.788	3.018	3.269	2.765	2.629	1.332	1.016	1.482	2.403	1.144	1.213	2.125	0.5669	3.05	2.694	2.637
-0.076	6.696	6.882	2.663	2.872	3.067	3.308	2.835	2.797	1.455	1.153	1.483	2.367	1.133	1.186	2.18	0.661	3.132	2.84	2.763
-0.074	6.742	6.887	2.867	2.948	3.106	3.335	2.888	2.945	1.563	1.272	1.486	2.32	1.117	1.158	2.22	0.7539	3.205	2.972	2.877
-0.072	6.796	6.897	3.067	3.016	3.132	3.35	2.924	3.068	1.649	1.368	1.492	2.262	1.1	1.132	2.242	0.8437	3.268	3.088	2.976
-0.07	6.861	6.914	3.261	3.076	3.147	3.352	2.94	3.163	1.713	1.441	1.503	2.199	1.087	1.111	2.243	0.9287	3.321	3.185	3.058
-0.068	6.936	6.938	3.447	3.127	3.149	3.342	2.937	3.231	1.754	1.49	1.522	2.134	1.082	1.095	2.222	1.008	3.364	3.262	3.121
-0.066	7.022	6.969	3.625	3.168	3.141	3.322	2.915	3.272	1.774	1.516	1.551	2.071	1.088	1.087	2.179	1.079	3.397	3.319	3.164
-0.064	7.117	7.005	3.791	3.201	3.124	3.295	2.875	3.287	1.775	1.523	1.59	2.014	1.106	1.084	2.113	1.143	3.421	3.357	3.186
-0.062	7.221	7.045	3.948	3.225	3.102	3.263	2.819	3.277	1.761	1.512	1.641	1.966	1.137	1.089	2.025	1.198	3.437	3.378	3.189
-0.06	7.334	7.089	4.094	3.242	3.076	3.227	2.749	3.244	1.734	1.485	1.703	1.929	1.179	1.101	1.917	1.243	3.447	3.383	3.173
-0.058	7.455	7.137	4.231	3.252	3.047	3.189	2.666	3.189	1.698	1.445	1.778	1.907	1.231	1.121	1.79	1.278	3.453	3.375	3.137
-0.056	7.581	7.188	4.359	3.257	3.018	3.149	2.574	3.116	1.658	1.393	1.863	1.901	1.292	1.151	1.649	1.303	3.457	3.357	3.085
-0.054	7.711	7.243	4.479	3.258	2.989	3.111	2.476	3.029	1.617	1.334	1.956	1.914	1.36	1.19	1.496	1.32	3.461	3.334	3.018
-0.052	7.837	7.301	4.592	3.258	2.962	3.075	2.374	2.932	1.577	1.272	2.056	1.946	1.433	1.24	1.336	1.331	3.468	3.308	2.939
-0.05	7.954	7.362	4.695	3.257	2.937	3.043	2.271	2.829	1.539	1.21	2.158	1.995	1.507	1.298	1.173	1.338	3.478	3.283	2.851
-0.048	8.06	7.424	4.788	3.256	2.916	3.019	2.17	2.725	1.501	1.151	2.259	2.059	1.58	1.363	1.011	1.343	3.494	3.261	2.754
-0.046	8.153	7.486	4.872	3.259	2.9	3.001	2.071	2.626	1.463	1.097	2.357	2.134	1.648	1.432	0.8544	1.346	3.514	3.244	2.651
-0.044	8.235	7.547	4.946	3.264	2.892	2.993	1.976	2.535	1.421	1.049	2.449	2.219	1.709	1.503	0.7059	1.351	3.541	3.233	2.544
-0.042	8.307	7.609	5.011	3.275	2.89	2.992	1.887	2.456	1.378	1.01	2.533	2.309	1.759	1.573	0.569	1.357	3.572	3.228	2.434
-0.04	8.372	7.669	5.067	3.291	2.896	2.998	1.804	2.39	1.334	0.9792	2.607	2.401	1.796	1.64	0.4469	1.365	3.608	3.228	2.324
-0.038	8.433	7.731	5.111	3.311	2.908	3.009	1.728	2.338	1.292	0.9566	2.67	2.491	1.817	1.701	0.3421	1.375	3.645	3.233	2.213
-0.036	8.49	7.795	5.145	3.335	2.923	3.024	1.66	2.301	1.255	0.9417	2.721	2.576	1.821	1.753	0.2568	1.387	3.683	3.24	2.105
-0.034	8.544	7.862	5.166	3.362	2.941	3.042	1.599	2.278	1.224	0.9341	2.759	2.654	1.809	1.791	0.193	1.401	3.719	3.249	2.001
-0.032	8.594	7.936	5.172	3.389	2.958	3.063	1.545	2.27	1.2	0.9325	2.785	2.726	1.782	1.814	0.1513	1.417	3.75	3.258	1.9
-0.03	8.638	8.017	5.164	3.417	2.974	3.083	1.499	2.275	1.183	0.9348	2.799	2.792	1.741	1.82	0.1316	1.437	3.774	3.266	1.804
-0.028	8.675	8.104	5.138	3.442	2.983	3.101	1.458	2.289	1.172	0.9382	2.801	2.853	1.688	1.812	0.1326	1.458	3.788	3.269	1.71
-0.026	8.702	8.194	5.093	3.462	2.984	3.112	1.422	2.308	1.166	0.9399	2.792	2.91	1.625	1.789	0.1527	1.48	3.791	3.266	1.617
-0.024	8.72	8.285	5.028	3.474	2.975	3.113	1.389	2.327	1.164	0.937	2.773	2.964	1.554	1.753	0.1903	1.502	3.779	3.253	1.523
-0.022	8.728	8.372	4.943	3.476	2.953	3.101	1.359	2.34	1.169	0.927	2.746	3.015	1.48	1.705	0.2441	1.521	3.751	3.23	1.427
-0.02	8.729	8.452	4.835	3.466	2.917	3.074	1.331	2.343	1.179	0.9075	2.713	3.062	1.406	1.645	0.3123	1.535	3.705	3.192	1.325
-0.018	8.723	8.521	4.707	3.441	2.866	3.029	1.304	2.332	1.197	0.8769	2.676	3.103	1.334	1.576	0.3933	1.542	3.64	3.138	1.219
-0.016	8.714	8.576	4.558	3.4	2.8	2.965	1.279	2.301	1.221	0.834	2.638	3.138	1.268	1.499	0.4848	1.541	3.555	3.067	1.106
-0.014	8.704	8.615	4.391	3.339	2.715	2.879	1.254	2.248	1.251	0.7777	2.599	3.166	1.211	1.419	0.5844	1.531	3.452	2.977	0.9858
-0.012	8.695	8.637	4.207	3.259	2.613	2.77	1.23	2.172	1.287	0.7072	2.561	3.184	1.163	1.335	0.689	1.51	3.33	2.87	0.8591
-0.01	8.69	8.641	4.008	3.158	2.491	2.639	1.204	2.07	1.326	0.6211	2.526	3.19	1.125	1.247	0.7955	1.478	3.191	2.744	0.7255
-0.008	8.688	8.627	3.795	3.039	2.351	2.485	1.176	1.944	1.366	0.5185	2.493	3.181	1.096	1.155	0.9007	1.436	3.037	2.602	0.5854
-0.006	8.69	8.596	3.571	2.901	2.193	2.311	1.143	1.794	1.405	0.3998	2.461	3.155	1.075	1.056	1.001	1.381	2.869	2.443	0.4395
-0.004	8.695	8.549	3.337	2.749	2.02	2.117	1.105	1.624	1.442	0.2665	2.431	3.11	1.061	0.9494	1.095	1.316	2.69	2.27	0.2892
-0.002	8.7	8.485	3.097	2.585	1.833	1.906	1.06	1.437	1.475	0.1211	2.4	3.043	1.05	0.8348	1.178	1.242	2.502	2.085	0.1364
0	8.701	8.407	2.852	2.411	1.636	1.681	1.008	1.235	1.505	-0.03371	2.368	2.953	1.039	0.7129	1.25	1.161	2.307	1.89	-0.01739
0.002	8.694	8.315	2.605	2.229	1.43	1.443	0.9485	1.02	1.53	-0.1955	2.335	2.839	1.028	0.5844	1.309	1.074	2.107	1.686	-0.1709
0.004	8.674	8.21	2.354	2.04	1.217	1.194	0.88	0.7956	1.552	-0.3619	2.3	2.701	1.015	0.45	1.354	0.9836	1.903	1.474	-0.3234
0.006	8.638	8.093	2.1	1.846	0.9959	0.9356	0.8021	0.5617	1.57	-0.5307	2.264	2.541	0.9976	0.3105	1.384	0.8903	1.695	1.254	-0.4745
0.008	8.584	7.968	1.844	1.648	0.7686	0.668	0.7146	0.3202	1.585	-0.699	2.225	2.36	0.9766	0.1663	1.399	0.7953	1.484	1.027	-0.6238
0.01	8.512	7.835	1.587	1.445	0.5362	0.394	0.6182	0.073	1.6	-0.8645	2.186	2.162	0.9522	0.0185	1.402	0.7001	1.272	0.7953	-0.7701
0.012	8.425	7.7	1.33	1.238	0.3008	0.1164	0.5136	-0.1773	1.613	-1.025	2.147	1.952	0.9257	-0.1314	1.392	0.6064	1.06	0.5596	-0.9122
0.014	8.326	7.567	1.076	1.028	0.0648	-0.1616	0.4018	-0.4282	1.625	-1.18	2.109	1.734	0.898	-0.2809	1.373	0.5156	0.8507	0.3219	-1.049
0.016	8.221	7.438	0.8269	0.8142	-0.1687	-0.4362	0.2841	-0.6775	1.633	-1.328	2.075	1.516	0.8705	-0.4265	1.344	0.4292	0.6456	0.0846	-1.179
0.018	8.115	7.32	0.5841	0.5995	-0.3965	-0.7038	0.1619	-0.9229	1.633	-1.47	2.046	1.304	0.8446	-0.5641	1.307	0.3486	0.4474	-0.1499	-1.3
0.02	8.015	7.213	0.3508	0.386	-0.6146	-0.9597	0.03766	-1.162	1.625	-1.601	2.022	1.104	0.8215	-0.689	1.266	0.2755	0.2588	-0.3784	-1.41
0.022	7.926	7.121	0.1301	0.1776	-0.819	-1.199	-0.08577	-1.391	1.607	-1.72	2.006	0.9234	0.8025	-0.7968	1.221	0.2118	0.08309	-0.5969	-1.507
0.024	7.855	7.046	-0.0749	-0.02112	-1.006	-1.417	-0.2052	-1.608	1.581	-1.823	1.997	0.7657	0.7884	-0.8837	1.176	0.1589	-0.07623	-0.8012	-1.588
0.026	7.804	6.989	-0.2614	-0.2047	-1.171	-1.607	-0.3177	-1.809	1.547	-1.911	1.995	0.6347	0.7796	-0.9463	1.133	0.1175	-0.2156	-0.9866	-1.652
0.028	7.776	6.95	-0.4269	-0.3672	-1.311	-1.765	-0.4207	-1.99	1.508	-1.981	2	0.5326	0.7766	-0.982	1.094	0.08719	-0.3314	-1.149	-1.696
0.03	7.773	6.93	-0.569	-0.5026	-1.425	-1.888	-0.512	-2.15	1.464	-2.037	2.012	0.4609	0.7799	-0.9896	1.061	0.06671	-0.4206	-1.284	-1.721
0.032	7.792	6.93	-0.6855	-0.6057	-1.508	-1.972	-0.5903	-2.287	1.417	-2.08	2.031	0.4207	0.7894	-0.9697	1.038	0.0543	-0.4807	-1.388	-1.726
0.034	7.833	6.948	-0.7749	-0.6731	-1.562	-2.017	-0.6549	-2.398	1.368	-2.111	2.056	0.4123	0.8041	-0.9248	1.025	0.04808	-0.5106	-1.461	-1.713
0.036	7.89	6.985	-0.8369	-0.7042	-1.586	-2.024	-0.7061	-2.482	1.317	-2.13	2.085	0.4349	0.8218	-0.8598	1.023	0.04653	-0.5108	-1.502	-1.682
0.038	7.957	7.038	-0.8727	-0.7006	-1.582	-1.994	-0.7454	-2.539	1.262	-2.136	2.113	0.4865	0.8401	-0.7811	1.034	0.0488	-0.4835	-1.513	-1.637
0.04	8.028	7.105	-0.885	-0.6663	-1.554	-1.931	-0.7751	-2.569	1.201	-2.128	2.137	0.5633	0.8567	-0.6965	1.056	0.05479	-0.4327	-1.497	-1.581
0.042	8.097	7.182	-0.8774	-0.6062	-1.506	-1.841	-0.7976	-2.571	1.131	-2.103	2.155	0.6611	0.8701	-0.6137	1.09	0.06504	-0.3634	-1.46	-1.516
0.044	8.158	7.265	-0.854	-0.5257	-1.443	-1.729	-0.8159	-2.547	1.05	-2.058	2.164	0.7746	0.88	-0.539	1.134	0.08057	-0.2812	-1.408	-1.447
0.046	8.21	7.349	-0.8189	-0.4302	-1.371	-1.6	-0.8326	-2.499	0.9566	-1.993	2.162	0.8985	0.8857	-0.4769	1.187	0.1028	-0.192	-1.345	-1.376
0.048	8.25	7.429	-0.7763	-0.3244	-1.296	-1.462	-0.8505	-2.429	0.8488	-1.906	2.147	1.027	0.8867	-0.4289	1.248	0.1334	-0.1014	-1.279	-1.307
0.05	8.275	7.501	-0.7298	-0.2131	-1.223	-1.319	-0.8719	-2.341	0.7259	-1.797	2.119	1.155	0.8817	-0.3945	1.316	0.1743	-0.01467	-1.216	-1.244
0.052	8.286	7.562	-0.6831	-0.1007	-1.156	-1.179	-0.8983	-2.237	0.5886	-1.665	2.075	1.276	0.8691	-0.3718	1.386	0.2275	0.06367	-1.158	-1.189
0.054	8.283	7.608	-0.6393	0.009245	-1.1	-1.045	-0.9303	-2.119	0.4399	-1.51	2.016	1.386	0.8476	-0.3581	1.459	0.2956	0.1305	-1.111	-1.144
0.056	8.267	7.637	-0.6009	0.114	-1.055	-0.9219	-0.9671	-1.991	0.2853	-1.33	1.943	1.481	0.8157	-0.3508	1.532	0.3813	0.184	-1.074	-1.108
0.058	8.238	7.647	-0.5696	0.212	-1.023	-0.8106	-1.006	-1.852	0.1326	-1.122	1.855	1.558	0.7727	-0.3471	1.606	0.488	0.2238	-1.049	-1.081
0.06	8.199	7.638	-0.5461	0.3027	-1.002	-0.7117	-1.044	-1.702	-0.009436	-0.8835	1.756	1.617	0.7184	-0.3441	1.681	0.6194	0.2502	-1.034	-1.06
0.062	8.149	7.611	-0.5307	0.3859	-0.9896	-0.6246	-1.077	-1.541	-0.1328	-0.6105	1.647	1.657	0.6534	-0.3392	1.76	0.7788	0.264	-1.026	-1.041
0.064	8.09	7.568	-0.5234	0.461	-0.985	-0.5488	-1.101	-1.368	-0.2314	-0.3004	1.531	1.679	0.5783	-0.3306	1.844	0.9694	0.2655	-1.023	-1.021
0.066	8.019	7.509	-0.5238	0.5267	-0.9865	-0.4837	-1.111	-1.183	-0.3022	0.04787	1.408	1.683	0.4943	-0.3177	1.935	1.193	0.2544	-1.023	-0.9983
0.068	7.934	7.436	-0.5318	0.5811	-0.9935	-0.4294	-1.104	-0.9876	-0.344	0.4339	1.28	1.671	0.403	-0.3006	2.035	1.451	0.2298	-1.025	-0.9711
0.07	7.834	7.349	-0.5471	0.6218	-1.006	-0.3862	-1.079	-0.7843	-0.357	0.8559	1.147	1.643	0.307	-0.2801	2.144	1.743	0.1903	-1.028	-0.9388
0.072	7.717	7.247	-0.5695	0.6469	-1.023	-0.3543	-1.033	-0.5759	-0.3422	1.312	1.01	1.602	0.2097	-0.2567	2.264	2.067	0.1346	-1.034	-0.901
0.074	7.581	7.13	-0.5989	0.6551	-1.046	-0.3335	-0.9646	-0.365	-0.3003	1.801	0.8713	1.549	0.1144	-0.2308	2.395	2.425	0.06208	-1.041	-0.8579
0.076	7.426	6.996	-0.6352	0.6463	-1.073	-0.323	-0.8739	-0.1537	-0.2309	2.322	0.7303	1.485	0.02402	-0.2026	2.538	2.816	-0.0271	-1.05	-0.8091
0.078	7.254	6.847	-0.6782	0.6213	-1.102	-0.3217	-0.7606	0.05675	-0.1318	2.878	0.5878	1.411	-0.05932	-0.1721	2.692	3.239	-0.132	-1.061	-0.7545
0.08	7.067	6.68	-0.7275	0.5815	-1.134	-0.3283	-0.6253	0.2654	0.0006426	3.47	0.4438	1.329	-0.1342	-0.1395	2.855	3.693	-0.251	-1.075	-0.6939
0.082	6.87	6.497	-0.7833	0.529	-1.167	-0.3416	-0.4694	0.4713	0.1704	4.098	0.2986	1.239	-0.1996	-0.1054	3.026	4.177	-0.3821	-1.09	-0.6282
0.084	6.665	6.298	-0.8453	0.4661	-1.201	-0.361	-0.2959	0.6724	0.3801	4.758	0.1523	1.143	-0.2556	-0.0707	3.203	4.685	-0.523	-1.108	-0.5597
0.086	6.456	6.086	-0.9133	0.3955	-1.236	-0.3863	-0.1092	0.8657	0.6299	5.445	0.00513	1.043	-0.3037	-0.03611	3.382	5.21	-0.6711	-1.13	-0.4921
0.088	6.244	5.866	-0.9858	0.3203	-1.273	-0.4173	0.08503	1.047	0.9166	6.145	-0.1428	0.9411	-0.3464	-0.002101	3.561	5.743	-0.8235	-1.156	-0.43
0.09	6.032	5.645	-1.06	0.2434	-1.313	-0.4536	0.2802	1.212	1.234	6.845	-0.291	0.8421	-0.3873	0.03096	3.735	6.272	-0.9766	-1.188	-0.379
0.092	5.818	5.431	-1.133	0.1678	-1.356	-0.4944	0.4691	1.357	1.574	7.526	-0.439	0.7503	-0.4296	0.0625	3.898	6.788	-1.127	-1.225	-0.3443
0.094	5.606	5.23	-1.201	0.09683	-1.4	-0.5384	0.6445	1.477	1.927	8.171	-0.5855	0.6697	-0.476	0.09168	4.045	7.276	-1.269	-1.267	-0.3312
0.096	5.395	5.052	-1.258	0.03354	-1.444	-0.5844	0.799	1.568	2.279	8.76	-0.7291	0.6045	-0.528	0.1175	4.17	7.726	-1.4	-1.314	-0.3443
0.098	5.189	4.902	-1.301	-0.01851	-1.487	-0.6303	0.9263	1.627	2.618	9.277	-0.8672	0.5578	-0.586	0.1394	4.266	8.124	-1.515	-1.364	-0.3871
0.1	4.992	4.786	-1.324	-0.05556	-1.526	-0.6737	1.021	1.652	2.93	9.703	-0.9965	0.5326	-0.649	0.1571	4.327	8.458	-1.608	-1.414	-0.4621
0.102	4.809	4.705	-1.325	-0.07409	-1.557	-0.7117	1.08	1.64	3.203	10.02	-1.112	0.5313	-0.7153	0.1706	4.346	8.716	-1.675	-1.463	-0.5698
0.104	4.646	4.661	-1.297	-0.07124	-1.578	-0.7411	1.103	1.593	3.428	10.22	-1.21	0.5555	-0.7826	0.1802	4.318	8.887	-1.712	-1.506	-0.7089
0.106	4.51	4.652	-1.24	-0.04505	-1.586	-0.7592	1.088	1.512	3.596	10.29	-1.283	0.6058	-0.8486	0.186	4.241	8.96	-1.714	-1.54	-0.8762
0.108	4.408	4.677	-1.149	0.00571	-1.577	-0.7631	1.04	1.4	3.703	10.23	-1.326	0.6814	-0.9112	0.1889	4.113	8.928	-1.68	-1.561	-1.067
0.11	4.346	4.734	-1.023	0.08193	-1.55	-0.7504	0.9621	1.261	3.748	10.03	-1.335	0.7807	-0.9684	0.1899	3.934	8.784	-1.606	-1.565	-1.275
0.112	4.328	4.822	-0.8616	0.1844	-1.502	-0.7187	0.8586	1.099	3.73	9.692	-1.305	0.9018	-1.019	0.1914	3.704	8.524	-1.491	-1.547	-1.494
0.114	4.356	4.938	-0.6647	0.3139	-1.43	-0.6659	0.7352	0.921	3.655	9.221	-1.233	1.043	-1.059	0.1962	3.426	8.148	-1.334	-1.503	-1.714
0.116	4.43	5.081	-0.433	0.4712	-1.333	-0.5897	0.5973	0.7314	3.526	8.622	-1.118	1.202	-1.089	0.2079	3.102	7.655	-1.135	-1.43	-1.93
0.118	4.549	5.25	-0.1682	0.6573	-1.209	-0.488	0.4501	0.5363	3.35	7.902	-0.9605	1.378	-1.104	0.2301	2.735	7.05	-0.8936	-1.324	-2.133
0.12	4.713	5.445	0.1282	0.8728	-1.054	-0.3584	0.2984	0.3424	3.134	7.072	-0.7608	1.571	-1.104	0.2663	2.33	6.34	-0.6097	-1.183	-2.317
0.122	4.92	5.663	0.4544	1.118	-0.8694	-0.199	0.1466	0.1567	2.883	6.146	-0.5218	1.782	-1.084	0.3202	1.89	5.537	-0.2841	-1.002	-2.474
0.124	5.168	5.906	0.8084	1.394	-0.6532	-0.008649	-0.001486	-0.01413	2.602	5.143	-0.2472	2.013	-1.045	0.3952	1.423	4.653	0.08232	-0.7823	-2.6
0.126	5.455	6.171	1.187	1.7	-0.4069	0.2125	-0.1427	-0.164	2.297	4.083	0.05858	2.265	-0.9855	0.4947	0.9327	3.706	0.4876	-0.5219	-2.69
0.128	5.777	6.457	1.587	2.035	-0.1325	0.4634	-0.2744	-0.288	1.975	2.989	0.391	2.539	-0.9034	0.62	0.4277	2.712	0.9288	-0.2228	-2.74
0.13	6.132	6.764	2.003	2.397	0.1668	0.742	-0.3945	-0.3822	1.643	1.886	0.7455	2.834	-0.7976	0.7701	-0.08518	1.692	1.402	0.1119	-2.748
0.132	6.516	7.088	2.431	2.783	0.4874	1.045	-0.5015	-0.4446	1.311	0.7952	1.117	3.147	-0.6668	0.941	-0.5978	0.662	1.902	0.4774	-2.715
0.134	6.923	7.426	2.865	3.189	0.8247	1.368	-0.5944	-0.4748	0.9865	-0.26	1.501	3.475	-0.5107	1.127	-1.102	-0.3586	2.421	0.8672	-2.64
0.136	7.344	7.773	3.3	3.608	1.173	1.705	-0.6729	-0.4749	0.6761	-1.26	1.89	3.812	-0.3307	1.321	-1.588	-1.354	2.952	1.273	-2.528
0.138	7.77	8.122	3.729	4.032	1.526	2.047	-0.7371	-0.4487	0.3869	-2.187	2.278	4.153	-0.1303	1.518	-2.049	-2.307	3.485	1.686	-2.381
0.14	8.189	8.465	4.146	4.455	1.876	2.387	-0.7873	-0.4011	0.1246	-3.025	2.657	4.489	0.08509	1.713	-2.476	-3.206	4.011	2.097	-2.206
0.142	8.59	8.792	4.544	4.869	2.218	2.716	-0.8238	-0.3377	-0.1061	-3.764	3.021	4.816	0.3094	1.901	-2.863	-4.037	4.518	2.496	-2.007
0.144	8.964	9.093	4.918	5.265	2.543	3.027	-0.8474	-0.2639	-0.302	-4.391	3.361	5.125	0.5359	2.079	-3.204	-4.788	4.999	2.875	-1.79
0.146	9.303	9.36	5.261	5.637	2.847	3.311	-0.8587	-0.1854	-0.4601	-4.899	3.671	5.409	0.7583	2.246	-3.495	-5.449	5.443	3.225	-1.561
0.148	9.6	9.582	5.567	5.975	3.121	3.561	-0.8585	-0.1066	-0.5778	-5.282	3.943	5.663	0.9701	2.397	-3.733	-6.011	5.843	3.541	-1.326
0.15	9.851	9.754	5.83	6.275	3.361	3.772	-0.8471	-0.03066	-0.6528	-5.535	4.172	5.878	1.166	2.53	-3.916	-6.468	6.191	3.817	-1.089
0.152	10.05	9.872	6.045	6.529	3.564	3.941	-0.8244	0.04122	-0.6837	-5.656	4.352	6.052	1.341	2.641	-4.043	-6.812	6.481	4.049	-0.853
0.154	10.21	9.933	6.209	6.733	3.726	4.066	-0.7908	0.1088	-0.6708	-5.645	4.481	6.18	1.493	2.728	-4.114	-7.041	6.709	4.234	-0.6219
0.156	10.31	9.94	6.318	6.882	3.848	4.145	-0.7468	0.1717	-0.6168	-5.507	4.555	6.261	1.619	2.789	-4.132	-7.153	6.873	4.371	-0.3983
0.158	10.36	9.895	6.37	6.974	3.927	4.179	-0.6939	0.2291	-0.5257	-5.249	4.574	6.295	1.718	2.826	-4.098	-7.153	6.971	4.46	-0.1854
0.16	10.36	9.804	6.364	7.007	3.964	4.168	-0.6341	0.2796	-0.4036	-4.886	4.537	6.282	1.791	2.842	-4.017	-7.045	7.003	4.5	0.0134
0.162	10.32	9.673	6.302	6.981	3.96	4.115	-0.5697	0.3219	-0.2575	-4.431	4.447	6.224	1.839	2.838	-3.893	-6.841	6.97	4.493	0.1949
0.164	10.22	9.507	6.184	6.899	3.917	4.021	-0.5036	0.3545	-0.09614	-3.903	4.307	6.125	1.862	2.817	-3.734	-6.55	6.877	4.441	0.3562
0.166	10.08	9.313	6.015	6.763	3.836	3.89	-0.439	0.3764	0.07095	-3.319	4.121	5.992	1.865	2.781	-3.545	-6.185	6.726	4.345	0.4946
0.168	9.902	9.096	5.798	6.578	3.719	3.726	-0.379	0.3864	0.2342	-2.696	3.895	5.831	1.848	2.731	-3.335	-5.76	6.524	4.21	0.6084
0.17	9.684	8.859	5.539	6.349	3.571	3.534	-0.3264	0.3839	0.3855	-2.048	3.635	5.648	1.812	2.671	-3.11	-5.287	6.276	4.038	0.6965
0.172	9.431	8.607	5.243	6.082	3.394	3.317	-0.2829	0.3694	0.5202	-1.388	3.347	5.449	1.757	2.603	-2.878	-4.776	5.987	3.834	0.7593
0.174	9.146	8.34	4.917	5.786	3.193	3.083	-0.249	0.3441	0.6375	-0.7259	3.038	5.239	1.684	2.53	-2.642	-4.239	5.666	3.603	0.799
0.176	8.832	8.06	4.569	5.466	2.974	2.836	-0.2238	0.3106	0.7403	-0.06822	2.714	5.022	1.591	2.455	-2.406	-3.684	5.318	3.351	0.8186
0.178	8.495	7.767	4.205	5.13	2.743	2.583	-0.2061	0.2716	0.833	0.578	2.383	4.803	1.48	2.38	-2.171	-3.118	4.951	3.083	0.8218
0.18	8.139	7.46	3.832	4.784	2.506	2.329	-0.1946	0.2305	0.9201	1.206	2.049	4.586	1.352	2.305	-1.94	-2.549	4.57	2.805	0.812
0.182	7.768	7.142	3.457	4.435	2.268	2.082	-0.1882	0.1902	1.004	1.809	1.719	4.374	1.207	2.23	-1.711	-1.983	4.181	2.521	0.7921
0.184	7.388	6.813	3.086	4.085	2.034	1.843	-0.1863	0.1532	1.087	2.38	1.398	4.171	1.048	2.155	-1.486	-1.427	3.79	2.237	0.764
0.186	7.005	6.476	2.725	3.74	1.808	1.618	-0.1885	0.1214	1.167	2.912	1.09	3.976	0.8747	2.08	-1.266	-0.8866	3.399	1.956	0.7288
0.188	6.62	6.133	2.38	3.4	1.591	1.407	-0.1944	0.09618	1.245	3.402	0.7982	3.792	0.6892	2.004	-1.053	-0.3694	3.014	1.681	0.6876
0.19	6.238	5.79	2.057	3.068	1.387	1.213	-0.2036	0.07821	1.32	3.843	0.5269	3.618	0.4938	1.926	-0.8476	0.1191	2.636	1.416	0.6411
0.192	5.86	5.448	1.757	2.745	1.196	1.036	-0.2153	0.06752	1.39	4.233	0.2781	3.452	0.2914	1.845	-0.6532	0.5737	2.269	1.162	0.5896
0.194	5.488	5.112	1.485	2.432	1.018	0.8748	-0.2292	0.06325	1.453	4.566	0.0537	3.294	0.086	1.76	-0.4713	0.9897	1.915	0.9226	0.533
0.196	5.127	4.786	1.24	2.133	0.8535	0.7289	-0.2453	0.06358	1.504	4.84	-0.1452	3.143	-0.118	1.671	-0.3039	1.363	1.576	0.6977	0.4699
0.198	4.777	4.472	1.021	1.848	0.7009	0.5963	-0.264	0.06587	1.538	5.052	-0.3178	2.996	-0.3156	1.575	-0.1526	1.692	1.252	0.4881	0.3988
0.2	4.442	4.172	0.8278	1.577	0.5591	0.4745	-0.2864	0.06706	1.546	5.198	-0.4636	2.854	-0.5021	1.474	-0.01883	1.975	0.9437	0.2933	0.3173
0.202	4.122	3.887	0.6575	1.321	0.4266	0.361	-0.3132	0.06395	1.523	5.278	-0.5822	2.713	-0.6728	1.366	0.09641	2.211	0.6512	0.1127	0.2237
0.204	3.82	3.617	0.5085	1.079	0.3018	0.2533	-0.3453	0.05343	1.464	5.291	-0.6736	2.575	-0.8243	1.254	0.1926	2.401	0.3748	-0.0549	0.1162
0.206	3.536	3.36	0.3798	0.8511	0.1831	0.149	-0.3829	0.03264	1.369	5.24	-0.7383	2.439	-0.9535	1.139	0.2697	2.547	0.1144	-0.2109	-0.005632
0.208	3.27	3.117	0.2709	0.6348	0.06927	0.04626	-0.4261	-0.0008015	1.238	5.126	-0.7773	2.303	-1.059	1.02	0.3277	2.65	-0.1297	-0.3571	-0.1421
0.21	3.022	2.887	0.1808	0.4289	-0.04079	-0.05643	-0.4752	-0.04881	1.075	4.952	-0.7925	2.168	-1.139	0.8992	0.367	2.712	-0.3575	-0.4955	-0.2927
0.212	2.793	2.668	0.1078	0.231	-0.1483	-0.1606	-0.5306	-0.1131	0.8805	4.721	-0.7861	2.033	-1.195	0.7766	0.3873	2.734	-0.5693	-0.6289	-0.4573
0.214	2.583	2.461	0.04906	0.03832	-0.2546	-0.2681	-0.5934	-0.1951	0.6571	4.435	-0.7606	1.896	-1.229	0.6523	0.3881	2.717	-0.7661	-0.7605	-0.6355
0.216	2.39	2.263	0.001575	-0.1525	-0.361	-0.3806	-0.6642	-0.2955	0.4074	4.098	-0.7186	1.758	-1.244	0.5258	0.3689	2.664	-0.9488	-0.8936	-0.8267
0.218	2.213	2.073	-0.03741	-0.3451	-0.4685	-0.4993	-0.7427	-0.4136	0.1366	3.715	-0.6623	1.619	-1.243	0.3954	0.33	2.576	-1.118	-1.031	-1.028
0.22	2.049	1.887	-0.0699	-0.5426	-0.577	-0.6245	-0.8275	-0.5466	-0.1473	3.293	-0.5935	1.477	-1.23	0.259	0.2728	2.456	-1.275	-1.173	-1.237
0.222	1.895	1.704	-0.0973	-0.7473	-0.6861	-0.7554	-0.9158	-0.6907	-0.4342	2.841	-0.5142	1.333	-1.21	0.1154	0.1992	2.307	-1.42	-1.321	-1.445
0.224	1.743	1.52	-0.1208	-0.9611	-0.7951	-0.8917	-1.004	-0.8417	-0.7138	2.367	-0.4263	1.185	-1.185	-0.03481	0.1118	2.136	-1.552	-1.473	-1.648
0.226	1.592	1.331	-0.1417	-1.185	-0.9038	-1.033	-1.09	-0.996	-0.9773	1.882	-0.3326	1.034	-1.16	-0.1903	0.01313	1.945	-1.672	-1.628	-1.839
0.228	1.436	1.137	-0.1619	-1.42	-1.012	-1.18	-1.17	-1.15	-1.219	1.394	-0.2358	0.8801	-1.137	-0.3497	-0.09469	1.739	-1.78	-1.782	-2.012
0.23	1.274	0.9358	-0.1833	-1.664	-1.121	-1.331	-1.244	-1.301	-1.434	0.91	-0.1387	0.7238	-1.118	-0.512	-0.2094	1.522	-1.878	-1.934	-2.163
0.232	1.105	0.7273	-0.2078	-1.916	-1.229	-1.487	-1.309	-1.447	-1.623	0.4386	-0.04404	0.5657	-1.102	-0.6758	-0.3286	1.299	-1.967	-2.082	-2.288
0.234	0.931	0.5112	-0.2373	-2.172	-1.337	-1.645	-1.366	-1.584	-1.785	-0.01247	0.04612	0.4064	-1.089	-0.8388	-0.4496	1.075	-2.046	-2.223	-2.383
0.236	0.7526	0.287	-0.2741	-2.428	-1.444	-1.806	-1.414	-1.712	-1.921	-0.4357	0.1298	0.2466	-1.079	-0.9981	-0.5702	0.8527	-2.117	-2.354	-2.446
0.238	0.5713	0.0552	-0.3201	-2.68	-1.552	-1.969	-1.454	-1.83	-2.035	-0.8257	0.205	0.08718	-1.069	-1.15	-0.6889	0.636	-2.182	-2.474	-2.477
0.24	0.3886	-0.1829	-0.3775	-2.925	-1.661	-2.134	-1.487	-1.937	-2.133	-1.179	0.2697	-0.07058	-1.06	-1.292	-0.8051	0.4266	-2.242	-2.583	-2.476
0.242	0.2057	-0.4247	-0.4477	-3.16	-1.772	-2.302	-1.517	-2.036	-2.222	-1.497	0.3219	-0.2252	-1.052	-1.421	-0.9194	0.2252	-2.3	-2.682	-2.447
0.244	0.02385	-0.6664	-0.531	-3.383	-1.886	-2.474	-1.546	-2.129	-2.307	-1.78	0.3601	-0.3752	-1.046	-1.536	-1.033	0.03134	-2.356	-2.77	-2.392
0.246	-0.1559	-0.903	-0.6272	-3.591	-2.004	-2.65	-1.577	-2.218	-2.392	-2.033	0.383	-0.5192	-1.041	-1.635	-1.148	-0.1561	-2.413	-2.85	-2.317
0.248	-0.3325	-1.13	-0.7352	-3.785	-2.127	-2.83	-1.613	-2.304	-2.481	-2.259	0.3907	-0.6562	-1.038	-1.72	-1.264	-0.3383	-2.472	-2.922	-2.224
0.25	-0.5054	-1.342	-0.8538	-3.961	-2.255	-3.012	-1.653	-2.387	-2.573	-2.461	0.3836	-0.7847	-1.036	-1.792	-1.382	-0.5158	-2.533	-2.988	-2.116
0.252	-0.6745	-1.538	-0.982	-4.12	-2.387	-3.195	-1.698	-2.469	-2.667	-2.639	0.3631	-0.9033	-1.033	-1.854	-1.502	-0.6885	-2.596	-3.047	-1.997
0.254	-0.84	-1.714	-1.119	-4.263	-2.521	-3.378	-1.748	-2.548	-2.764	-2.796	0.3302	-1.01	-1.029	-1.908	-1.623	-0.8562	-2.661	-3.1	-1.87
0.256	-1.003	-1.871	-1.265	-4.39	-2.658	-3.561	-1.802	-2.624	-2.862	-2.933	0.2858	-1.102	-1.021	-1.955	-1.744	-1.019	-2.729	-3.149	-1.737
0.258	-1.166	-2.011	-1.421	-4.503	-2.798	-3.743	-1.862	-2.697	-2.961	-3.052	0.2302	-1.178	-1.009	-1.995	-1.867	-1.177	-2.8	-3.195	-1.602
0.26	-1.332	-2.134	-1.586	-4.604	-2.941	-3.925	-1.927	-2.769	-3.061	-3.156	0.1634	-1.236	-0.9955	-2.027	-1.991	-1.33	-2.875	-3.241	-1.469
0.262	-1.503	-2.243	-1.761	-4.694	-3.087	-4.108	-2	-2.839	-3.161	-3.248	0.0858	-1.276	-0.9815	-2.051	-2.118	-1.478	-2.952	-3.287	-1.343
0.264	-1.682	-2.342	-1.946	-4.776	-3.236	-4.291	-2.082	-2.907	-3.264	-3.332	-0.002146	-1.298	-0.97	-2.065	-2.247	-1.621	-3.033	-3.335	-1.227
0.266	-1.87	-2.435	-2.138	-4.849	-3.388	-4.473	-2.174	-2.972	-3.371	-3.41	-0.09982	-1.305	-0.9641	-2.071	-2.38	-1.758	-3.115	-3.386	-1.124
0.268	-2.067	-2.528	-2.337	-4.913	-3.541	-4.653	-2.279	-3.034	-3.484	-3.487	-0.2067	-1.299	-0.9669	-2.068	-2.517	-1.89	-3.198	-3.441	-1.037
0.27	-2.273	-2.625	-2.54	-4.966	-3.695	-4.828	-2.397	-3.092	-3.606	-3.566	-0.3221	-1.283	-0.9813	-2.057	-2.659	-2.015	-3.281	-3.5	-0.9702
0.272	-2.486	-2.729	-2.747	-5.009	-3.846	-4.997	-2.529	-3.145	-3.741	-3.65	-0.4455	-1.259	-1.01	-2.042	-2.807	-2.132	-3.361	-3.563	-0.9242
0.274	-2.7	-2.84	-2.954	-5.041	-3.994	-5.159	-2.677	-3.194	-3.893	-3.74	-0.576	-1.23	-1.054	-2.024	-2.961	-2.243	-3.438	-3.631	-0.9011
0.276	-2.913	-2.957	-3.161	-5.061	-4.137	-5.31	-2.84	-3.239	-4.067	-3.837	-0.7128	-1.198	-1.114	-2.006	-3.122	-2.344	-3.513	-3.703	-0.9025
0.278	-3.122	-3.079	-3.368	-5.071	-4.275	-5.453	-3.02	-3.282	-4.269	-3.943	-0.8555	-1.165	-1.189	-1.989	-3.29	-2.437	-3.583	-3.781	-0.9293
0.28	-3.327	-3.204	-3.573	-5.071	-4.407	-5.584	-3.214	-3.323	-4.502	-4.055	-1.004	-1.133	-1.278	-1.974	-3.465	-2.518	-3.65	-3.866	-0.9815
0.282	-3.528	-3.332	-3.778	-5.062	-4.533	-5.706	-3.422	-3.365	-4.766	-4.17	-1.158	-1.103	-1.38	-1.962	-3.645	-2.586	-3.714	-3.958	-1.059
0.284	-3.728	-3.463	-3.984	-5.047	-4.654	-5.818	-3.641	-3.41	-5.062	-4.286	-1.319	-1.077	-1.494	-1.955	-3.83	-2.641	-3.775	-4.058	-1.16
0.286	-3.93	-3.597	-4.191	-5.028	-4.771	-5.922	-3.869	-3.461	-5.385	-4.402	-1.488	-1.06	-1.617	-1.953	-4.016	-2.682	-3.836	-4.168	-1.286
0.288	-4.138	-3.734	-4.405	-5.009	-4.888	-6.023	-4.106	-3.523	-5.73	-4.521	-1.665	-1.054	-1.75	-1.958	-4.204	-2.712	-3.899	-4.292	-1.437
0.29	-4.357	-3.879	-4.626	-4.995	-5.008	-6.124	-4.349	-3.6	-6.091	-4.643	-1.854	-1.064	-1.891	-1.97	-4.389	-2.731	-3.969	-4.431	-1.612
0.292	-4.59	-4.033	-4.858	-4.989	-5.136	-6.23	-4.597	-3.695	-6.46	-4.769	-2.055	-1.093	-2.039	-1.988	-4.57	-2.742	-4.049	-4.589	-1.813
0.294	-4.844	-4.205	-5.104	-4.997	-5.274	-6.343	-4.847	-3.809	-6.831	-4.9	-2.27	-1.147	-2.193	-2.013	-4.743	-2.745	-4.142	-4.766	-2.037
0.296	-5.123	-4.401	-5.365	-5.022	-5.425	-6.468	-5.097	-3.943	-7.194	-5.032	-2.5	-1.228	-2.351	-2.045	-4.905	-2.741	-4.251	-4.963	-2.281
0.298	-5.433	-4.628	-5.64	-5.069	-5.59	-6.605	-5.342	-4.094	-7.542	-5.162	-2.744	-1.341	-2.513	-2.083	-5.053	-2.73	-4.378	-5.18	-2.543
0.3	-5.776	-4.892	-5.93	-5.14	-5.768	-6.755	-5.579	-4.26	-7.865	-5.282	-3.002	-1.488	-2.675	-2.126	-5.183	-2.712	-4.524	-5.414	-2.817
0.302	-6.156	-5.195	-6.234	-5.235	-5.959	-6.916	-5.805	-4.436	-8.155	-5.389	-3.271	-1.67	-2.836	-2.173	-5.292	-2.688	-4.687	-5.662	-3.098
0.304	-6.573	-5.539	-6.548	-5.354	-6.16	-7.086	-6.015	-4.618	-8.405	-5.479	-3.548	-1.884	-2.994	-2.224	-5.378	-2.658	-4.867	-5.921	-3.38
0.306	-7.027	-5.921	-6.87	-5.493	-6.369	-7.262	-6.208	-4.803	-8.61	-5.55	-3.83	-2.129	-3.147	-2.279	-5.437	-2.624	-5.06	-6.186	-3.659
0.308	-7.516	-6.339	-7.197	-5.65	-6.582	-7.439	-6.379	-4.986	-8.767	-5.601	-4.113	-2.401	-3.294	-2.34	-5.471	-2.587	-5.265	-6.453	-3.929
0.31	-8.034	-6.789	-7.526	-5.819	-6.795	-7.612	-6.528	-5.163	-8.874	-5.634	-4.393	-2.694	-3.434	-2.409	-5.479	-2.549	-5.478	-6.716	-4.187
0.312	-8.577	-7.264	-7.851	-5.993	-7.003	-7.776	-6.652	-5.331	-8.929	-5.653	-4.665	-3.005	-3.564	-2.483	-5.46	-2.512	-5.694	-6.972	-4.429
0.314	-9.138	-7.758	-8.167	-6.167	-7.203	-7.927	-6.749	-5.486	-8.933	-5.657	-4.926	-3.327	-3.682	-2.562	-5.414	-2.476	-5.908	-7.215	-4.652
0.316	-9.71	-8.262	-8.468	-6.333	-7.388	-8.058	-6.819	-5.623	-8.887	-5.648	-5.17	-3.655	-3.785	-2.644	-5.344	-2.444	-6.114	-7.44	-4.851
0.318	-10.29	-8.77	-8.747	-6.486	-7.554	-8.166	-6.861	-5.738	-8.795	-5.624	-5.396	-3.983	-3.871	-2.726	-5.251	-2.413	-6.308	-7.643	-5.023
0.32	-10.87	-9.277	-8.998	-6.621	-7.697	-8.247	-6.873	-5.828	-8.661	-5.583	-5.601	-4.307	-3.938	-2.808	-5.138	-2.382	-6.484	-7.817	-5.167
0.322	-11.44	-9.779	-9.214	-6.732	-7.811	-8.298	-6.856	-5.888	-8.493	-5.52	-5.783	-4.622	-3.986	-2.888	-5.008	-2.349	-6.638	-7.961	-5.279
0.324	-12.02	-10.27	-9.391	-6.817	-7.895	-8.316	-6.808	-5.916	-8.294	-5.432	-5.942	-4.925	-4.013	-2.967	-4.866	-2.31	-6.766	-8.069	-5.356
0.326	-12.6	-10.77	-9.526	-6.874	-7.945	-8.3	-6.729	-5.909	-8.069	-5.318	-6.078	-5.213	-4.021	-3.044	-4.712	-2.264	-6.866	-8.139	-5.398
0.328	-13.17	-11.25	-9.616	-6.901	-7.96	-8.25	-6.619	-5.867	-7.823	-5.174	-6.193	-5.485	-4.009	-3.118	-4.551	-2.208	-6.937	-8.169	-5.401
0.33	-13.75	-11.74	-9.663	-6.9	-7.939	-8.165	-6.478	-5.788	-7.559	-5.002	-6.288	-5.741	-3.979	-3.19	-4.383	-2.139	-6.978	-8.16	-5.367
0.332	-14.33	-12.23	-9.666	-6.873	-7.884	-8.048	-6.308	-5.675	-7.282	-4.802	-6.366	-5.981	-3.933	-3.26	-4.211	-2.057	-6.99	-8.111	-5.296
0.334	-14.92	-12.74	-9.629	-6.822	-7.798	-7.9	-6.111	-5.529	-6.993	-4.577	-6.428	-6.207	-3.875	-3.33	-4.036	-1.963	-6.977	-8.026	-5.189
0.336	-15.51	-13.25	-9.556	-6.752	-7.683	-7.727	-5.889	-5.354	-6.697	-4.329	-6.478	-6.421	-3.811	-3.397	-3.861	-1.858	-6.942	-7.908	-5.049
0.338	-16.1	-13.79	-9.454	-6.667	-7.544	-7.533	-5.648	-5.155	-6.394	-4.064	-6.519	-6.624	-3.745	-3.463	-3.689	-1.744	-6.89	-7.762	-4.881
0.34	-16.7	-14.34	-9.329	-6.569	-7.387	-7.323	-5.389	-4.937	-6.085	-3.786	-6.552	-6.82	-3.681	-3.523	-3.52	-1.624	-6.826	-7.593	-4.688
0.342	-17.3	-14.91	-9.186	-6.46	-7.215	-7.101	-5.115	-4.704	-5.764	-3.498	-6.576	-7.008	-3.623	-3.577	-3.355	-1.499	-6.753	-7.405	-4.472
0.344	-17.89	-15.5	-9.03	-6.343	-7.03	-6.87	-4.826	-4.457	-5.425	-3.201	-6.592	-7.189	-3.573	-3.621	-3.192	-1.372	-6.675	-7.2	-4.234
0.346	-18.49	-16.11	-8.862	-6.215	-6.834	-6.632	-4.523	-4.197	-5.06	-2.895	-6.599	-7.363	-3.529	-3.651	-3.03	-1.241	-6.592	-6.979	-3.974
0.348	-19.08	-16.73	-8.686	-6.078	-6.627	-6.387	-4.203	-3.926	-4.666	-2.58	-6.598	-7.53	-3.49	-3.667	-2.867	-1.108	-6.505	-6.745	-3.692
0.35	-19.67	-17.37	-8.5	-5.931	-6.411	-6.137	-3.867	-3.643	-4.241	-2.258	-6.591	-7.69	-3.455	-3.663	-2.7	-0.9732	-6.415	-6.496	-3.389
0.352	-20.27	-18.02	-8.308	-5.776	-6.186	-5.883	-3.517	-3.35	-3.789	-1.931	-6.58	-7.843	-3.42	-3.638	-2.529	-0.8368	-6.322	-6.235	-3.067
0.354	-20.87	-18.69	-8.11	-5.613	-5.956	-5.627	-3.155	-3.049	-3.315	-1.605	-6.567	-7.989	-3.385	-3.589	-2.353	-0.7001	-6.229	-5.963	-2.73
0.356	-21.5	-19.38	-7.91	-5.444	-5.722	-5.373	-2.784	-2.744	-2.828	-1.285	-6.554	-8.128	-3.349	-3.514	-2.173	-0.5647	-6.138	-5.683	-2.381
0.358	-22.14	-20.08	-7.709	-5.272	-5.486	-5.12	-2.406	-2.437	-2.336	-0.9779	-6.544	-8.259	-3.312	-3.415	-1.99	-0.4326	-6.049	-5.397	-2.027
0.36	-22.8	-20.79	-7.51	-5.098	-5.249	-4.87	-2.027	-2.13	-1.844	-0.6898	-6.538	-8.382	-3.274	-3.292	-1.805	-0.3062	-5.965	-5.108	-1.671
0.362	-23.48	-21.51	-7.315	-4.924	-5.011	-4.622	-1.647	-1.826	-1.36	-0.4252	-6.538	-8.495	-3.236	-3.149	-1.618	-0.1872	-5.887	-4.817	-1.317
0.364	-24.19	-22.23	-7.125	-4.75	-4.773	-4.374	-1.271	-1.525	-0.8868	-0.1861	-6.545	-8.599	-3.195	-2.99	-1.431	-0.07636	-5.815	-4.527	-0.9681
0.366	-24.92	-22.96	-6.941	-4.578	-4.533	-4.126	-0.8993	-1.225	-0.4266	0.02891	-6.56	-8.695	-3.152	-2.819	-1.242	0.0266	-5.75	-4.237	-0.6254
0.368	-25.68	-23.69	-6.764	-4.41	-4.291	-3.874	-0.5339	-0.9257	0.02218	0.2246	-6.585	-8.786	-3.106	-2.64	-1.053	0.1231	-5.693	-3.949	-0.2892
0.37	-26.45	-24.41	-6.595	-4.247	-4.047	-3.619	-0.1765	-0.6253	0.4614	0.4076	-6.62	-8.872	-3.055	-2.455	-0.8649	0.2152	-5.642	-3.664	0.04122
0.372	-27.24	-25.14	-6.437	-4.09	-3.802	-3.36	0.1708	-0.3236	0.8919	0.5848	-6.663	-8.956	-2.999	-2.266	-0.6782	0.3045	-5.598	-3.383	0.3659
0.374	-28.05	-25.86	-6.292	-3.942	-3.558	-3.099	0.5052	-0.0216	1.312	0.7608	-6.713	-9.039	-2.937	-2.073	-0.4955	0.3916	-5.559	-3.107	0.6847
0.376	-28.87	-26.57	-6.16	-3.804	-3.316	-2.835	0.8238	0.279	1.717	0.9371	-6.767	-9.124	-2.866	-1.881	-0.3189	0.4757	-5.525	-2.837	0.9963
0.378	-29.69	-27.29	-6.043	-3.676	-3.076	-2.571	1.123	0.5762	2.101	1.112	-6.825	-9.213	-2.787	-1.693	-0.1509	0.5553	-5.495	-2.575	1.299
0.38	-30.5	-28.01	-5.941	-3.558	-2.839	-2.308	1.401	0.8679	2.457	1.28	-6.884	-9.306	-2.699	-1.515	0.00616	0.6284	-5.468	-2.321	1.591
0.382	-31.31	-28.72	-5.854	-3.452	-2.607	-2.045	1.654	1.153	2.775	1.438	-6.943	-9.406	-2.604	-1.349	0.1501	0.694	-5.443	-2.077	1.871
0.384	-32.11	-29.44	-5.782	-3.358	-2.379	-1.784	1.882	1.429	3.051	1.582	-7.004	-9.514	-2.506	-1.198	0.2796	0.752	-5.42	-1.843	2.137
0.386	-32.9	-30.16	-5.726	-3.277	-2.157	-1.526	2.085	1.696	3.28	1.71	-7.066	-9.633	-2.409	-1.062	0.3937	0.8032	-5.401	-1.619	2.39
0.388	-33.67	-30.87	-5.684	-3.211	-1.941	-1.274	2.263	1.953	3.462	1.822	-7.131	-9.764	-2.317	-0.9396	0.4923	0.8488	-5.384	-1.404	2.63
0.39	-34.43	-31.59	-5.658	-3.161	-1.732	-1.029	2.42	2.199	3.598	1.921	-7.198	-9.91	-2.232	-0.8299	0.5762	0.8906	-5.371	-1.2	2.859
0.392	-35.17	-32.3	-5.646	-3.126	-1.532	-0.7929	2.558	2.434	3.696	2.008	-7.267	-10.07	-2.158	-0.7291	0.6466	0.9302	-5.36	-1.004	3.078
0.394	-35.9	-33.02	-5.646	-3.107	-1.339	-0.5666	2.681	2.657	3.764	2.086	-7.337	-10.25	-2.094	-0.633	0.7057	0.9689	-5.35	-0.8143	3.292
0.396	-36.61	-33.73	-5.654	-3.103	-1.155	-0.3508	2.796	2.868	3.811	2.158	-7.407	-10.44	-2.041	-0.5378	0.756	1.008	-5.341	-0.6282	3.504
0.398	-37.31	-34.45	-5.665	-3.113	-0.9764	-0.1457	2.906	3.069	3.849	2.227	-7.473	-10.64	-1.999	-0.4412	0.8	1.048	-5.33	-0.4426	3.716
0.4	-38	-35.17	-5.675	-3.135	-0.8034	0.0487	3.017	3.259	3.888	2.298	-7.535	-10.85	-1.966	-0.3427	0.84	1.09	-5.318	-0.2551	3.932
0.402	-38.67	-35.89	-5.681	-3.169	-0.6345	0.2323	3.131	3.439	3.935	2.371	-7.59	-11.08	-1.941	-0.243	0.8777	1.132	-5.303	-0.06408	4.152
0.404	-39.34	-36.62	-5.679	-3.213	-0.4696	0.4045	3.252	3.608	3.996	2.447	-7.639	-11.31	-1.924	-0.1437	0.9141	1.175	-5.286	0.1309	4.378
0.406	-40	-37.37	-5.668	-3.266	-0.3088	0.5644	3.378	3.766	4.074	2.527	-7.681	-11.54	-1.914	-0.04622	0.9488	1.217	-5.268	0.3291	4.607
0.408	-40.65	-38.12	-5.647	-3.328	-0.1527	0.711	3.509	3.911	4.166	2.608	-7.715	-11.78	-1.91	0.04767	0.9806	1.254	-5.249	0.5294	4.838
0.41	-41.29	-38.88	-5.616	-3.398	-0.002121	0.8438	3.643	4.043	4.269	2.688	-7.743	-12.02	-1.912	0.1362	1.008	1.287	-5.232	0.7303	5.066
0.412	-41.94	-39.65	-5.575	-3.475	0.1425	0.963	3.776	4.162	4.374	2.765	-7.765	-12.26	-1.916	0.2175	1.029	1.312	-5.217	0.9304	5.288
0.414	-42.58	-40.43	-5.527	-3.556	0.2813	1.07	3.906	4.268	4.473	2.839	-7.785	-12.5	-1.92	0.2898	1.043	1.329	-5.205	1.129	5.5
0.416	-43.22	-41.22	-5.475	-3.64	0.4153	1.168	4.029	4.365	4.56	2.908	-7.803	-12.73	-1.923	0.3514	1.049	1.339	-5.196	1.327	5.7
0.418	-43.87	-42	-5.421	-3.724	0.5457	1.261	4.143	4.455	4.63	2.973	-7.823	-12.96	-1.922	0.4012	1.048	1.341	-5.191	1.523	5.886
0.42	-44.52	-42.8	-5.37	-3.805	0.6735	1.352	4.246	4.541	4.681	3.032	-7.847	-13.19	-1.915	0.4388	1.041	1.337	-5.189	1.718	6.056
0.422	-45.17	-43.59	-5.326	-3.882	0.7989	1.443	4.334	4.624	4.707	3.085	-7.878	-13.41	-1.901	0.4645	1.028	1.328	-5.192	1.91	6.209
0.424	-45.83	-44.39	-5.295	-3.955	0.9208	1.535	4.406	4.705	4.707	3.133	-7.918	-13.62	-1.881	0.4789	1.01	1.315	-5.2	2.098	6.342
0.426	-46.5	-45.2	-5.281	-4.024	1.037	1.627	4.458	4.784	4.677	3.175	-7.967	-13.84	-1.855	0.4831	0.9851	1.3	-5.217	2.278	6.455
0.428	-47.17	-46.01	-5.289	-4.09	1.147	1.719	4.489	4.86	4.617	3.212	-8.028	-14.05	-1.823	0.4785	0.9536	1.283	-5.243	2.448	6.547
0.43	-47.85	-46.82	-5.32	-4.155	1.248	1.81	4.497	4.934	4.525	3.245	-8.101	-14.26	-1.787	0.4669	0.9146	1.266	-5.28	2.605	6.618
0.432	-48.55	-47.64	-5.378	-4.22	1.338	1.9	4.481	5.004	4.403	3.275	-8.185	-14.47	-1.748	0.4498	0.8674	1.247	-5.33	2.747	6.669
0.434	-49.25	-48.45	-5.46	-4.287	1.417	1.985	4.441	5.069	4.254	3.3	-8.282	-14.68	-1.708	0.4278	0.8118	1.226	-5.395	2.871	6.699
0.436	-49.96	-49.27	-5.567	-4.359	1.482	2.063	4.379	5.126	4.08	3.318	-8.39	-14.89	-1.67	0.4007	0.7475	1.202	-5.477	2.975	6.71
0.438	-50.67	-50.08	-5.697	-4.441	1.53	2.129	4.294	5.174	3.888	3.328	-8.51	-15.11	-1.639	0.367	0.6748	1.173	-5.576	3.055	6.701
0.44	-51.39	-50.89	-5.849	-4.535	1.561	2.179	4.188	5.209	3.681	3.327	-8.641	-15.33	-1.619	0.3249	0.5942	1.136	-5.695	3.111	6.673
0.442	-52.11	-51.7	-6.021	-4.645	1.572	2.211	4.062	5.229	3.467	3.314	-8.783	-15.57	-1.613	0.2722	0.5071	1.09	-5.834	3.139	6.626
0.444	-52.83	-52.51	-6.213	-4.773	1.56	2.219	3.918	5.232	3.25	3.288	-8.936	-15.81	-1.625	0.2069	0.4159	1.034	-5.994	3.138	6.56
0.446	-53.55	-53.31	-6.42	-4.92	1.525	2.202	3.758	5.216	3.038	3.25	-9.102	-16.07	-1.656	0.1271	0.3237	0.9665	-6.174	3.108	6.477
0.448	-54.28	-54.11	-6.641	-5.089	1.465	2.157	3.585	5.182	2.836	3.201	-9.281	-16.34	-1.707	0.03103	0.2342	0.8887	-6.373	3.048	6.376
0.45	-55.01	-54.91	-6.874	-5.279	1.381	2.086	3.403	5.128	2.651	3.144	-9.473	-16.62	-1.78	-0.08226	0.1507	0.8013	-6.592	2.958	6.26
0.452	-55.75	-55.71	-7.115	-5.49	1.271	1.986	3.213	5.057	2.489	3.086	-9.679	-16.92	-1.877	-0.2137	0.0761	0.706	-6.829	2.84	6.13
0.454	-56.5	-56.51	-7.364	-5.722	1.138	1.861	3.021	4.969	2.357	3.03	-9.897	-17.23	-1.997	-0.3641	0.01265	0.6048	-7.083	2.694	5.99
0.456	-57.26	-57.31	-7.617	-5.974	0.9831	1.712	2.828	4.868	2.26	2.982	-10.13	-17.55	-2.143	-0.5341	-0.03815	0.4994	-7.353	2.523	5.842
0.458	-58.04	-58.12	-7.874	-6.245	0.8076	1.54	2.638	4.755	2.204	2.943	-10.37	-17.89	-2.313	-0.7243	-0.07596	0.391	-7.637	2.328	5.688
0.46	-58.83	-58.94	-8.133	-6.536	0.6127	1.348	2.452	4.631	2.186	2.911	-10.62	-18.23	-2.508	-0.9344	-0.1018	0.2792	-7.934	2.109	5.529
0.462	-59.63	-59.77	-8.395	-6.846	0.3991	1.135	2.269	4.496	2.202	2.882	-10.89	-18.58	-2.725	-1.163	-0.1178	0.1623	-8.245	1.869	5.364
0.464	-60.45	-60.61	-8.66	-7.175	0.1676	0.9031	2.091	4.351	2.245	2.848	-11.16	-18.94	-2.963	-1.41	-0.1262	0.03797	-8.568	1.608	5.192
0.466	-61.28	-61.48	-8.926	-7.522	-0.08053	0.6528	1.917	4.195	2.308	2.805	-11.43	-19.32	-3.22	-1.671	-0.1284	-0.09559	-8.902	1.329	5.014
0.468	-62.12	-62.37	-9.193	-7.885	-0.3432	0.3863	1.748	4.032	2.387	2.75	-11.71	-19.7	-3.49	-1.945	-0.1243	-0.2392	-9.246	1.035	4.831
0.47	-62.97	-63.28	-9.459	-8.263	-0.6175	0.1064	1.588	3.862	2.476	2.682	-12	-20.1	-3.769	-2.229	-0.1128	-0.3927	-9.598	0.7283	4.644
0.472	-63.83	-64.21	-9.724	-8.651	-0.9005	-0.1841	1.438	3.689	2.573	2.602	-12.28	-20.5	-4.049	-2.521	-0.09252	-0.555	-9.957	0.4134	4.457
0.474	-64.71	-65.16	-9.987	-9.049	-1.189	-0.4828	1.298	3.513	2.672	2.509	-12.55	-20.92	-4.327	-2.819	-0.06276	-0.7248	-10.32	0.09252	4.269
0.476	-65.59	-66.12	-10.25	-9.453	-1.482	-0.7875	1.169	3.335	2.766	2.404	-12.83	-21.34	-4.597	-3.118	-0.02426	-0.901	-10.69	-0.232	4.081
0.478	-66.5	-67.1	-10.5	-9.86	-1.776	-1.097	1.048	3.155	2.849	2.285	-13.09	-21.77	-4.855	-3.415	0.02099	-1.082	-11.06	-0.5582	3.892
0.48	-67.41	-68.1	-10.76	-10.27	-2.071	-1.409	0.9344	2.971	2.913	2.154	-13.35	-22.22	-5.096	-3.705	0.0702	-1.266	-11.44	-0.8838	3.7
0.482	-68.34	-69.1	-11.01	-10.68	-2.363	-1.723	0.8259	2.781	2.954	2.011	-13.6	-22.66	-5.316	-3.982	0.1203	-1.452	-11.81	-1.206	3.504
0.484	-69.28	-70.11	-11.25	-11.08	-2.652	-2.035	0.7212	2.586	2.97	1.859	-13.83	-23.11	-5.509	-4.243	0.1682	-1.635	-12.18	-1.523	3.304
0.486	-70.22	-71.11	-11.48	-11.47	-2.934	-2.344	0.6192	2.384	2.959	1.699	-14.05	-23.57	-5.673	-4.482	0.2109	-1.815	-12.54	-1.83	3.099
0.488	-71.17	-72.1	-11.71	-11.84	-3.21	-2.647	0.5185	2.174	2.924	1.534	-14.26	-24.02	-5.807	-4.698	0.2449	-1.989	-12.89	-2.125	2.889
0.49	-72.12	-73.09	-11.92	-12.21	-3.476	-2.942	0.4171	1.957	2.866	1.363	-14.45	-24.46	-5.914	-4.893	0.2666	-2.154	-13.22	-2.405	2.673
0.492	-73.05	-74.05	-12.13	-12.55	-3.734	-3.227	0.3123	1.73	2.784	1.185	-14.63	-24.89	-5.999	-5.068	0.2722	-2.312	-13.55	-2.67	2.45
0.494	-73.98	-75	-12.33	-12.89	-3.984	-3.503	0.2006	1.493	2.681	0.9981	-14.8	-25.32	-6.065	-5.229	0.2584	-2.462	-13.86	-2.919	2.218
0.496	-74.9	-75.93	-12.54	-13.21	-4.23	-3.773	0.0788	1.244	2.557	0.8012	-14.96	-25.72	-6.12	-5.381	0.2227	-2.605	-14.16	-3.153	1.976
0.498	-75.81	-76.83	-12.74	-13.53	-4.474	-4.038	-0.05538	0.9813	2.416	0.5943	-15.12	-26.12	-6.168	-5.53	0.1643	-2.742	-14.45	-3.375	1.725
0.5	-76.7	-77.71	-12.95	-13.85	-4.718	-4.301	-0.2033	0.7058	2.263	0.3788	-15.28	-26.5	-6.215	-5.683	0.08324	-2.873	-14.73	-3.587	1.464
0.502	-77.57	-78.57	-13.17	-14.17	-4.964	-4.566	-0.3654	0.4179	2.103	0.1575	-15.44	-26.87	-6.264	-5.847	-0.01903	-3	-15.02	-3.789	1.195
0.504	-78.43	-79.4	-13.39	-14.5	-5.214	-4.833	-0.5418	0.1189	1.941	-0.06711	-15.61	-27.22	-6.32	-6.028	-0.1406	-3.122	-15.3	-3.984	0.9205
0.506	-79.27	-80.22	-13.62	-14.84	-5.469	-5.104	-0.7322	-0.1902	1.778	-0.2927	-15.8	-27.57	-6.384	-6.232	-0.2792	-3.241	-15.59	-4.175	0.64
0.508	-80.1	-81.02	-13.86	-15.2	-5.73	-5.382	-0.9364	-0.5084	1.612	-0.5175	-15.99	-27.91	-6.461	-6.46	-0.4323	-3.358	-15.89	-4.362	0.3542
0.51	-80.93	-81.81	-14.1	-15.56	-5.997	-5.667	-1.154	-0.8349	1.443	-0.7402	-16.19	-28.25	-6.553	-6.714	-0.5978	-3.473	-16.19	-4.549	0.06315
0.512	-81.74	-82.6	-14.35	-15.94	-6.272	-5.96	-1.384	-1.168	1.269	-0.9599	-16.4	-28.59	-6.662	-6.99	-0.7738	-3.587	-16.5	-4.735	-0.2334
0.514	-82.55	-83.38	-14.6	-16.33	-6.552	-6.26	-1.624	-1.507	1.09	-1.176	-16.62	-28.92	-6.786	-7.285	-0.9581	-3.7	-16.82	-4.922	-0.535
0.516	-83.37	-84.17	-14.85	-16.73	-6.837	-6.567	-1.872	-1.847	0.91	-1.387	-16.86	-29.26	-6.925	-7.592	-1.148	-3.811	-17.14	-5.108	-0.8402
0.518	-84.19	-84.97	-15.09	-17.14	-7.124	-6.877	-2.122	-2.184	0.7342	-1.59	-17.1	-29.6	-7.075	-7.906	-1.34	-3.919	-17.46	-5.292	-1.146
0.52	-85.01	-85.78	-15.32	-17.54	-7.407	-7.185	-2.37	-2.512	0.5686	-1.781	-17.34	-29.95	-7.233	-8.22	-1.532	-4.023	-17.78	-5.472	-1.451
0.522	-85.84	-86.6	-15.54	-17.93	-7.684	-7.486	-2.613	-2.829	0.417	-1.957	-17.59	-30.29	-7.395	-8.527	-1.719	-4.121	-18.08	-5.646	-1.752
0.524	-86.68	-87.43	-15.75	-18.32	-7.951	-7.778	-2.848	-3.131	0.2793	-2.118	-17.83	-30.63	-7.559	-8.822	-1.903	-4.214	-18.37	-5.814	-2.048
0.526	-87.52	-88.28	-15.95	-18.69	-8.208	-8.058	-3.077	-3.42	0.1506	-2.266	-18.08	-30.98	-7.724	-9.101	-2.084	-4.303	-18.65	-5.977	-2.342
0.528	-88.36	-89.14	-16.14	-19.04	-8.455	-8.326	-3.302	-3.696	0.02283	-2.406	-18.32	-31.33	-7.888	-9.36	-2.266	-4.391	-18.92	-6.139	-2.636
0.53	-89.21	-90.03	-16.32	-19.38	-8.692	-8.581	-3.527	-3.964	-0.1129	-2.544	-18.56	-31.68	-8.053	-9.598	-2.452	-4.479	-19.17	-6.302	-2.935
0.532	-90.05	-90.92	-16.49	-19.7	-8.92	-8.823	-3.755	-4.225	-0.263	-2.683	-18.79	-32.03	-8.217	-9.812	-2.643	-4.57	-19.41	-6.469	-3.239
0.534	-90.89	-91.83	-16.66	-20	-9.138	-9.051	-3.986	-4.481	-0.4299	-2.824	-19.03	-32.38	-8.382	-10	-2.841	-4.663	-19.63	-6.64	-3.548
0.536	-91.72	-92.74	-16.82	-20.29	-9.344	-9.263	-4.219	-4.732	-0.6125	-2.963	-19.25	-32.74	-8.545	-10.17	-3.046	-4.758	-19.85	-6.815	-3.86
0.538	-92.55	-93.65	-16.97	-20.55	-9.538	-9.46	-4.454	-4.978	-0.8074	-3.098	-19.47	-33.1	-8.705	-10.31	-3.259	-4.854	-20.05	-6.993	-4.171
0.54	-93.35	-94.55	-17.12	-20.8	-9.72	-9.639	-4.689	-5.219	-1.01	-3.224	-19.69	-33.46	-8.86	-10.43	-3.478	-4.948	-20.25	-7.173	-4.478
0.542	-94.15	-95.43	-17.28	-21.04	-9.888	-9.802	-4.921	-5.453	-1.215	-3.337	-19.89	-33.82	-9.007	-10.53	-3.701	-5.04	-20.44	-7.354	-4.775
0.544	-94.92	-96.29	-17.43	-21.25	-10.04	-9.948	-5.148	-5.682	-1.416	-3.437	-20.09	-34.17	-9.142	-10.61	-3.927	-5.128	-20.62	-7.534	-5.059
0.546	-95.67	-97.11	-17.6	-21.46	-10.19	-10.08	-5.367	-5.905	-1.607	-3.523	-20.29	-34.52	-9.264	-10.67	-4.153	-5.213	-20.8	-7.713	-5.329
0.548	-96.38	-97.9	-17.77	-21.65	-10.32	-10.2	-5.579	-6.122	-1.783	-3.597	-20.48	-34.86	-9.371	-10.72	-4.376	-5.294	-20.97	-7.891	-5.582
0.55	-97.07	-98.64	-17.96	-21.83	-10.45	-10.31	-5.781	-6.332	-1.944	-3.661	-20.68	-35.18	-9.465	-10.76	-4.594	-5.371	-21.15	-8.069	-5.819
0.552	-97.72	-99.34	-18.17	-22.01	-10.57	-10.41	-5.976	-6.538	-2.089	-3.72	-20.87	-35.48	-9.55	-10.8	-4.807	-5.444	-21.32	-8.247	-6.04
0.554	-98.34	-99.99	-18.39	-22.18	-10.69	-10.5	-6.163	-6.738	-2.219	-3.773	-21.07	-35.77	-9.628	-10.83	-5.011	-5.513	-21.51	-8.429	-6.245
0.556	-98.92	-100.6	-18.63	-22.34	-10.82	-10.6	-6.344	-6.935	-2.337	-3.822	-21.28	-36.03	-9.703	-10.87	-5.207	-5.577	-21.7	-8.617	-6.437
0.558	-99.46	-101.2	-18.89	-22.51	-10.95	-10.71	-6.52	-7.13	-2.444	-3.866	-21.5	-36.27	-9.78	-10.92	-5.391	-5.634	-21.9	-8.812	-6.616
0.56	-99.97	-101.7	-19.18	-22.68	-11.09	-10.83	-6.692	-7.324	-2.542	-3.902	-21.73	-36.49	-9.859	-10.97	-5.562	-5.684	-22.12	-9.017	-6.783
0.562	-100.4	-102.2	-19.49	-22.86	-11.25	-10.95	-6.859	-7.517	-2.629	-3.926	-21.97	-36.69	-9.942	-11.03	-5.718	-5.722	-22.36	-9.233	-6.937
0.564	-100.9	-102.6	-19.83	-23.05	-11.42	-11.1	-7.021	-7.709	-2.702	-3.932	-22.23	-36.88	-10.03	-11.09	-5.854	-5.747	-22.61	-9.461	-7.078
0.566	-101.2	-103	-20.19	-23.25	-11.61	-11.26	-7.177	-7.9	-2.76	-3.916	-22.5	-37.05	-10.12	-11.16	-5.969	-5.756	-22.89	-9.701	-7.204
0.568	-101.6	-103.4	-20.57	-23.47	-11.82	-11.44	-7.326	-8.09	-2.799	-3.871	-22.77	-37.21	-10.22	-11.23	-6.06	-5.745	-23.19	-9.953	-7.314
0.57	-101.9	-103.7	-20.97	-23.7	-12.04	-11.65	-7.467	-8.278	-2.818	-3.795	-23.05	-37.36	-10.32	-11.3	-6.126	-5.714	-23.51	-10.22	-7.407
0.572	-102.2	-104	-21.38	-23.95	-12.27	-11.87	-7.601	-8.465	-2.817	-3.687	-23.34	-37.49	-10.43	-11.36	-6.164	-5.661	-23.86	-10.49	-7.484
0.574	-102.5	-104.3	-21.81	-24.21	-12.52	-12.11	-7.728	-8.647	-2.8	-3.547	-23.62	-37.61	-10.55	-11.42	-6.176	-5.585	-24.22	-10.77	-7.547
0.576	-102.7	-104.5	-22.25	-24.49	-12.78	-12.37	-7.849	-8.825	-2.772	-3.381	-23.91	-37.72	-10.67	-11.47	-6.161	-5.487	-24.6	-11.06	-7.597
0.578	-102.9	-104.7	-22.69	-24.79	-13.05	-12.63	-7.967	-8.999	-2.739	-3.193	-24.19	-37.82	-10.8	-11.51	-6.121	-5.366	-25	-11.36	-7.64
0.58	-103.1	-104.9	-23.14	-25.08	-13.33	-12.91	-8.083	-9.167	-2.707	-2.991	-24.47	-37.9	-10.93	-11.55	-6.058	-5.226	-25.4	-11.66	-7.679
0.582	-103.2	-105	-23.57	-25.39	-13.61	-13.2	-8.2	-9.333	-2.68	-2.783	-24.74	-37.98	-11.07	-11.57	-5.975	-5.07	-25.81	-11.96	-7.721
0.584	-103.4	-105.1	-24	-25.69	-13.9	-13.49	-8.322	-9.497	-2.664	-2.579	-24.99	-38.04	-11.21	-11.59	-5.874	-4.901	-26.23	-12.27	-7.771
0.586	-103.5	-105.2	-24.42	-26	-14.19	-13.78	-8.451	-9.662	-2.66	-2.388	-25.23	-38.1	-11.36	-11.6	-5.76	-4.727	-26.66	-12.59	-7.835
0.588	-103.6	-105.2	-24.82	-26.3	-14.48	-14.08	-8.591	-9.83	-2.671	-2.219	-25.46	-38.15	-11.5	-11.6	-5.636	-4.552	-27.08	-12.9	-7.921
0.59	-103.7	-105.3	-25.21	-26.6	-14.77	-14.38	-8.743	-10	-2.699	-2.083	-25.67	-38.2	-11.64	-11.61	-5.506	-4.385	-27.5	-13.22	-8.032
0.592	-103.7	-105.3	-25.57	-26.9	-15.06	-14.67	-8.909	-10.18	-2.744	-1.987	-25.86	-38.24	-11.78	-11.62	-5.375	-4.231	-27.91	-13.54	-8.174
0.594	-103.8	-105.3	-25.91	-27.19	-15.35	-14.97	-9.089	-10.37	-2.809	-1.939	-26.02	-38.29	-11.9	-11.64	-5.246	-4.097	-28.3	-13.86	-8.348
0.596	-103.8	-105.3	-26.21	-27.46	-15.63	-15.25	-9.284	-10.58	-2.897	-1.948	-26.17	-38.33	-12.02	-11.66	-5.124	-3.991	-28.68	-14.18	-8.558
0.598	-103.7	-105.2	-26.48	-27.73	-15.9	-15.54	-9.493	-10.79	-3.011	-2.017	-26.28	-38.37	-12.12	-11.69	-5.014	-3.917	-29.04	-14.49	-8.805
0.6	-103.6	-105.2	-26.72	-27.98	-16.16	-15.81	-9.715	-11.02	-3.155	-2.153	-26.37	-38.4	-12.21	-11.73	-4.92	-3.88	-29.37	-14.79	-9.087
0.602	-103.5	-105	-26.91	-28.21	-16.4	-16.08	-9.949	-11.26	-3.331	-2.357	-26.42	-38.41	-12.28	-11.77	-4.848	-3.885	-29.67	-15.09	-9.405
0.604	-103.3	-104.9	-27.06	-28.42	-16.63	-16.33	-10.19	-11.52	-3.539	-2.629	-26.45	-38.4	-12.35	-11.82	-4.799	-3.932	-29.93	-15.37	-9.753
0.606	-103.1	-104.6	-27.16	-28.61	-16.84	-16.57	-10.44	-11.79	-3.776	-2.965	-26.44	-38.37	-12.39	-11.87	-4.776	-4.022	-30.15	-15.64	-10.13
0.608	-102.7	-104.3	-27.2	-28.77	-17.03	-16.79	-10.69	-12.07	-4.039	-3.357	-26.39	-38.31	-12.43	-11.92	-4.78	-4.152	-30.32	-15.88	-10.52
0.61	-102.3	-104	-27.18	-28.89	-17.18	-16.98	-10.93	-12.34	-4.321	-3.793	-26.31	-38.21	-12.44	-11.96	-4.811	-4.319	-30.44	-16.1	-10.91
0.612	-101.7	-103.5	-27.1	-28.97	-17.31	-17.14	-11.15	-12.62	-4.616	-4.264	-26.18	-38.06	-12.43	-12	-4.868	-4.518	-30.5	-16.28	-11.31
0.614	-101.1	-102.9	-26.94	-29	-17.39	-17.26	-11.36	-12.88	-4.917	-4.759	-26.01	-37.87	-12.4	-12.03	-4.95	-4.744	-30.5	-16.42	-11.69
0.616	-100.2	-102.1	-26.71	-28.98	-17.44	-17.34	-11.55	-13.13	-5.218	-5.266	-25.78	-37.62	-12.35	-12.06	-5.055	-4.99	-30.44	-16.51	-12.05
0.618	-99.26	-101.2	-26.41	-28.91	-17.43	-17.37	-11.7	-13.34	-5.513	-5.777	-25.51	-37.3	-12.27	-12.09	-5.183	-5.251	-30.29	-16.55	-12.37
0.62	-98.11	-100.2	-26.02	-28.77	-17.38	-17.35	-11.82	-13.53	-5.8	-6.281	-25.18	-36.92	-12.16	-12.1	-5.331	-5.521	-30.08	-16.53	-12.65
0.622	-96.8	-98.99	-25.57	-28.56	-17.27	-17.27	-11.91	-13.69	-6.076	-6.768	-24.8	-36.47	-12.03	-12.11	-5.499	-5.794	-29.78	-16.46	-12.88
0.624	-95.31	-97.63	-25.03	-28.3	-17.11	-17.13	-11.96	-13.8	-6.34	-7.231	-24.36	-35.95	-11.87	-12.1	-5.685	-6.063	-29.41	-16.33	-13.06
0.626	-93.63	-96.1	-24.43	-27.97	-16.9	-16.94	-11.97	-13.87	-6.591	-7.657	-23.88	-35.36	-11.7	-12.08	-5.886	-6.322	-28.96	-16.15	-13.18
0.628	-91.75	-94.39	-23.76	-27.57	-16.64	-16.7	-11.94	-13.9	-6.827	-8.041	-23.34	-34.68	-11.5	-12.03	-6.098	-6.565	-28.44	-15.91	-13.25
0.63	-89.67	-92.5	-23.03	-27.11	-16.33	-16.4	-11.87	-13.88	-7.044	-8.375	-22.75	-33.93	-11.29	-11.97	-6.314	-6.786	-27.84	-15.62	-13.24
0.632	-87.39	-90.41	-22.24	-26.58	-15.98	-16.05	-11.76	-13.82	-7.242	-8.656	-22.12	-33.1	-11.06	-11.88	-6.527	-6.981	-27.17	-15.28	-13.18
0.634	-84.89	-88.13	-21.41	-25.98	-15.58	-15.65	-11.61	-13.71	-7.418	-8.884	-21.44	-32.19	-10.81	-11.76	-6.728	-7.146	-26.43	-14.9	-13.06
0.636	-82.18	-85.65	-20.54	-25.31	-15.15	-15.22	-11.42	-13.56	-7.572	-9.058	-20.72	-31.2	-10.54	-11.61	-6.909	-7.277	-25.62	-14.48	-12.89
0.638	-79.25	-82.95	-19.64	-24.58	-14.67	-14.74	-11.2	-13.36	-7.703	-9.178	-19.97	-30.12	-10.25	-11.43	-7.06	-7.37	-24.75	-14.04	-12.67
0.64	-76.1	-80.04	-18.7	-23.77	-14.17	-14.22	-10.94	-13.13	-7.811	-9.246	-19.18	-28.96	-9.941	-11.21	-7.173	-7.423	-23.82	-13.57	-12.4
0.642	-72.72	-76.89	-17.74	-22.9	-13.64	-13.68	-10.66	-12.87	-7.896	-9.264	-18.36	-27.71	-9.614	-10.96	-7.24	-7.434	-22.84	-13.07	-12.08
0.644	-69.12	-73.51	-16.77	-21.96	-13.07	-13.1	-10.35	-12.57	-7.959	-9.234	-17.52	-26.37	-9.269	-10.66	-7.255	-7.4	-21.8	-12.56	-11.74
0.646	-65.27	-69.88	-15.78	-20.95	-12.49	-12.5	-10.02	-12.24	-7.999	-9.158	-16.64	-24.94	-8.906	-10.32	-7.217	-7.321	-20.72	-12.04	-11.35
0.648	-61.18	-66	-14.78	-19.87	-11.88	-11.87	-9.672	-11.87	-8.011	-9.04	-15.74	-23.42	-8.53	-9.939	-7.128	-7.197	-19.58	-11.5	-10.94
0.65	-56.84	-61.85	-13.77	-18.73	-11.25	-11.21	-9.304	-11.48	-7.994	-8.883	-14.8	-21.82	-8.143	-9.508	-6.99	-7.03	-18.4	-10.95	-10.51
0.652	-52.25	-57.44	-12.74	-17.52	-10.6	-10.54	-8.919	-11.06	-7.944	-8.687	-13.83	-20.12	-7.747	-9.029	-6.81	-6.822	-17.18	-10.38	-10.05
0.654	-47.4	-52.75	-11.71	-16.25	-9.931	-9.838	-8.52	-10.61	-7.858	-8.457	-12.82	-18.33	-7.344	-8.5	-6.593	-6.576	-15.91	-9.813	-9.566
0.656	-42.28	-47.79	-10.66	-14.92	-9.245	-9.121	-8.108	-10.13	-7.737	-8.193	-11.78	-16.44	-6.933	-7.922	-6.344	-6.297	-14.6	-9.23	-9.068
0.658	-36.89	-42.54	-9.591	-13.53	-8.54	-8.389	-7.685	-9.637	-7.581	-7.898	-10.69	-14.47	-6.513	-7.296	-6.07	-5.988	-13.25	-8.636	-8.556
0.66	-31.24	-37	-8.503	-12.09	-7.818	-7.641	-7.253	-9.118	-7.391	-7.576	-9.548	-12.4	-6.081	-6.626	-5.772	-5.655	-11.86	-8.03	-8.033
0.662	-25.3	-31.17	-7.389	-10.59	-7.077	-6.878	-6.811	-8.58	-7.17	-7.23	-8.36	-10.24	-5.634	-5.916	-5.455	-5.301	-10.43	-7.411	-7.502
0.664	-19.09	-25.04	-6.243	-9.048	-6.317	-6.102	-6.36	-8.023	-6.917	-6.864	-7.12	-7.981	-5.169	-5.172	-5.117	-4.93	-8.946	-6.778	-6.964
0.666	-12.61	-18.63	-5.061	-7.461	-5.538	-5.312	-5.899	-7.447	-6.632	-6.481	-5.827	-5.631	-4.682	-4.401	-4.761	-4.545	-7.421	-6.129	-6.421
0.668	-5.858	-11.93	-3.84	-5.835	-4.738	-4.507	-5.425	-6.854	-6.317	-6.084	-4.477	-3.188	-4.166	-3.607	-4.385	-4.148	-5.849	-5.459	-5.873
0.67	1.156	-4.947	-2.575	-4.172	-3.917	-3.687	-4.938	-6.241	-5.972	-5.672	-3.069	-0.654	-3.618	-2.793	-3.987	-3.74	-4.229	-4.768	-5.321
0.672	8.423	2.305	-1.263	-2.474	-3.073	-2.85	-4.436	-5.611	-5.596	-5.247	-1.603	1.967	-3.033	-1.962	-3.567	-3.32	-2.56	-4.05	-4.763
0.674	15.93	9.816	0.09925	-0.7442	-2.205	-1.995	-3.915	-4.961	-5.191	-4.807	-0.07767	4.672	-2.407	-1.115	-3.123	-2.889	-0.8402	-3.303	-4.198
0.676	23.67	17.57	1.516	1.018	-1.312	-1.122	-3.373	-4.29	-4.755	-4.351	1.507	7.456	-1.74	-0.2529	-2.654	-2.445	0.9307	-2.524	-3.625
0.678	31.62	25.57	2.99	2.814	-0.3918	-0.2275	-2.809	-3.597	-4.287	-3.876	3.151	10.31	-1.033	0.6223	-2.16	-1.987	2.754	-1.71	-3.041
0.68	39.76	33.78	4.525	4.644	0.5564	0.691	-2.22	-2.879	-3.785	-3.381	4.854	13.24	-0.2861	1.51	-1.64	-1.512	4.63	-0.8582	-2.444
0.682	48.09	42.19	6.121	6.511	1.534	1.636	-1.605	-2.135	-3.25	-2.866	6.614	16.22	0.4989	2.409	-1.097	-1.021	6.558	0.032	-1.832
0.684	56.58	50.79	7.778	8.414	2.543	2.608	-0.9647	-1.364	-2.685	-2.335	8.429	19.26	1.321	3.32	-0.5317	-0.5145	8.538	0.9604	-1.205
0.686	65.21	59.55	9.497	10.35	3.583	3.609	-0.3005	-0.5685	-2.098	-1.791	10.3	22.35	2.178	4.242	0.05261	0.005514	10.57	1.925	-0.5657
0.688	73.96	68.46	11.27	12.33	4.652	4.639	0.3856	0.2515	-1.496	-1.238	12.22	25.47	3.068	5.174	0.6535	0.536	12.64	2.924	0.08577
0.69	82.81	77.47	13.11	14.34	5.751	5.698	1.092	1.094	-0.8864	-0.6821	14.18	28.63	3.99	6.114	1.269	1.074	14.75	3.954	0.7477
0.692	91.72	86.57	15	16.39	6.879	6.787	1.816	1.957	-0.2718	-0.1257	16.19	31.8	4.941	7.06	1.897	1.616	16.91	5.012	1.419
0.694	100.7	95.72	16.93	18.47	8.034	7.905	2.557	2.838	0.3442	0.426	18.24	34.98	5.917	8.008	2.535	2.159	19.1	6.095	2.097
0.696	109.7	104.9	18.9	20.58	9.214	9.049	3.31	3.734	0.958	0.9674	20.32	38.16	6.915	8.958	3.18	2.697	21.31	7.199	2.78
0.698	118.6	114.1	20.91	22.72	10.41	10.22	4.072	4.638	1.565	1.493	22.42	41.32	7.93	9.906	3.827	3.226	23.55	8.318	3.463
0.7	127.5	123.2	22.94	24.88	11.63	11.4	4.838	5.547	2.157	1.998	24.54	44.46	8.959	10.85	4.47	3.742	25.8	9.448	4.141
0.702	136.4	132.3	24.98	27.06	12.85	12.6	5.601	6.453	2.727	2.478	26.68	47.58	9.997	11.79	5.104	4.241	28.06	10.58	4.809
0.704	145.2	141.3	27.03	29.24	14.09	13.8	6.358	7.351	3.264	2.931	28.81	50.66	11.04	12.73	5.722	4.72	30.31	11.72	5.465
0.706	153.9	150.2	29.07	31.42	15.32	15.01	7.104	8.236	3.762	3.357	30.95	53.69	12.09	13.65	6.322	5.177	32.56	12.85	6.104
0.708	162.4	159	31.1	33.6	16.55	16.22	7.836	9.102	4.214	3.756	33.07	56.68	13.13	14.57	6.898	5.61	34.8	13.97	6.725
0.71	170.8	167.6	33.11	35.76	17.78	17.42	8.551	9.944	4.616	4.131	35.17	59.62	14.17	15.47	7.448	6.021	37.01	15.09	7.329
0.712	179	176.1	35.08	37.89	18.99	18.61	9.249	10.76	4.967	4.483	37.24	62.5	15.2	16.36	7.972	6.408	39.2	16.19	7.913
0.714	187	184.4	37.03	40	20.19	19.79	9.929	11.55	5.264	4.814	39.29	65.32	16.23	17.23	8.467	6.773	41.35	17.29	8.478
0.716	194.7	192.4	38.93	42.08	21.37	20.96	10.59	12.3	5.511	5.126	41.3	68.08	17.25	18.08	8.933	7.117	43.47	18.36	9.024
0.718	202.3	200.3	40.79	44.11	22.54	22.1	11.23	13.02	5.71	5.42	43.28	70.76	18.27	18.9	9.368	7.441	45.55	19.43	9.55
0.72	209.6	207.9	42.59	46.09	23.68	23.22	11.86	13.7	5.866	5.695	45.21	73.36	19.29	19.69	9.774	7.746	47.58	20.47	10.06
0.722	216.6	215.3	44.36	48.02	24.8	24.32	12.46	14.35	5.986	5.952	47.1	75.87	20.29	20.46	10.15	8.033	49.56	21.49	10.55
0.724	223.4	222.4	46.06	49.9	25.88	25.38	13.06	14.96	6.078	6.191	48.93	78.28	21.28	21.2	10.5	8.303	51.49	22.5	11.02
0.726	229.8	229.3	47.72	51.71	26.94	26.42	13.64	15.54	6.154	6.415	50.71	80.59	22.25	21.9	10.83	8.557	53.36	23.48	11.48
0.728	235.9	235.8	49.32	53.46	27.97	27.42	14.21	16.09	6.224	6.628	52.42	82.79	23.19	22.57	11.13	8.797	55.17	24.43	11.93
0.73	241.7	242	50.85	55.13	28.96	28.39	14.77	16.61	6.299	6.835	54.06	84.86	24.11	23.21	11.42	9.025	56.9	25.36	12.37
0.732	247.2	247.8	52.32	56.73	29.92	29.33	15.32	17.11	6.39	7.041	55.62	86.81	24.99	23.8	11.68	9.244	58.56	26.25	12.81
0.734	252.3	253.3	53.73	58.23	30.84	30.22	15.86	17.59	6.505	7.247	57.11	88.63	25.83	24.36	11.94	9.455	60.14	27.11	13.24
0.736	257	258.4	55.07	59.65	31.71	31.08	16.4	18.05	6.648	7.458	58.5	90.31	26.62	24.88	12.18	9.659	61.62	27.93	13.67
0.738	261.3	263.1	56.33	60.96	32.54	31.89	16.92	18.5	6.822	7.673	59.81	91.85	27.36	25.37	12.41	9.858	63	28.7	14.1
0.74	265.3	267.4	57.51	62.16	33.32	32.65	17.43	18.93	7.028	7.893	61.02	93.25	28.05	25.81	12.63	10.05	64.28	29.43	14.53
0.742	268.8	271.2	58.62	63.24	34.04	33.35	17.93	19.35	7.263	8.118	62.13	94.51	28.67	26.23	12.85	10.24	65.45	30.11	14.97
0.744	271.9	274.7	59.65	64.2	34.71	33.99	18.41	19.76	7.524	8.348	63.14	95.63	29.24	26.6	13.05	10.42	66.5	30.74	15.39
0.746	274.7	277.7	60.59	65.03	35.31	34.58	18.88	20.15	7.807	8.583	64.04	96.6	29.74	26.94	13.24	10.59	67.43	31.31	15.82
0.748	277	280.3	61.44	65.73	35.86	35.09	19.32	20.53	8.106	8.822	64.84	97.42	30.19	27.23	13.42	10.75	68.24	31.83	16.24
0.75	278.9	282.5	62.2	66.31	36.34	35.55	19.75	20.89	8.416	9.065	65.54	98.1	30.59	27.48	13.58	10.91	68.94	32.3	16.66
0.752	280.4	284.2	62.87	66.76	36.76	35.94	20.15	21.24	8.73	9.309	66.14	98.63	30.93	27.7	13.74	11.06	69.51	32.71	17.07
0.754	281.5	285.5	63.45	67.09	37.12	36.28	20.53	21.58	9.046	9.552	66.63	99.03	31.23	27.88	13.88	11.2	69.98	33.08	17.47
0.756	282.3	286.4	63.93	67.31	37.42	36.55	20.88	21.9	9.359	9.791	67.03	99.3	31.48	28.04	14	11.34	70.33	33.4	17.85
0.758	282.6	287	64.32	67.43	37.67	36.77	21.21	22.21	9.669	10.02	67.33	99.44	31.7	28.16	14.12	11.47	70.57	33.68	18.21
0.76	282.6	287.1	64.61	67.45	37.86	36.94	21.5	22.49	9.974	10.25	67.54	99.46	31.87	28.26	14.21	11.59	70.71	33.91	18.55
0.762	282.3	286.9	64.8	67.38	38	37.05	21.77	22.75	10.27	10.46	67.66	99.35	32.01	28.34	14.3	11.7	70.76	34.1	18.87
0.764	281.6	286.3	64.9	67.24	38.09	37.12	22.01	22.98	10.56	10.65	67.69	99.14	32.12	28.4	14.36	11.79	70.71	34.24	19.16
0.766	280.6	285.4	64.91	67.02	38.13	37.15	22.21	23.18	10.83	10.82	67.63	98.82	32.2	28.45	14.41	11.88	70.57	34.35	19.41
0.768	279.2	284.2	64.83	66.74	38.13	37.13	22.38	23.34	11.08	10.96	67.49	98.4	32.25	28.48	14.45	11.95	70.35	34.41	19.63
0.77	277.6	282.7	64.66	66.4	38.08	37.08	22.52	23.47	11.3	11.07	67.26	97.88	32.27	28.49	14.46	12.01	70.04	34.43	19.81
0.772	275.7	280.9	64.41	66.01	37.99	36.99	22.61	23.56	11.5	11.15	66.96	97.28	32.25	28.49	14.46	12.06	69.66	34.42	19.94
0.774	273.5	278.8	64.09	65.58	37.87	36.87	22.67	23.6	11.66	11.2	66.59	96.6	32.21	28.48	14.45	12.09	69.21	34.36	20.03
0.776	271.1	276.5	63.69	65.1	37.7	36.72	22.68	23.61	11.79	11.21	66.14	95.84	32.13	28.45	14.41	12.11	68.7	34.27	20.08
0.778	268.4	273.9	63.23	64.59	37.5	36.53	22.66	23.58	11.88	11.21	65.63	95.02	32.01	28.4	14.36	12.11	68.12	34.14	20.08
0.78	265.5	271.1	62.71	64.04	37.27	36.32	22.59	23.51	11.94	11.17	65.05	94.13	31.86	28.34	14.29	12.11	67.49	33.97	20.03
0.782	262.5	268.1	62.14	63.46	37.01	36.09	22.48	23.4	11.95	11.12	64.41	93.18	31.68	28.25	14.19	12.1	66.81	33.78	19.94
0.784	259.2	264.9	61.51	62.85	36.72	35.82	22.33	23.26	11.93	11.05	63.71	92.17	31.47	28.13	14.08	12.08	66.08	33.55	19.8
0.786	255.8	261.5	60.83	62.2	36.4	35.53	22.15	23.08	11.87	10.97	62.97	91.1	31.22	28	13.95	12.06	65.31	33.29	19.62
0.788	252.2	258	60.12	61.53	36.06	35.22	21.93	22.87	11.77	10.88	62.18	89.98	30.95	27.83	13.81	12.03	64.5	33	19.4
0.79	248.5	254.3	59.36	60.82	35.69	34.89	21.67	22.63	11.65	10.78	61.36	88.81	30.65	27.63	13.65	12.01	63.65	32.69	19.13
0.792	244.6	250.6	58.56	60.09	35.29	34.53	21.38	22.36	11.5	10.68	60.49	87.59	30.32	27.4	13.47	11.99	62.77	32.34	18.83
0.794	240.7	246.7	57.72	59.32	34.87	34.15	21.06	22.06	11.32	10.58	59.6	86.32	29.97	27.14	13.29	11.96	61.86	31.97	18.48
0.796	236.7	242.7	56.85	58.51	34.43	33.74	20.7	21.74	11.12	10.46	58.68	85.01	29.58	26.84	13.1	11.94	60.92	31.56	18.09
0.798	232.6	238.6	55.94	57.67	33.96	33.3	20.32	21.38	10.89	10.35	57.74	83.64	29.16	26.5	12.91	11.92	59.94	31.12	17.67
0.8	228.4	234.5	55	56.79	33.46	32.84	19.91	21	10.66	10.23	56.77	82.22	28.72	26.12	12.72	11.89	58.93	30.65	17.21

## Sheet: LateLuteal_F_Angry
time	Fp1	Fp2	F3	F4	C3	C4	P3	P4	O1	O2	F7	F8	T3	T4	T5	T6	Fz	Cz	Pz
-0.1	5.606	4.845	1.127	1.164	0.7755	0.6626	0.6569	0.1696	0.07574	-1.053	1.8	1.507	1.149	0.5465	0.535	-0.7059	1.416	1.008	0.3996
-0.098	6.036	5.266	1.267	1.232	0.8017	0.6247	0.6649	0.08573	0.04496	-1.092	1.967	1.621	1.224	0.5336	0.5683	-0.7686	1.524	1.039	0.3523
-0.096	6.435	5.664	1.398	1.298	0.8231	0.5872	0.668	0.004799	0.01174	-1.123	2.124	1.729	1.286	0.5125	0.5985	-0.8245	1.623	1.065	0.3053
-0.094	6.803	6.039	1.519	1.36	0.8402	0.552	0.6661	-0.07029	-0.0234	-1.143	2.268	1.833	1.333	0.4839	0.6229	-0.8711	1.714	1.085	0.2601
-0.092	7.137	6.392	1.627	1.419	0.8535	0.5208	0.6589	-0.1368	-0.05996	-1.151	2.397	1.93	1.366	0.4494	0.6397	-0.9058	1.794	1.1	0.2175
-0.09	7.437	6.721	1.721	1.474	0.8637	0.4951	0.6471	-0.192	-0.09738	-1.145	2.511	2.022	1.384	0.4116	0.6477	-0.9262	1.863	1.111	0.1786
-0.088	7.704	7.027	1.799	1.525	0.8713	0.4761	0.6314	-0.234	-0.1348	-1.126	2.61	2.108	1.388	0.3745	0.6463	-0.9298	1.922	1.117	0.1444
-0.086	7.94	7.311	1.861	1.572	0.8773	0.4647	0.6129	-0.261	-0.1714	-1.093	2.692	2.187	1.378	0.3431	0.6357	-0.9152	1.969	1.121	0.1158
-0.084	8.145	7.574	1.908	1.614	0.8821	0.4611	0.5926	-0.2721	-0.206	-1.046	2.759	2.26	1.356	0.323	0.6163	-0.8821	2.007	1.121	0.09366
-0.082	8.322	7.816	1.938	1.652	0.8862	0.4648	0.5718	-0.2673	-0.2378	-0.9876	2.812	2.325	1.323	0.3182	0.5891	-0.8314	2.036	1.12	0.07858
-0.08	8.475	8.04	1.955	1.686	0.8901	0.4756	0.5515	-0.2469	-0.266	-0.9176	2.852	2.385	1.282	0.3303	0.5554	-0.765	2.057	1.118	0.07091
-0.078	8.607	8.248	1.959	1.715	0.8941	0.4927	0.5326	-0.2123	-0.2903	-0.8381	2.881	2.438	1.235	0.3583	0.5167	-0.6857	2.073	1.115	0.07059
-0.076	8.724	8.443	1.953	1.742	0.8987	0.5152	0.5154	-0.1654	-0.3111	-0.7517	2.901	2.486	1.184	0.3996	0.4743	-0.5966	2.084	1.113	0.07697
-0.074	8.831	8.628	1.94	1.765	0.904	0.5419	0.5	-0.1093	-0.3296	-0.6616	2.917	2.53	1.131	0.4509	0.4296	-0.5011	2.093	1.111	0.0888
-0.072	8.932	8.807	1.922	1.785	0.9098	0.5705	0.4861	-0.04746	-0.3474	-0.5721	2.929	2.571	1.079	0.5085	0.3841	-0.4027	2.101	1.108	0.1043
-0.07	9.032	8.982	1.903	1.802	0.9155	0.5987	0.473	0.01588	-0.3668	-0.4877	2.941	2.609	1.028	0.5687	0.3393	-0.3052	2.109	1.104	0.1214
-0.068	9.135	9.155	1.885	1.817	0.9202	0.6238	0.4596	0.07642	-0.3898	-0.4126	2.955	2.646	0.9822	0.6273	0.2966	-0.2127	2.119	1.099	0.1379
-0.066	9.242	9.329	1.87	1.829	0.9228	0.6433	0.4447	0.1299	-0.4183	-0.3507	2.972	2.681	0.9419	0.6806	0.2569	-0.1294	2.132	1.091	0.1517
-0.064	9.358	9.505	1.86	1.84	0.9227	0.6557	0.4275	0.1726	-0.4535	-0.3051	2.992	2.715	0.9092	0.7255	0.2207	-0.0596	2.148	1.08	0.161
-0.062	9.483	9.684	1.856	1.85	0.9195	0.6602	0.4075	0.2015	-0.4954	-0.2778	3.019	2.75	0.8862	0.7596	0.1884	-0.007235	2.167	1.066	0.1647
-0.06	9.62	9.867	1.861	1.864	0.9138	0.6572	0.3847	0.2146	-0.5432	-0.2695	3.051	2.784	0.8747	0.7817	0.1605	0.02475	2.192	1.048	0.1625
-0.058	9.768	10.05	1.876	1.881	0.9065	0.6475	0.3599	0.2114	-0.5947	-0.2799	3.091	2.819	0.8759	0.7906	0.1376	0.03484	2.222	1.029	0.1549
-0.056	9.927	10.25	1.901	1.904	0.8991	0.6328	0.3344	0.1923	-0.6474	-0.3078	3.137	2.855	0.8902	0.7857	0.1201	0.02307	2.259	1.008	0.1431
-0.054	10.1	10.44	1.937	1.936	0.8929	0.6147	0.3091	0.1586	-0.6986	-0.3514	3.191	2.892	0.9168	0.7672	0.1083	-0.009307	2.302	0.9883	0.128
-0.052	10.27	10.64	1.984	1.975	0.8889	0.5951	0.2849	0.112	-0.7468	-0.4088	3.251	2.931	0.9541	0.7355	0.1016	-0.0604	2.352	0.9694	0.1106
-0.05	10.46	10.83	2.039	2.022	0.8875	0.5749	0.2619	0.05424	-0.7913	-0.4784	3.316	2.97	0.9998	0.6922	0.09888	-0.1281	2.408	0.952	0.09143
-0.048	10.64	11.02	2.101	2.076	0.8884	0.5549	0.2399	-0.01307	-0.8322	-0.5585	3.386	3.01	1.052	0.6394	0.09863	-0.2102	2.468	0.9361	0.07066
-0.046	10.82	11.2	2.167	2.134	0.8911	0.5358	0.2188	-0.08809	-0.8695	-0.6468	3.458	3.05	1.107	0.5803	0.09922	-0.3041	2.531	0.9215	0.04877
-0.044	10.99	11.37	2.236	2.195	0.8955	0.518	0.1989	-0.1688	-0.9031	-0.7408	3.53	3.087	1.164	0.519	0.09916	-0.407	2.593	0.9081	0.02641
-0.042	11.16	11.53	2.304	2.256	0.901	0.5018	0.1804	-0.2534	-0.9327	-0.8378	3.6	3.122	1.219	0.4598	0.09693	-0.5163	2.654	0.8956	0.004349
-0.04	11.3	11.68	2.371	2.314	0.9071	0.487	0.1634	-0.34	-0.9579	-0.935	3.666	3.152	1.272	0.407	0.0909	-0.6294	2.711	0.884	-0.01667
-0.038	11.43	11.81	2.434	2.366	0.9132	0.4732	0.1481	-0.427	-0.9785	-1.03	3.725	3.177	1.321	0.3642	0.07943	-0.7438	2.762	0.8734	-0.03599
-0.036	11.55	11.92	2.492	2.412	0.9187	0.4602	0.1344	-0.5127	-0.9943	-1.121	3.778	3.196	1.364	0.3334	0.06114	-0.8569	2.807	0.8638	-0.05299
-0.034	11.65	12.02	2.545	2.449	0.9236	0.4479	0.1227	-0.5952	-1.006	-1.206	3.824	3.21	1.4	0.3154	0.03539	-0.9656	2.844	0.8558	-0.06703
-0.032	11.73	12.1	2.591	2.477	0.928	0.4369	0.1131	-0.6722	-1.014	-1.284	3.862	3.221	1.429	0.3096	0.002495	-1.066	2.873	0.85	-0.07742
-0.03	11.81	12.17	2.632	2.495	0.9325	0.4278	0.1064	-0.7416	-1.019	-1.355	3.894	3.228	1.448	0.3154	-0.03609	-1.156	2.896	0.8472	-0.08348
-0.028	11.87	12.23	2.668	2.503	0.9377	0.4216	0.1032	-0.8014	-1.023	-1.417	3.919	3.235	1.459	0.3313	-0.07799	-1.233	2.912	0.8483	-0.08454
-0.026	11.93	12.29	2.701	2.503	0.9447	0.4193	0.1046	-0.85	-1.027	-1.471	3.94	3.24	1.462	0.3558	-0.1204	-1.293	2.923	0.8541	-0.08011
-0.024	11.99	12.34	2.731	2.495	0.9544	0.4216	0.1113	-0.8863	-1.033	-1.516	3.956	3.246	1.459	0.3863	-0.1606	-1.337	2.931	0.8649	-0.07017
-0.022	12.05	12.39	2.76	2.481	0.9673	0.4286	0.1238	-0.9101	-1.041	-1.555	3.969	3.252	1.45	0.4195	-0.1966	-1.364	2.936	0.8806	-0.05522
-0.02	12.1	12.44	2.789	2.462	0.9838	0.4401	0.1423	-0.9219	-1.053	-1.586	3.979	3.26	1.436	0.4518	-0.2269	-1.374	2.939	0.9007	-0.0362
-0.018	12.16	12.49	2.818	2.438	1.004	0.4557	0.1664	-0.9224	-1.068	-1.612	3.986	3.27	1.419	0.48	-0.2505	-1.369	2.941	0.924	-0.01422
-0.016	12.22	12.54	2.846	2.412	1.026	0.4748	0.1956	-0.9125	-1.085	-1.632	3.991	3.281	1.398	0.5017	-0.267	-1.35	2.942	0.9492	0.009589
-0.014	12.29	12.59	2.873	2.384	1.051	0.4972	0.2291	-0.8931	-1.105	-1.647	3.994	3.294	1.374	0.5152	-0.276	-1.318	2.941	0.9746	0.0341
-0.012	12.35	12.64	2.896	2.354	1.078	0.5218	0.2654	-0.8657	-1.125	-1.656	3.994	3.308	1.349	0.5198	-0.2775	-1.275	2.937	0.9981	0.05805
-0.01	12.4	12.7	2.914	2.323	1.103	0.5476	0.303	-0.8318	-1.145	-1.66	3.991	3.32	1.321	0.515	-0.2718	-1.223	2.93	1.018	0.08004
-0.008	12.45	12.74	2.926	2.29	1.127	0.5728	0.3399	-0.7936	-1.166	-1.659	3.983	3.329	1.292	0.5009	-0.2596	-1.165	2.917	1.031	0.09867
-0.006	12.49	12.78	2.931	2.254	1.146	0.5957	0.3742	-0.7533	-1.185	-1.656	3.968	3.332	1.262	0.4779	-0.2413	-1.106	2.897	1.035	0.1127
-0.004	12.51	12.82	2.927	2.213	1.159	0.6142	0.4047	-0.713	-1.205	-1.649	3.946	3.329	1.232	0.4472	-0.2179	-1.049	2.868	1.03	0.121
-0.002	12.52	12.83	2.914	2.167	1.165	0.627	0.43	-0.6742	-1.223	-1.641	3.916	3.318	1.201	0.4097	-0.1906	-0.9957	2.831	1.014	0.123
0	12.51	12.84	2.893	2.115	1.162	0.6333	0.4495	-0.6379	-1.24	-1.629	3.878	3.299	1.17	0.3664	-0.1608	-0.9493	2.785	0.9872	0.1185
0.002	12.47	12.82	2.862	2.059	1.151	0.6329	0.4627	-0.6044	-1.254	-1.613	3.832	3.271	1.14	0.3181	-0.1304	-0.9111	2.73	0.9498	0.1076
0.004	12.42	12.78	2.822	1.997	1.132	0.6263	0.4695	-0.5739	-1.267	-1.593	3.78	3.234	1.111	0.2656	-0.1006	-0.8823	2.668	0.9028	0.09072
0.006	12.34	12.72	2.774	1.932	1.106	0.6137	0.4703	-0.5464	-1.276	-1.568	3.721	3.187	1.084	0.2107	-0.07262	-0.8635	2.598	0.8473	0.06856
0.008	12.24	12.63	2.719	1.863	1.074	0.5957	0.4653	-0.5223	-1.284	-1.539	3.656	3.132	1.059	0.1557	-0.04687	-0.8554	2.523	0.7851	0.04184
0.01	12.11	12.52	2.658	1.794	1.036	0.5729	0.4551	-0.5019	-1.288	-1.506	3.587	3.069	1.037	0.1037	-0.02332	-0.8582	2.444	0.718	0.01146
0.012	11.96	12.38	2.594	1.725	0.9956	0.5465	0.4404	-0.4857	-1.287	-1.468	3.513	3	1.019	0.05787	-0.001371	-0.8717	2.364	0.6482	-0.02151
0.014	11.79	12.22	2.528	1.658	0.9528	0.5177	0.4224	-0.4737	-1.281	-1.427	3.435	2.928	1.004	0.02134	0.02003	-0.8953	2.283	0.5786	-0.05585
0.016	11.6	12.03	2.463	1.597	0.9095	0.4878	0.4022	-0.4659	-1.269	-1.382	3.355	2.855	0.9945	-0.00295	0.04215	-0.9276	2.206	0.5119	-0.09024
0.018	11.38	11.82	2.4	1.541	0.8675	0.4583	0.3813	-0.4622	-1.249	-1.335	3.274	2.782	0.9909	-0.01261	0.06604	-0.9665	2.133	0.4508	-0.1235
0.02	11.15	11.6	2.341	1.494	0.8284	0.4302	0.361	-0.4628	-1.223	-1.288	3.194	2.713	0.9941	-0.006308	0.09211	-1.01	2.068	0.3981	-0.1545
0.022	10.9	11.35	2.288	1.455	0.7935	0.4044	0.3419	-0.4678	-1.191	-1.242	3.116	2.647	1.004	0.01571	0.1199	-1.057	2.012	0.3555	-0.1829
0.024	10.64	11.09	2.243	1.427	0.7639	0.3812	0.3249	-0.4777	-1.156	-1.2	3.041	2.587	1.02	0.05132	0.1479	-1.105	1.968	0.3244	-0.2084
0.026	10.36	10.81	2.206	1.41	0.7407	0.3608	0.3102	-0.493	-1.121	-1.163	2.97	2.531	1.041	0.09653	0.1742	-1.154	1.935	0.3054	-0.231
0.028	10.06	10.52	2.18	1.405	0.7245	0.3435	0.2985	-0.5142	-1.085	-1.134	2.904	2.481	1.063	0.1461	0.1971	-1.204	1.915	0.2988	-0.2507
0.03	9.761	10.23	2.164	1.414	0.7162	0.3293	0.2904	-0.5417	-1.052	-1.113	2.844	2.434	1.087	0.1944	0.2152	-1.255	1.908	0.3043	-0.2677
0.032	9.449	9.918	2.159	1.434	0.7159	0.3181	0.2864	-0.5758	-1.021	-1.1	2.788	2.391	1.109	0.2369	0.2285	-1.308	1.914	0.3212	-0.2818
0.034	9.128	9.603	2.166	1.467	0.7237	0.3096	0.2874	-0.6167	-0.9936	-1.097	2.737	2.35	1.129	0.2702	0.2375	-1.365	1.933	0.3487	-0.2931
0.036	8.801	9.284	2.184	1.511	0.7389	0.3033	0.2936	-0.6642	-0.9686	-1.104	2.692	2.311	1.147	0.2924	0.2434	-1.427	1.962	0.3855	-0.3016
0.038	8.468	8.96	2.212	1.564	0.7609	0.2989	0.3051	-0.7177	-0.9462	-1.119	2.65	2.275	1.163	0.3021	0.2476	-1.495	2.002	0.4299	-0.3078
0.04	8.129	8.633	2.248	1.624	0.7885	0.2962	0.3215	-0.7765	-0.9266	-1.142	2.613	2.24	1.177	0.2991	0.2514	-1.567	2.048	0.4799	-0.3124
0.042	7.786	8.301	2.29	1.689	0.8202	0.2949	0.3419	-0.8395	-0.9104	-1.171	2.576	2.207	1.187	0.2841	0.2556	-1.644	2.1	0.5331	-0.3163
0.044	7.437	7.965	2.336	1.756	0.8543	0.2943	0.365	-0.9057	-0.8989	-1.206	2.54	2.173	1.193	0.2583	0.2604	-1.724	2.153	0.587	-0.3208
0.046	7.082	7.623	2.382	1.821	0.8887	0.2937	0.3894	-0.9735	-0.8931	-1.245	2.5	2.137	1.193	0.2237	0.2652	-1.804	2.205	0.6388	-0.3266
0.048	6.721	7.272	2.425	1.883	0.9217	0.293	0.4135	-1.041	-0.8943	-1.286	2.457	2.099	1.186	0.1825	0.2687	-1.883	2.252	0.6863	-0.3343
0.05	6.354	6.911	2.462	1.938	0.9516	0.2924	0.4357	-1.105	-0.9027	-1.325	2.407	2.055	1.172	0.1379	0.2691	-1.957	2.293	0.7275	-0.3441
0.052	5.98	6.539	2.489	1.985	0.9769	0.2927	0.4545	-1.162	-0.9178	-1.36	2.349	2.007	1.152	0.09367	0.2639	-2.022	2.323	0.761	-0.3558
0.054	5.599	6.155	2.504	2.022	0.9964	0.2948	0.4682	-1.211	-0.9388	-1.388	2.282	1.951	1.126	0.05395	0.2515	-2.075	2.34	0.7859	-0.3691
0.056	5.211	5.761	2.505	2.047	1.009	0.2994	0.4756	-1.246	-0.9648	-1.405	2.206	1.888	1.097	0.02234	0.2304	-2.111	2.343	0.8014	-0.3841
0.058	4.818	5.357	2.489	2.061	1.015	0.3071	0.476	-1.268	-0.9948	-1.41	2.12	1.819	1.064	0.001449	0.2004	-2.129	2.331	0.8075	-0.4003
0.06	4.42	4.945	2.456	2.062	1.014	0.3186	0.4696	-1.272	-1.028	-1.401	2.025	1.743	1.032	-0.00711	0.1623	-2.127	2.302	0.8048	-0.4169
0.062	4.019	4.529	2.406	2.052	1.006	0.3344	0.4572	-1.259	-1.062	-1.375	1.923	1.661	0.9989	-0.002712	0.1174	-2.101	2.257	0.7946	-0.4329
0.064	3.616	4.112	2.339	2.03	0.9935	0.3547	0.44	-1.226	-1.096	-1.333	1.814	1.576	0.9666	0.01418	0.06793	-2.052	2.198	0.7784	-0.4466
0.066	3.212	3.695	2.259	1.997	0.9767	0.3798	0.4198	-1.173	-1.128	-1.271	1.701	1.487	0.9342	0.04206	0.0162	-1.979	2.125	0.7578	-0.4563
0.068	2.809	3.283	2.165	1.954	0.9568	0.4095	0.3983	-1.1	-1.155	-1.191	1.583	1.396	0.9009	0.07866	-0.03525	-1.88	2.041	0.734	-0.4604
0.07	2.409	2.878	2.061	1.901	0.9349	0.4436	0.3773	-1.008	-1.174	-1.091	1.461	1.303	0.8657	0.1211	-0.08379	-1.756	1.948	0.708	-0.4571
0.072	2.012	2.48	1.946	1.838	0.9116	0.4809	0.3584	-0.896	-1.181	-0.9732	1.334	1.207	0.8282	0.1659	-0.1268	-1.608	1.845	0.6805	-0.4449
0.074	1.618	2.09	1.823	1.765	0.8871	0.5204	0.3433	-0.7665	-1.172	-0.8365	1.203	1.109	0.7878	0.2088	-0.1617	-1.435	1.735	0.6518	-0.4224
0.076	1.227	1.709	1.693	1.682	0.8615	0.5605	0.3333	-0.6204	-1.143	-0.6816	1.066	1.005	0.7441	0.2457	-0.186	-1.239	1.617	0.6216	-0.3885
0.078	0.8391	1.336	1.555	1.586	0.8342	0.5992	0.3296	-0.4592	-1.089	-0.5087	0.9235	0.896	0.6965	0.2731	-0.1968	-1.018	1.491	0.5897	-0.3427
0.08	0.4529	0.9699	1.411	1.477	0.8043	0.6347	0.3328	-0.2848	-1.005	-0.3178	0.775	0.7793	0.6441	0.2888	-0.1911	-0.7727	1.357	0.5551	-0.2851
0.082	0.06752	0.6087	1.26	1.354	0.7703	0.6643	0.3433	-0.09929	-0.8896	-0.1092	0.6197	0.6531	0.5861	0.292	-0.1663	-0.502	1.214	0.5166	-0.2168
0.084	-0.3179	0.2505	1.101	1.214	0.7303	0.6852	0.3608	0.09463	-0.7394	0.1169	0.4572	0.5155	0.5211	0.2824	-0.1204	-0.2057	1.06	0.4722	-0.1397
0.086	-0.7047	-0.1067	0.9326	1.055	0.6819	0.6941	0.3842	0.2938	-0.5527	0.36	0.2866	0.3646	0.4479	0.2598	-0.05264	0.1159	0.8927	0.4196	-0.05634
0.088	-1.094	-0.4652	0.7531	0.8747	0.6224	0.688	0.4121	0.4947	-0.3285	0.6196	0.1071	0.1985	0.3653	0.2237	0.03649	0.4613	0.7096	0.3559	0.02974
0.09	-1.486	-0.8277	0.5606	0.6724	0.5489	0.6641	0.4421	0.6932	-0.06728	0.8945	-0.08203	0.01565	0.2721	0.173	0.1452	0.8282	0.5084	0.278	0.1145
0.092	-1.882	-1.197	0.3528	0.4465	0.4585	0.6197	0.4711	0.8849	0.2291	1.183	-0.2816	-0.1852	0.167	0.1063	0.2705	1.213	0.2872	0.1828	0.1936
0.094	-2.282	-1.575	0.1279	0.1962	0.3483	0.5528	0.4955	1.065	0.5571	1.481	-0.4922	-0.4042	0.04862	0.02305	0.4083	1.614	0.04419	0.06747	0.2622
0.096	-2.686	-1.964	-0.1155	-0.07819	0.2159	0.4617	0.5116	1.23	0.9115	1.787	-0.7139	-0.6409	-0.0841	-0.07676	0.5539	2.024	-0.2212	-0.07021	0.3158
0.098	-3.093	-2.365	-0.378	-0.3752	0.06008	0.3463	0.5157	1.375	1.286	2.094	-0.9466	-0.8938	-0.2319	-0.1917	0.7025	2.441	-0.5087	-0.2312	0.3508
0.1	-3.501	-2.777	-0.6593	-0.6922	-0.1191	0.2075	0.5051	1.498	1.674	2.398	-1.189	-1.161	-0.3946	-0.3185	0.8501	2.858	-0.8165	-0.4151	0.3644
0.102	-3.908	-3.197	-0.9579	-1.026	-0.3204	0.04715	0.4779	1.596	2.067	2.692	-1.439	-1.438	-0.5708	-0.4528	0.9934	3.269	-1.142	-0.62	0.3552
0.104	-4.312	-3.623	-1.271	-1.372	-0.541	-0.132	0.4333	1.666	2.457	2.971	-1.696	-1.721	-0.7575	-0.5894	1.13	3.668	-1.481	-0.8431	0.3226
0.106	-4.71	-4.049	-1.596	-1.725	-0.7776	-0.3268	0.3711	1.709	2.835	3.227	-1.955	-2.007	-0.9503	-0.7239	1.256	4.047	-1.829	-1.08	0.2671
0.108	-5.099	-4.47	-1.927	-2.082	-1.026	-0.5339	0.292	1.722	3.193	3.452	-2.215	-2.29	-1.144	-0.8529	1.371	4.396	-2.181	-1.327	0.1896
0.11	-5.476	-4.88	-2.26	-2.435	-1.282	-0.7499	0.1972	1.704	3.522	3.641	-2.472	-2.565	-1.334	-0.9752	1.472	4.704	-2.532	-1.579	0.09156
0.112	-5.836	-5.274	-2.589	-2.781	-1.541	-0.971	0.08828	1.654	3.817	3.785	-2.722	-2.828	-1.516	-1.092	1.555	4.963	-2.874	-1.829	-0.02474
0.114	-6.176	-5.646	-2.907	-3.112	-1.796	-1.193	-0.03243	1.572	4.069	3.881	-2.962	-3.073	-1.686	-1.204	1.617	5.162	-3.201	-2.074	-0.1564
0.116	-6.491	-5.99	-3.208	-3.423	-2.043	-1.412	-0.1621	1.459	4.273	3.922	-3.187	-3.295	-1.841	-1.315	1.656	5.293	-3.508	-2.306	-0.2999
0.118	-6.777	-6.302	-3.486	-3.707	-2.276	-1.624	-0.2976	1.317	4.423	3.905	-3.393	-3.491	-1.98	-1.427	1.669	5.345	-3.787	-2.52	-0.4512
0.12	-7.031	-6.577	-3.734	-3.959	-2.489	-1.822	-0.4354	1.147	4.516	3.827	-3.576	-3.657	-2.101	-1.539	1.654	5.314	-4.033	-2.711	-0.6057
0.122	-7.247	-6.811	-3.945	-4.171	-2.676	-2.003	-0.5719	0.9537	4.55	3.687	-3.731	-3.789	-2.202	-1.649	1.61	5.192	-4.238	-2.873	-0.7587
0.124	-7.422	-7.001	-4.115	-4.34	-2.832	-2.162	-0.7035	0.741	4.522	3.484	-3.856	-3.886	-2.281	-1.754	1.538	4.976	-4.398	-3.001	-0.9054
0.126	-7.551	-7.144	-4.236	-4.459	-2.953	-2.293	-0.8263	0.5141	4.434	3.221	-3.945	-3.945	-2.336	-1.85	1.439	4.665	-4.506	-3.089	-1.041
0.128	-7.633	-7.238	-4.306	-4.525	-3.034	-2.393	-0.9369	0.2789	4.289	2.902	-3.995	-3.964	-2.366	-1.933	1.313	4.262	-4.559	-3.134	-1.16
0.13	-7.665	-7.281	-4.32	-4.535	-3.071	-2.457	-1.032	0.04151	4.089	2.533	-4.002	-3.94	-2.369	-1.998	1.164	3.772	-4.553	-3.132	-1.259
0.132	-7.646	-7.273	-4.277	-4.487	-3.062	-2.481	-1.108	-0.1915	3.841	2.123	-3.964	-3.873	-2.345	-2.042	0.9923	3.203	-4.486	-3.081	-1.333
0.134	-7.578	-7.215	-4.175	-4.381	-3.007	-2.464	-1.164	-0.4141	3.549	1.681	-3.882	-3.762	-2.293	-2.059	0.8005	2.567	-4.357	-2.979	-1.38
0.136	-7.463	-7.107	-4.015	-4.217	-2.904	-2.405	-1.198	-0.6207	3.22	1.219	-3.756	-3.609	-2.216	-2.046	0.5905	1.876	-4.167	-2.827	-1.398
0.138	-7.304	-6.954	-3.802	-3.997	-2.756	-2.302	-1.21	-0.8063	2.859	0.7474	-3.59	-3.415	-2.115	-2	0.3648	1.147	-3.919	-2.627	-1.386
0.14	-7.107	-6.76	-3.54	-3.725	-2.564	-2.158	-1.201	-0.9669	2.473	0.2799	-3.389	-3.186	-1.993	-1.92	0.1261	0.3941	-3.617	-2.381	-1.346
0.142	-6.879	-6.531	-3.235	-3.406	-2.335	-1.975	-1.172	-1.1	2.069	-0.1715	-3.158	-2.927	-1.852	-1.805	-0.1219	-0.3643	-3.268	-2.096	-1.278
0.144	-6.626	-6.274	-2.897	-3.046	-2.072	-1.757	-1.124	-1.203	1.655	-0.5949	-2.904	-2.642	-1.695	-1.659	-0.3752	-1.113	-2.88	-1.778	-1.185
0.146	-6.357	-5.997	-2.535	-2.654	-1.785	-1.512	-1.062	-1.277	1.24	-0.9796	-2.635	-2.341	-1.527	-1.485	-0.6295	-1.836	-2.462	-1.435	-1.072
0.148	-6.078	-5.709	-2.158	-2.238	-1.48	-1.243	-0.9893	-1.323	0.8292	-1.316	-2.359	-2.028	-1.349	-1.289	-0.8807	-2.519	-2.024	-1.075	-0.9415
0.15	-5.797	-5.416	-1.779	-1.807	-1.165	-0.9596	-0.9086	-1.341	0.4316	-1.596	-2.083	-1.712	-1.169	-1.076	-1.125	-3.151	-1.576	-0.7072	-0.799
0.152	-5.521	-5.126	-1.405	-1.369	-0.8474	-0.6667	-0.8239	-1.333	0.05359	-1.813	-1.815	-1.399	-0.9897	-0.8519	-1.36	-3.719	-1.128	-0.3395	-0.6485
0.154	-5.258	-4.845	-1.046	-0.9345	-0.5352	-0.3712	-0.7386	-1.301	-0.2987	-1.961	-1.563	-1.095	-0.8177	-0.6224	-1.582	-4.212	-0.6906	0.01996	-0.4942
0.156	-5.015	-4.58	-0.71	-0.5109	-0.235	-0.07942	-0.6559	-1.247	-0.6202	-2.037	-1.333	-0.8057	-0.6577	-0.3941	-1.789	-4.625	-0.2717	0.3638	-0.3399
0.158	-4.798	-4.337	-0.4046	-0.1067	0.047	0.2025	-0.5787	-1.174	-0.9068	-2.041	-1.13	-0.5362	-0.5135	-0.1737	-1.979	-4.95	0.1197	0.6852	-0.1892
0.16	-4.612	-4.12	-0.1348	0.2706	0.3055	0.4693	-0.5096	-1.085	-1.155	-1.974	-0.9591	-0.2913	-0.3882	0.03267	-2.15	-5.187	0.4765	0.9786	-0.0451
0.162	-4.461	-3.935	0.09582	0.6147	0.5364	0.7168	-0.4504	-0.9825	-1.364	-1.838	-0.8213	-0.07544	-0.2833	0.22	-2.3	-5.334	0.793	1.239	0.09011
0.164	-4.348	-3.785	0.2855	0.921	0.7372	0.9417	-0.4021	-0.8693	-1.529	-1.637	-0.7177	0.1082	-0.1992	0.3856	-2.427	-5.393	1.065	1.464	0.2148
0.166	-4.274	-3.672	0.4337	1.186	0.9064	1.142	-0.3649	-0.7477	-1.652	-1.376	-0.648	0.2572	-0.1358	0.5295	-2.53	-5.367	1.29	1.651	0.3282
0.168	-4.239	-3.596	0.5416	1.408	1.044	1.317	-0.3385	-0.6196	-1.731	-1.06	-0.6103	0.3708	-0.0924	0.6527	-2.607	-5.259	1.468	1.799	0.4296
0.17	-4.241	-3.558	0.6112	1.585	1.151	1.465	-0.3218	-0.4864	-1.767	-0.697	-0.6019	0.4492	-0.06816	0.7568	-2.659	-5.074	1.597	1.909	0.5192
0.172	-4.277	-3.557	0.646	1.719	1.228	1.588	-0.3131	-0.349	-1.763	-0.2923	-0.6193	0.4936	-0.06187	0.8424	-2.684	-4.819	1.681	1.983	0.5975
0.174	-4.344	-3.59	0.6502	1.812	1.279	1.686	-0.3108	-0.2082	-1.719	0.1468	-0.6583	0.5061	-0.07167	0.9096	-2.683	-4.499	1.723	2.023	0.6653
0.176	-4.437	-3.656	0.6287	1.866	1.305	1.761	-0.3127	-0.06436	-1.64	0.6129	-0.7145	0.4888	-0.09515	0.9584	-2.658	-4.124	1.726	2.032	0.7235
0.178	-4.551	-3.751	0.5866	1.888	1.312	1.816	-0.3171	0.08217	-1.528	1.099	-0.7836	0.4446	-0.1296	0.9893	-2.609	-3.7	1.695	2.014	0.773
0.18	-4.682	-3.873	0.5287	1.88	1.302	1.853	-0.3222	0.2311	-1.386	1.596	-0.8617	0.3765	-0.1724	1.003	-2.54	-3.238	1.634	1.974	0.8149
0.182	-4.825	-4.017	0.4593	1.85	1.278	1.877	-0.3263	0.3821	-1.219	2.099	-0.9457	0.2879	-0.2213	1.002	-2.452	-2.746	1.55	1.915	0.8503
0.184	-4.978	-4.18	0.3821	1.801	1.245	1.889	-0.3277	0.535	-1.03	2.6	-1.033	0.1825	-0.2741	0.988	-2.349	-2.231	1.446	1.842	0.8802
0.186	-5.136	-4.358	0.3004	1.737	1.205	1.891	-0.325	0.6896	-0.8228	3.092	-1.121	0.06454	-0.3287	0.9649	-2.23	-1.7	1.328	1.758	0.9058
0.188	-5.298	-4.546	0.2166	1.663	1.161	1.887	-0.317	0.8454	-0.6009	3.57	-1.209	-0.06187	-0.3832	0.9363	-2.098	-1.162	1.199	1.667	0.9282
0.19	-5.459	-4.739	0.1326	1.582	1.115	1.878	-0.3026	1.002	-0.3682	4.027	-1.295	-0.1927	-0.4353	0.9059	-1.953	-0.6224	1.063	1.571	0.9484
0.192	-5.619	-4.934	0.04989	1.496	1.069	1.866	-0.2812	1.158	-0.1279	4.46	-1.38	-0.3246	-0.4833	0.8768	-1.798	-0.08674	0.924	1.474	0.9673
0.194	-5.774	-5.127	-0.03079	1.407	1.024	1.851	-0.2525	1.312	0.1173	4.863	-1.46	-0.4546	-0.5263	0.8507	-1.632	0.4391	0.7837	1.377	0.9856
0.196	-5.925	-5.315	-0.1095	1.316	0.9807	1.835	-0.2168	1.464	0.3647	5.233	-1.537	-0.5808	-0.5637	0.8282	-1.459	0.95	0.6439	1.281	1.004
0.198	-6.07	-5.497	-0.187	1.223	0.9387	1.817	-0.1749	1.612	0.6118	5.566	-1.609	-0.7024	-0.5957	0.808	-1.281	1.442	0.5054	1.186	1.021
0.2	-6.208	-5.672	-0.2644	1.128	0.8978	1.796	-0.128	1.753	0.856	5.86	-1.676	-0.8192	-0.6224	0.7885	-1.1	1.911	0.3683	1.093	1.038
0.202	-6.339	-5.838	-0.3429	1.03	0.857	1.774	-0.0776	1.887	1.095	6.113	-1.739	-0.9315	-0.6442	0.7675	-0.9192	2.354	0.2319	1	1.054
0.204	-6.463	-5.995	-0.4241	0.9283	0.8149	1.747	-0.02552	2.012	1.326	6.325	-1.797	-1.039	-0.662	0.7438	-0.7402	2.769	0.09504	0.907	1.067
0.206	-6.578	-6.142	-0.5092	0.8202	0.7699	1.714	0.02629	2.125	1.548	6.495	-1.852	-1.143	-0.6769	0.7165	-0.5649	3.154	-0.04395	0.8115	1.078
0.208	-6.686	-6.281	-0.5994	0.7044	0.7199	1.672	0.0759	2.224	1.757	6.625	-1.904	-1.244	-0.6896	0.6852	-0.3947	3.507	-0.1869	0.7119	1.083
0.21	-6.786	-6.41	-0.6956	0.5789	0.663	1.62	0.1217	2.308	1.953	6.716	-1.953	-1.341	-0.7002	0.6496	-0.2299	3.83	-0.3357	0.606	1.083
0.212	-6.88	-6.529	-0.7978	0.4427	0.5978	1.555	0.1629	2.374	2.136	6.77	-2.001	-1.435	-0.7089	0.609	-0.07023	4.121	-0.4915	0.4926	1.078
0.214	-6.967	-6.64	-0.9059	0.2953	0.5236	1.478	0.1989	2.423	2.305	6.79	-2.048	-1.528	-0.7154	0.5628	0.08524	4.384	-0.6551	0.3705	1.066
0.216	-7.05	-6.742	-1.019	0.1366	0.4403	1.386	0.2301	2.454	2.461	6.78	-2.092	-1.621	-0.7197	0.5107	0.2377	4.62	-0.827	0.2392	1.049
0.218	-7.129	-6.838	-1.136	-0.03324	0.3481	1.282	0.2568	2.468	2.605	6.743	-2.134	-1.714	-0.722	0.4523	0.3877	4.831	-1.007	0.09823	1.026
0.22	-7.207	-6.931	-1.254	-0.2141	0.2475	1.165	0.2794	2.465	2.736	6.682	-2.175	-1.81	-0.7228	0.3869	0.5353	5.017	-1.196	-0.0525	0.9987
0.222	-7.286	-7.023	-1.374	-0.4055	0.1393	1.035	0.2983	2.446	2.855	6.601	-2.212	-1.908	-0.7229	0.3133	0.679	5.179	-1.391	-0.2128	0.9663
0.224	-7.365	-7.117	-1.493	-0.6065	0.02447	0.894	0.3134	2.412	2.962	6.502	-2.247	-2.01	-0.7229	0.2296	0.8169	5.316	-1.594	-0.382	0.9291
0.226	-7.446	-7.215	-1.608	-0.8157	-0.09538	0.7425	0.3247	2.364	3.057	6.388	-2.28	-2.115	-0.7239	0.1347	0.9464	5.43	-1.801	-0.5589	0.8874
0.228	-7.529	-7.316	-1.719	-1.031	-0.2185	0.5828	0.3324	2.304	3.14	6.262	-2.31	-2.221	-0.7265	0.02869	1.065	5.519	-2.011	-0.7416	0.8416
0.23	-7.611	-7.42	-1.824	-1.248	-0.3428	0.4176	0.3366	2.234	3.211	6.126	-2.337	-2.326	-0.7314	-0.08614	1.171	5.585	-2.221	-0.9277	0.7924
0.232	-7.692	-7.525	-1.92	-1.466	-0.4665	0.25	0.3379	2.155	3.272	5.983	-2.361	-2.431	-0.7389	-0.2059	1.262	5.628	-2.429	-1.115	0.741
0.234	-7.77	-7.629	-2.009	-1.68	-0.5877	0.08263	0.3367	2.07	3.322	5.833	-2.381	-2.533	-0.7492	-0.3257	1.337	5.651	-2.633	-1.3	0.6885
0.236	-7.841	-7.728	-2.09	-1.888	-0.7051	-0.08203	0.3339	1.981	3.362	5.679	-2.396	-2.63	-0.7616	-0.4406	1.397	5.654	-2.83	-1.481	0.6363
0.238	-7.905	-7.82	-2.162	-2.087	-0.8174	-0.242	0.3305	1.889	3.391	5.523	-2.406	-2.721	-0.7752	-0.5461	1.441	5.641	-3.019	-1.657	0.5862
0.24	-7.959	-7.902	-2.228	-2.278	-0.9238	-0.3955	0.3274	1.797	3.412	5.364	-2.409	-2.804	-0.7887	-0.6389	1.47	5.612	-3.198	-1.824	0.54
0.242	-8	-7.972	-2.287	-2.457	-1.023	-0.5413	0.326	1.707	3.424	5.206	-2.405	-2.877	-0.8002	-0.7161	1.486	5.569	-3.368	-1.982	0.4996
0.244	-8.028	-8.027	-2.339	-2.624	-1.115	-0.6779	0.3271	1.621	3.429	5.049	-2.395	-2.938	-0.8082	-0.7754	1.49	5.513	-3.525	-2.129	0.467
0.246	-8.042	-8.069	-2.386	-2.779	-1.199	-0.8043	0.3319	1.54	3.426	4.892	-2.378	-2.985	-0.8112	-0.8146	1.485	5.447	-3.671	-2.263	0.4436
0.248	-8.04	-8.095	-2.426	-2.92	-1.275	-0.9192	0.3412	1.465	3.417	4.738	-2.354	-3.017	-0.8086	-0.8326	1.472	5.373	-3.805	-2.382	0.4311
0.25	-8.022	-8.108	-2.461	-3.047	-1.341	-1.022	0.3557	1.398	3.401	4.585	-2.324	-3.036	-0.8004	-0.8291	1.454	5.29	-3.925	-2.487	0.4307
0.252	-7.989	-8.107	-2.492	-3.159	-1.399	-1.112	0.3761	1.34	3.379	4.435	-2.289	-3.041	-0.7874	-0.8046	1.432	5.202	-4.034	-2.576	0.4434
0.254	-7.941	-8.094	-2.517	-3.254	-1.447	-1.188	0.4026	1.291	3.352	4.287	-2.25	-3.033	-0.7708	-0.7603	1.405	5.109	-4.13	-2.649	0.4696
0.256	-7.88	-8.07	-2.539	-3.334	-1.486	-1.25	0.4347	1.251	3.32	4.14	-2.206	-3.013	-0.7514	-0.6984	1.374	5.01	-4.213	-2.706	0.509
0.258	-7.806	-8.034	-2.556	-3.397	-1.516	-1.3	0.4716	1.218	3.282	3.995	-2.159	-2.983	-0.7302	-0.6218	1.339	4.906	-4.284	-2.746	0.5604
0.26	-7.721	-7.987	-2.57	-3.445	-1.538	-1.336	0.5118	1.193	3.235	3.847	-2.109	-2.944	-0.7077	-0.5349	1.299	4.795	-4.343	-2.771	0.6219
0.262	-7.624	-7.929	-2.581	-3.477	-1.551	-1.361	0.5535	1.173	3.179	3.697	-2.059	-2.897	-0.6849	-0.4432	1.253	4.675	-4.391	-2.782	0.6909
0.264	-7.516	-7.86	-2.587	-3.495	-1.557	-1.376	0.5951	1.158	3.112	3.541	-2.008	-2.843	-0.6628	-0.3526	1.203	4.547	-4.426	-2.78	0.765
0.266	-7.397	-7.78	-2.591	-3.499	-1.556	-1.382	0.635	1.144	3.033	3.378	-1.959	-2.784	-0.6423	-0.2691	1.151	4.409	-4.451	-2.768	0.8412
0.268	-7.267	-7.688	-2.591	-3.491	-1.549	-1.38	0.672	1.132	2.942	3.209	-1.912	-2.721	-0.6238	-0.1975	1.097	4.262	-4.464	-2.746	0.9174
0.27	-7.126	-7.584	-2.587	-3.471	-1.538	-1.372	0.7055	1.121	2.84	3.034	-1.867	-2.654	-0.6071	-0.1411	1.043	4.108	-4.465	-2.718	0.9915
0.272	-6.974	-7.467	-2.58	-3.441	-1.522	-1.358	0.7349	1.111	2.728	2.855	-1.825	-2.582	-0.592	-0.1009	0.9907	3.949	-4.456	-2.683	1.062
0.274	-6.812	-7.337	-2.569	-3.401	-1.503	-1.339	0.7601	1.1	2.607	2.672	-1.786	-2.506	-0.5783	-0.07565	0.9414	3.785	-4.435	-2.643	1.127
0.276	-6.64	-7.194	-2.554	-3.352	-1.48	-1.316	0.7804	1.09	2.478	2.487	-1.749	-2.426	-0.5663	-0.06272	0.8953	3.618	-4.404	-2.601	1.185
0.278	-6.459	-7.038	-2.537	-3.296	-1.455	-1.29	0.7954	1.079	2.343	2.301	-1.713	-2.342	-0.556	-0.0586	0.8519	3.45	-4.362	-2.557	1.234
0.28	-6.269	-6.87	-2.518	-3.233	-1.429	-1.264	0.8043	1.066	2.202	2.115	-1.679	-2.253	-0.5475	-0.05996	0.8106	3.281	-4.312	-2.514	1.272
0.282	-6.073	-6.69	-2.496	-3.164	-1.403	-1.237	0.8063	1.051	2.059	1.931	-1.647	-2.16	-0.5404	-0.06406	0.7701	3.113	-4.253	-2.473	1.299
0.284	-5.872	-6.501	-2.473	-3.088	-1.378	-1.212	0.8009	1.033	1.914	1.749	-1.617	-2.063	-0.5346	-0.06881	0.7288	2.946	-4.187	-2.435	1.313
0.286	-5.666	-6.302	-2.449	-3.006	-1.354	-1.188	0.7874	1.013	1.768	1.569	-1.59	-1.962	-0.5296	-0.07239	0.6854	2.782	-4.115	-2.401	1.315
0.288	-5.459	-6.095	-2.423	-2.918	-1.331	-1.167	0.7657	0.9886	1.624	1.394	-1.564	-1.857	-0.5249	-0.07268	0.6389	2.622	-4.037	-2.372	1.303
0.29	-5.252	-5.883	-2.397	-2.824	-1.311	-1.149	0.7355	0.962	1.481	1.223	-1.54	-1.749	-0.5201	-0.06706	0.5888	2.469	-3.955	-2.349	1.279
0.292	-5.045	-5.668	-2.37	-2.725	-1.294	-1.134	0.697	0.933	1.34	1.058	-1.517	-1.639	-0.5146	-0.05291	0.5356	2.324	-3.869	-2.332	1.243
0.294	-4.841	-5.452	-2.341	-2.624	-1.28	-1.123	0.6503	0.902	1.202	0.8996	-1.495	-1.526	-0.508	-0.02858	0.4801	2.189	-3.78	-2.32	1.197
0.296	-4.641	-5.237	-2.31	-2.522	-1.271	-1.117	0.5955	0.8689	1.068	0.7473	-1.474	-1.413	-0.5004	0.005967	0.4231	2.064	-3.689	-2.314	1.14
0.298	-4.445	-5.024	-2.278	-2.42	-1.267	-1.115	0.5326	0.8336	0.9383	0.6016	-1.454	-1.299	-0.4921	0.04921	0.3653	1.949	-3.596	-2.314	1.075
0.3	-4.256	-4.816	-2.244	-2.321	-1.268	-1.119	0.4613	0.7955	0.8144	0.462	-1.434	-1.185	-0.484	0.09892	0.3071	1.843	-3.503	-2.319	1.002
0.302	-4.076	-4.614	-2.207	-2.226	-1.275	-1.129	0.3815	0.7542	0.6964	0.3281	-1.416	-1.074	-0.4777	0.1528	0.2482	1.744	-3.409	-2.329	0.9201
0.304	-3.907	-4.418	-2.168	-2.135	-1.287	-1.144	0.2925	0.7089	0.5836	0.1991	-1.4	-0.9646	-0.4746	0.2087	0.1881	1.651	-3.315	-2.344	0.8308
0.306	-3.75	-4.231	-2.126	-2.05	-1.305	-1.167	0.194	0.6591	0.4748	0.07439	-1.387	-0.86	-0.4757	0.2642	0.126	1.563	-3.221	-2.362	0.7334
0.308	-3.608	-4.054	-2.082	-1.97	-1.328	-1.195	0.08541	0.6041	0.3682	-0.04689	-1.378	-0.761	-0.4818	0.3165	0.06133	1.478	-3.126	-2.383	0.6276
0.31	-3.483	-3.89	-2.036	-1.899	-1.357	-1.231	-0.03379	0.543	0.2617	-0.1653	-1.374	-0.6694	-0.4937	0.3625	-0.006256	1.396	-3.032	-2.407	0.5127
0.312	-3.378	-3.741	-1.99	-1.834	-1.391	-1.274	-0.1639	0.4748	0.1536	-0.2814	-1.375	-0.587	-0.5127	0.399	-0.07688	1.315	-2.94	-2.434	0.3881
0.314	-3.293	-3.609	-1.944	-1.779	-1.432	-1.325	-0.3048	0.3984	0.04316	-0.3951	-1.382	-0.5158	-0.5397	0.4233	-0.1504	1.234	-2.849	-2.464	0.2531
0.316	-3.23	-3.496	-1.9	-1.733	-1.479	-1.385	-0.456	0.3128	-0.0696	-0.5065	-1.395	-0.4575	-0.5756	0.4332	-0.2264	1.154	-2.763	-2.498	0.1075
0.318	-3.189	-3.403	-1.859	-1.698	-1.532	-1.453	-0.6163	0.2177	-0.1835	-0.6149	-1.415	-0.4139	-0.6205	0.427	-0.3041	1.072	-2.681	-2.534	-0.04867
0.32	-3.171	-3.332	-1.822	-1.672	-1.591	-1.53	-0.7841	0.1129	-0.2969	-0.7195	-1.441	-0.3861	-0.674	0.4039	-0.3825	0.9906	-2.604	-2.575	-0.2147
0.322	-3.173	-3.282	-1.789	-1.657	-1.656	-1.614	-0.9575	-0.001375	-0.4076	-0.8193	-1.471	-0.3751	-0.7352	0.3647	-0.4606	0.9081	-2.534	-2.618	-0.3898
0.324	-3.196	-3.255	-1.762	-1.653	-1.724	-1.705	-1.134	-0.1244	-0.5137	-0.913	-1.503	-0.3809	-0.8027	0.3116	-0.5376	0.8254	-2.471	-2.664	-0.5725
0.326	-3.237	-3.25	-1.741	-1.657	-1.796	-1.802	-1.312	-0.2554	-0.6128	-0.999	-1.536	-0.4029	-0.8751	0.2481	-0.6127	0.7427	-2.414	-2.713	-0.7616
0.328	-3.295	-3.266	-1.725	-1.671	-1.87	-1.903	-1.489	-0.3932	-0.7031	-1.076	-1.569	-0.4395	-0.9509	0.1775	-0.6852	0.6608	-2.365	-2.762	-0.9552
0.33	-3.368	-3.304	-1.714	-1.691	-1.945	-2.006	-1.663	-0.5363	-0.7828	-1.142	-1.599	-0.4892	-1.028	0.1029	-0.7544	0.5799	-2.321	-2.812	-1.152
0.332	-3.454	-3.361	-1.707	-1.718	-2.02	-2.11	-1.831	-0.6832	-0.8512	-1.196	-1.628	-0.5499	-1.106	0.02682	-0.8196	0.5008	-2.284	-2.862	-1.348
0.334	-3.551	-3.437	-1.703	-1.747	-2.093	-2.213	-1.992	-0.8322	-0.9082	-1.237	-1.654	-0.6193	-1.182	-0.04854	-0.8808	0.4236	-2.251	-2.908	-1.544
0.336	-3.657	-3.53	-1.701	-1.779	-2.163	-2.313	-2.143	-0.9813	-0.9545	-1.267	-1.678	-0.6951	-1.256	-0.1211	-0.938	0.3488	-2.221	-2.952	-1.736
0.338	-3.772	-3.64	-1.699	-1.811	-2.228	-2.409	-2.283	-1.128	-0.9916	-1.286	-1.702	-0.7743	-1.327	-0.1889	-0.9913	0.2767	-2.194	-2.99	-1.922
0.34	-3.895	-3.765	-1.696	-1.841	-2.288	-2.497	-2.412	-1.272	-1.021	-1.297	-1.725	-0.8542	-1.392	-0.2506	-1.041	0.2078	-2.167	-3.022	-2.099
0.342	-4.026	-3.902	-1.69	-1.867	-2.339	-2.577	-2.527	-1.408	-1.045	-1.299	-1.75	-0.9325	-1.45	-0.305	-1.087	0.1427	-2.14	-3.046	-2.266
0.344	-4.165	-4.051	-1.682	-1.888	-2.381	-2.644	-2.628	-1.536	-1.065	-1.295	-1.777	-1.007	-1.503	-0.3512	-1.13	0.08217	-2.112	-3.061	-2.419
0.346	-4.313	-4.211	-1.668	-1.902	-2.41	-2.698	-2.713	-1.652	-1.082	-1.288	-1.807	-1.077	-1.55	-0.3883	-1.172	0.02715	-2.081	-3.065	-2.558
0.348	-4.47	-4.379	-1.65	-1.908	-2.427	-2.735	-2.783	-1.755	-1.099	-1.278	-1.841	-1.142	-1.593	-0.4152	-1.211	-0.02189	-2.047	-3.059	-2.679
0.35	-4.637	-4.556	-1.626	-1.906	-2.429	-2.755	-2.837	-1.843	-1.116	-1.269	-1.879	-1.201	-1.633	-0.4315	-1.25	-0.06513	-2.011	-3.041	-2.781
0.352	-4.816	-4.742	-1.598	-1.896	-2.416	-2.757	-2.875	-1.914	-1.136	-1.262	-1.923	-1.254	-1.671	-0.4372	-1.29	-0.1034	-1.972	-3.01	-2.864
0.354	-5.006	-4.935	-1.565	-1.88	-2.388	-2.742	-2.897	-1.969	-1.16	-1.258	-1.973	-1.3	-1.709	-0.4327	-1.329	-0.1379	-1.93	-2.969	-2.928
0.356	-5.208	-5.135	-1.53	-1.857	-2.348	-2.709	-2.904	-2.007	-1.189	-1.26	-2.03	-1.34	-1.745	-0.4187	-1.371	-0.1696	-1.887	-2.916	-2.974
0.358	-5.421	-5.34	-1.492	-1.829	-2.294	-2.661	-2.897	-2.027	-1.224	-1.268	-2.091	-1.374	-1.78	-0.3954	-1.413	-0.199	-1.842	-2.852	-3.001
0.36	-5.644	-5.548	-1.452	-1.796	-2.229	-2.597	-2.877	-2.031	-1.266	-1.283	-2.158	-1.399	-1.811	-0.3635	-1.455	-0.2262	-1.796	-2.777	-3.01
0.362	-5.875	-5.758	-1.411	-1.756	-2.153	-2.518	-2.844	-2.017	-1.313	-1.302	-2.227	-1.417	-1.837	-0.3237	-1.497	-0.2504	-1.747	-2.691	-3.001
0.364	-6.113	-5.969	-1.37	-1.71	-2.066	-2.424	-2.797	-1.986	-1.364	-1.326	-2.297	-1.428	-1.855	-0.2773	-1.538	-0.2708	-1.695	-2.594	-2.975
0.366	-6.357	-6.18	-1.329	-1.657	-1.968	-2.314	-2.737	-1.939	-1.416	-1.35	-2.367	-1.432	-1.863	-0.2256	-1.575	-0.2864	-1.64	-2.484	-2.93
0.368	-6.606	-6.392	-1.289	-1.597	-1.86	-2.19	-2.663	-1.874	-1.467	-1.375	-2.435	-1.432	-1.859	-0.1698	-1.606	-0.2965	-1.581	-2.363	-2.868
0.37	-6.859	-6.604	-1.251	-1.532	-1.743	-2.053	-2.577	-1.794	-1.514	-1.397	-2.501	-1.43	-1.843	-0.111	-1.632	-0.3001	-1.518	-2.23	-2.787
0.372	-7.115	-6.819	-1.214	-1.461	-1.617	-1.905	-2.477	-1.7	-1.556	-1.415	-2.563	-1.429	-1.816	-0.05015	-1.649	-0.2967	-1.452	-2.086	-2.689
0.374	-7.374	-7.035	-1.18	-1.386	-1.484	-1.747	-2.364	-1.592	-1.59	-1.426	-2.622	-1.431	-1.778	0.01107	-1.657	-0.2857	-1.383	-1.932	-2.575
0.376	-7.635	-7.256	-1.149	-1.31	-1.345	-1.58	-2.24	-1.471	-1.614	-1.43	-2.677	-1.439	-1.733	0.07072	-1.658	-0.2668	-1.312	-1.767	-2.444
0.378	-7.9	-7.48	-1.121	-1.233	-1.201	-1.407	-2.106	-1.34	-1.628	-1.427	-2.731	-1.453	-1.684	0.1267	-1.651	-0.2402	-1.24	-1.594	-2.299
0.38	-8.167	-7.708	-1.099	-1.158	-1.053	-1.228	-1.964	-1.199	-1.633	-1.416	-2.784	-1.474	-1.634	0.1773	-1.639	-0.2063	-1.167	-1.414	-2.142
0.382	-8.437	-7.94	-1.083	-1.087	-0.9034	-1.046	-1.816	-1.051	-1.627	-1.398	-2.839	-1.503	-1.588	0.2216	-1.623	-0.1659	-1.094	-1.228	-1.976
0.384	-8.71	-8.177	-1.074	-1.021	-0.754	-0.8635	-1.666	-0.8987	-1.613	-1.373	-2.895	-1.541	-1.546	0.2598	-1.606	-0.1203	-1.024	-1.038	-1.802
0.386	-8.984	-8.417	-1.072	-0.9622	-0.6066	-0.6826	-1.515	-0.7441	-1.591	-1.343	-2.956	-1.587	-1.51	0.2928	-1.59	-0.07058	-0.9566	-0.8475	-1.624
0.388	-9.261	-8.66	-1.078	-0.911	-0.4632	-0.5057	-1.367	-0.5901	-1.562	-1.309	-3.022	-1.643	-1.481	0.322	-1.574	-0.01839	-0.893	-0.6566	-1.444
0.39	-9.538	-8.908	-1.091	-0.8678	-0.3254	-0.3351	-1.224	-0.4395	-1.527	-1.272	-3.092	-1.708	-1.456	0.349	-1.56	0.03463	-0.8341	-0.4672	-1.265
0.392	-9.815	-9.16	-1.111	-0.8325	-0.195	-0.173	-1.088	-0.2947	-1.489	-1.233	-3.168	-1.782	-1.435	0.3751	-1.547	0.08665	-0.7803	-0.2808	-1.087
0.394	-10.09	-9.416	-1.138	-0.8051	-0.07369	-0.02145	-0.9598	-0.1582	-1.447	-1.195	-3.248	-1.863	-1.418	0.4009	-1.533	0.1357	-0.7324	-0.09875	-0.9143
0.396	-10.37	-9.675	-1.171	-0.7854	0.03709	0.1177	-0.841	-0.03211	-1.403	-1.158	-3.331	-1.95	-1.405	0.426	-1.518	0.1799	-0.6908	0.07769	-0.7474
0.398	-10.64	-9.937	-1.208	-0.7732	0.136	0.2429	-0.7324	0.0818	-1.358	-1.125	-3.419	-2.043	-1.395	0.4491	-1.501	0.2175	-0.6561	0.2471	-0.5884
0.4	-10.91	-10.2	-1.249	-0.7684	0.2222	0.3536	-0.6349	0.1821	-1.313	-1.095	-3.509	-2.14	-1.391	0.4681	-1.48	0.2472	-0.6289	0.4082	-0.4388
0.402	-11.17	-10.47	-1.292	-0.7709	0.2949	0.449	-0.5488	0.2677	-1.268	-1.071	-3.603	-2.241	-1.394	0.4813	-1.457	0.268	-0.6099	0.5594	-0.3001
0.404	-11.43	-10.75	-1.339	-0.7808	0.3537	0.5287	-0.4747	0.3378	-1.226	-1.054	-3.7	-2.345	-1.407	0.4872	-1.432	0.2787	-0.6001	0.6992	-0.1739
0.406	-11.69	-11.03	-1.389	-0.7988	0.3981	0.5923	-0.4129	0.3916	-1.188	-1.045	-3.801	-2.454	-1.431	0.4848	-1.405	0.2782	-0.6007	0.8256	-0.06185
0.408	-11.95	-11.31	-1.443	-0.8256	0.4273	0.639	-0.3643	0.4282	-1.155	-1.046	-3.907	-2.567	-1.466	0.4733	-1.38	0.2651	-0.6131	0.9367	0.03385
0.41	-12.21	-11.59	-1.504	-0.8625	0.4406	0.6682	-0.3296	0.4469	-1.129	-1.059	-4.017	-2.685	-1.512	0.4517	-1.357	0.2379	-0.6387	1.03	0.1111
0.412	-12.47	-11.88	-1.573	-0.9109	0.4369	0.679	-0.3097	0.4469	-1.11	-1.085	-4.131	-2.81	-1.568	0.4197	-1.338	0.1954	-0.6789	1.105	0.168
0.414	-12.73	-12.17	-1.653	-0.9721	0.4155	0.6707	-0.3053	0.4278	-1.098	-1.123	-4.25	-2.941	-1.633	0.3769	-1.325	0.1368	-0.735	1.157	0.2029
0.416	-13	-12.46	-1.745	-1.047	0.3759	0.6432	-0.3167	0.3894	-1.094	-1.173	-4.374	-3.078	-1.704	0.3236	-1.32	0.06224	-0.8081	1.188	0.2146
0.418	-13.27	-12.75	-1.851	-1.137	0.3179	0.5967	-0.3439	0.3323	-1.097	-1.234	-4.502	-3.222	-1.782	0.2596	-1.32	-0.02785	-0.8987	1.194	0.2027
0.42	-13.55	-13.05	-1.97	-1.243	0.242	0.5316	-0.3866	0.2571	-1.106	-1.305	-4.633	-3.373	-1.863	0.185	-1.327	-0.1323	-1.007	1.176	0.1672
0.422	-13.83	-13.35	-2.105	-1.363	0.1489	0.449	-0.4442	0.165	-1.12	-1.382	-4.766	-3.529	-1.946	0.09995	-1.338	-0.2495	-1.133	1.135	0.1087
0.424	-14.12	-13.65	-2.253	-1.499	0.03986	0.3499	-0.5158	0.05754	-1.139	-1.464	-4.901	-3.69	-2.028	0.004851	-1.353	-0.3776	-1.275	1.071	0.0283
0.426	-14.42	-13.96	-2.414	-1.648	-0.08373	0.2355	-0.6004	-0.06384	-1.161	-1.55	-5.037	-3.856	-2.108	-0.09961	-1.37	-0.5139	-1.433	0.9851	-0.07286
0.428	-14.72	-14.27	-2.587	-1.811	-0.2201	0.1071	-0.6966	-0.1973	-1.186	-1.639	-5.171	-4.026	-2.183	-0.2122	-1.389	-0.6557	-1.605	0.8795	-0.1934
0.43	-15.02	-14.58	-2.769	-1.986	-0.3674	-0.03361	-0.8035	-0.3408	-1.214	-1.73	-5.303	-4.198	-2.252	-0.3312	-1.411	-0.7997	-1.789	0.7553	-0.3319
0.432	-15.33	-14.9	-2.959	-2.172	-0.5239	-0.1854	-0.9201	-0.4929	-1.246	-1.822	-5.432	-4.372	-2.316	-0.4544	-1.434	-0.9432	-1.985	0.6139	-0.4868
0.434	-15.63	-15.23	-3.155	-2.367	-0.6884	-0.3472	-1.046	-0.6521	-1.283	-1.914	-5.556	-4.548	-2.374	-0.5794	-1.46	-1.084	-2.191	0.4562	-0.6569
0.436	-15.95	-15.56	-3.355	-2.57	-0.8599	-0.5183	-1.179	-0.8178	-1.325	-2.008	-5.675	-4.725	-2.428	-0.7041	-1.489	-1.222	-2.407	0.2829	-0.8408
0.438	-16.26	-15.89	-3.558	-2.78	-1.038	-0.6979	-1.321	-0.9888	-1.373	-2.103	-5.79	-4.903	-2.478	-0.8265	-1.521	-1.355	-2.63	0.09476	-1.037
0.44	-16.57	-16.22	-3.763	-2.998	-1.221	-0.8851	-1.469	-1.164	-1.427	-2.2	-5.9	-5.082	-2.523	-0.9449	-1.554	-1.483	-2.86	-0.1073	-1.243
0.442	-16.89	-16.56	-3.968	-3.221	-1.409	-1.079	-1.621	-1.343	-1.488	-2.297	-6.005	-5.26	-2.564	-1.058	-1.588	-1.604	-3.096	-0.3217	-1.457
0.444	-17.21	-16.89	-4.174	-3.449	-1.6	-1.277	-1.777	-1.525	-1.556	-2.396	-6.106	-5.438	-2.6	-1.166	-1.622	-1.718	-3.336	-0.547	-1.675
0.446	-17.52	-17.22	-4.378	-3.681	-1.792	-1.479	-1.934	-1.707	-1.629	-2.498	-6.202	-5.613	-2.632	-1.27	-1.654	-1.824	-3.579	-0.781	-1.895
0.448	-17.83	-17.54	-4.58	-3.915	-1.985	-1.683	-2.089	-1.888	-1.706	-2.601	-6.293	-5.784	-2.661	-1.372	-1.684	-1.924	-3.821	-1.021	-2.115
0.45	-18.13	-17.85	-4.777	-4.152	-2.176	-1.887	-2.242	-2.067	-1.786	-2.707	-6.38	-5.95	-2.686	-1.473	-1.71	-2.016	-4.06	-1.265	-2.329
0.452	-18.43	-18.14	-4.968	-4.387	-2.363	-2.087	-2.389	-2.241	-1.867	-2.813	-6.462	-6.109	-2.708	-1.574	-1.73	-2.103	-4.294	-1.51	-2.536
0.454	-18.71	-18.42	-5.151	-4.619	-2.544	-2.283	-2.528	-2.408	-1.947	-2.919	-6.54	-6.26	-2.728	-1.674	-1.744	-2.183	-4.519	-1.752	-2.73
0.456	-18.97	-18.69	-5.324	-4.846	-2.715	-2.47	-2.656	-2.565	-2.023	-3.023	-6.614	-6.402	-2.747	-1.772	-1.753	-2.256	-4.733	-1.987	-2.909
0.458	-19.22	-18.94	-5.485	-5.064	-2.876	-2.646	-2.773	-2.71	-2.093	-3.12	-6.683	-6.536	-2.765	-1.866	-1.755	-2.321	-4.933	-2.213	-3.07
0.46	-19.44	-19.16	-5.633	-5.271	-3.023	-2.811	-2.875	-2.84	-2.157	-3.21	-6.747	-6.659	-2.783	-1.952	-1.752	-2.376	-5.118	-2.427	-3.21
0.462	-19.64	-19.37	-5.767	-5.466	-3.157	-2.962	-2.962	-2.954	-2.214	-3.287	-6.806	-6.77	-2.801	-2.028	-1.745	-2.421	-5.286	-2.627	-3.326
0.464	-19.81	-19.56	-5.885	-5.646	-3.275	-3.099	-3.033	-3.052	-2.261	-3.35	-6.86	-6.869	-2.82	-2.092	-1.733	-2.455	-5.437	-2.809	-3.418
0.466	-19.96	-19.73	-5.987	-5.809	-3.377	-3.221	-3.086	-3.132	-2.299	-3.396	-6.908	-6.952	-2.837	-2.143	-1.719	-2.478	-5.569	-2.972	-3.484
0.468	-20.07	-19.88	-6.073	-5.952	-3.462	-3.325	-3.122	-3.193	-2.327	-3.423	-6.95	-7.02	-2.852	-2.181	-1.703	-2.49	-5.683	-3.114	-3.523
0.47	-20.16	-20.01	-6.141	-6.072	-3.528	-3.41	-3.138	-3.234	-2.343	-3.431	-6.984	-7.071	-2.865	-2.208	-1.688	-2.493	-5.776	-3.234	-3.536
0.472	-20.21	-20.11	-6.192	-6.169	-3.576	-3.476	-3.137	-3.257	-2.346	-3.419	-7.009	-7.104	-2.875	-2.227	-1.675	-2.489	-5.85	-3.329	-3.524
0.474	-20.24	-20.18	-6.226	-6.242	-3.605	-3.521	-3.119	-3.261	-2.338	-3.389	-7.026	-7.118	-2.882	-2.239	-1.666	-2.478	-5.903	-3.4	-3.487
0.476	-20.23	-20.22	-6.245	-6.291	-3.617	-3.546	-3.083	-3.247	-2.316	-3.344	-7.034	-7.113	-2.887	-2.248	-1.663	-2.464	-5.938	-3.447	-3.427
0.478	-20.19	-20.24	-6.249	-6.316	-3.611	-3.552	-3.033	-3.215	-2.283	-3.286	-7.032	-7.089	-2.89	-2.254	-1.664	-2.446	-5.954	-3.47	-3.346
0.48	-20.12	-20.22	-6.237	-6.318	-3.591	-3.539	-2.969	-3.168	-2.238	-3.217	-7.019	-7.045	-2.891	-2.258	-1.669	-2.425	-5.952	-3.471	-3.246
0.482	-20.02	-20.16	-6.212	-6.3	-3.556	-3.508	-2.893	-3.106	-2.185	-3.142	-6.994	-6.982	-2.893	-2.259	-1.678	-2.401	-5.935	-3.45	-3.128
0.484	-19.89	-20.07	-6.172	-6.262	-3.508	-3.462	-2.807	-3.03	-2.124	-3.064	-6.958	-6.902	-2.894	-2.255	-1.69	-2.374	-5.902	-3.41	-2.995
0.486	-19.73	-19.95	-6.118	-6.208	-3.449	-3.403	-2.712	-2.942	-2.059	-2.985	-6.908	-6.805	-2.897	-2.245	-1.703	-2.345	-5.855	-3.352	-2.85
0.488	-19.54	-19.78	-6.05	-6.138	-3.38	-3.333	-2.611	-2.844	-1.99	-2.907	-6.845	-6.693	-2.9	-2.228	-1.718	-2.314	-5.796	-3.279	-2.695
0.49	-19.31	-19.58	-5.967	-6.055	-3.303	-3.253	-2.506	-2.738	-1.919	-2.833	-6.766	-6.568	-2.902	-2.207	-1.732	-2.281	-5.725	-3.192	-2.533
0.492	-19.06	-19.35	-5.871	-5.961	-3.219	-3.166	-2.396	-2.625	-1.848	-2.761	-6.67	-6.431	-2.901	-2.183	-1.743	-2.247	-5.642	-3.095	-2.364
0.494	-18.78	-19.08	-5.76	-5.855	-3.13	-3.073	-2.284	-2.508	-1.776	-2.694	-6.558	-6.286	-2.894	-2.159	-1.749	-2.211	-5.549	-2.988	-2.192
0.496	-18.46	-18.78	-5.636	-5.739	-3.035	-2.976	-2.17	-2.389	-1.705	-2.63	-6.429	-6.135	-2.877	-2.136	-1.748	-2.175	-5.446	-2.873	-2.019
0.498	-18.12	-18.46	-5.5	-5.616	-2.938	-2.877	-2.055	-2.27	-1.634	-2.573	-6.283	-5.978	-2.848	-2.115	-1.737	-2.14	-5.333	-2.754	-1.847
0.5	-17.75	-18.11	-5.352	-5.485	-2.838	-2.78	-1.94	-2.155	-1.566	-2.521	-6.121	-5.82	-2.805	-2.095	-1.714	-2.107	-5.211	-2.632	-1.679
0.502	-17.35	-17.74	-5.195	-5.348	-2.739	-2.686	-1.825	-2.047	-1.498	-2.476	-5.944	-5.66	-2.746	-2.074	-1.679	-2.078	-5.082	-2.51	-1.518
0.504	-16.92	-17.35	-5.03	-5.208	-2.642	-2.598	-1.713	-1.949	-1.433	-2.437	-5.754	-5.501	-2.672	-2.051	-1.63	-2.055	-4.947	-2.39	-1.365
0.506	-16.47	-16.95	-4.858	-5.066	-2.548	-2.519	-1.605	-1.862	-1.371	-2.405	-5.552	-5.344	-2.587	-2.028	-1.569	-2.039	-4.806	-2.274	-1.223
0.508	-15.99	-16.52	-4.682	-4.922	-2.459	-2.449	-1.501	-1.788	-1.312	-2.379	-5.34	-5.188	-2.491	-2.005	-1.497	-2.031	-4.662	-2.165	-1.094
0.51	-15.48	-16.07	-4.503	-4.78	-2.377	-2.39	-1.403	-1.729	-1.257	-2.36	-5.118	-5.033	-2.388	-1.984	-1.414	-2.032	-4.515	-2.065	-0.9789
0.512	-14.95	-15.6	-4.323	-4.639	-2.302	-2.341	-1.311	-1.684	-1.207	-2.345	-4.887	-4.879	-2.278	-1.966	-1.323	-2.042	-4.367	-1.973	-0.8785
0.514	-14.39	-15.11	-4.143	-4.5	-2.233	-2.302	-1.226	-1.653	-1.162	-2.336	-4.648	-4.724	-2.162	-1.951	-1.225	-2.062	-4.218	-1.891	-0.7926
0.516	-13.8	-14.59	-3.961	-4.364	-2.171	-2.272	-1.146	-1.636	-1.122	-2.332	-4.4	-4.569	-2.039	-1.937	-1.12	-2.09	-4.068	-1.819	-0.7204
0.518	-13.19	-14.04	-3.779	-4.229	-2.113	-2.248	-1.07	-1.63	-1.087	-2.333	-4.145	-4.412	-1.908	-1.92	-1.01	-2.124	-3.916	-1.755	-0.6606
0.52	-12.54	-13.46	-3.594	-4.096	-2.059	-2.23	-0.998	-1.635	-1.056	-2.335	-3.883	-4.252	-1.77	-1.898	-0.8946	-2.162	-3.763	-1.697	-0.6116
0.522	-11.88	-12.86	-3.407	-3.966	-2.008	-2.216	-0.9275	-1.646	-1.028	-2.34	-3.615	-4.087	-1.625	-1.869	-0.774	-2.201	-3.608	-1.646	-0.5719
0.524	-11.19	-12.23	-3.218	-3.838	-1.959	-2.205	-0.8582	-1.662	-1.002	-2.344	-3.343	-3.919	-1.473	-1.83	-0.6498	-2.237	-3.452	-1.599	-0.5406
0.526	-10.47	-11.58	-3.026	-3.712	-1.91	-2.196	-0.7899	-1.682	-0.978	-2.349	-3.068	-3.746	-1.318	-1.785	-0.5241	-2.269	-3.295	-1.557	-0.5172
0.528	-9.745	-10.9	-2.832	-3.589	-1.862	-2.189	-0.7232	-1.703	-0.9563	-2.354	-2.791	-3.567	-1.161	-1.732	-0.3992	-2.293	-3.139	-1.519	-0.5019
0.53	-9	-10.2	-2.636	-3.469	-1.815	-2.181	-0.6588	-1.724	-0.9376	-2.359	-2.514	-3.384	-1.007	-1.674	-0.2779	-2.308	-2.984	-1.485	-0.4952
0.532	-8.242	-9.487	-2.44	-3.35	-1.767	-2.173	-0.5976	-1.745	-0.9234	-2.366	-2.238	-3.196	-0.8555	-1.61	-0.1627	-2.313	-2.832	-1.453	-0.4975
0.534	-7.474	-8.761	-2.244	-3.232	-1.719	-2.164	-0.5407	-1.765	-0.915	-2.374	-1.963	-3.004	-0.7084	-1.542	-0.05588	-2.306	-2.682	-1.425	-0.5092
0.536	-6.699	-8.025	-2.047	-3.113	-1.671	-2.152	-0.4887	-1.783	-0.9134	-2.384	-1.691	-2.806	-0.5657	-1.471	0.04069	-2.287	-2.534	-1.399	-0.5301
0.538	-5.918	-7.282	-1.852	-2.992	-1.621	-2.136	-0.4418	-1.796	-0.9187	-2.394	-1.422	-2.603	-0.4277	-1.398	0.1258	-2.255	-2.389	-1.375	-0.5596
0.54	-5.135	-6.535	-1.658	-2.867	-1.57	-2.116	-0.3999	-1.806	-0.9302	-2.404	-1.157	-2.396	-0.2949	-1.323	0.1989	-2.21	-2.246	-1.351	-0.5967
0.542	-4.352	-5.786	-1.466	-2.737	-1.516	-2.091	-0.3624	-1.81	-0.9466	-2.411	-0.897	-2.185	-0.1678	-1.246	0.2604	-2.154	-2.104	-1.327	-0.6398
0.544	-3.573	-5.037	-1.277	-2.6	-1.46	-2.059	-0.3286	-1.808	-0.9659	-2.415	-0.6432	-1.972	-0.04695	-1.166	0.3113	-2.086	-1.964	-1.303	-0.6869
0.546	-2.799	-4.29	-1.092	-2.457	-1.401	-2.021	-0.2973	-1.8	-0.9864	-2.414	-0.3961	-1.755	0.0676	-1.085	0.3536	-2.01	-1.826	-1.277	-0.7358
0.548	-2.034	-3.547	-0.9103	-2.307	-1.339	-1.975	-0.2674	-1.784	-1.006	-2.405	-0.1564	-1.537	0.1757	-1.003	0.3889	-1.926	-1.688	-1.249	-0.7842
0.55	-1.278	-2.808	-0.7329	-2.151	-1.274	-1.922	-0.2382	-1.761	-1.025	-2.389	0.07547	-1.316	0.277	-0.9201	0.419	-1.836	-1.551	-1.219	-0.8299
0.552	-0.5333	-2.075	-0.5599	-1.989	-1.206	-1.862	-0.209	-1.73	-1.041	-2.362	0.2988	-1.094	0.3708	-0.8375	0.4445	-1.74	-1.414	-1.185	-0.8709
0.554	0.1995	-1.349	-0.3911	-1.822	-1.135	-1.794	-0.1796	-1.69	-1.053	-2.325	0.5133	-0.8683	0.4559	-0.754	0.4655	-1.639	-1.278	-1.148	-0.9051
0.556	0.9201	-0.628	-0.2262	-1.648	-1.059	-1.718	-0.1496	-1.639	-1.062	-2.276	0.7187	-0.6401	0.5312	-0.6685	0.4819	-1.532	-1.14	-1.105	-0.9305
0.558	1.629	0.08603	-0.06456	-1.47	-0.9798	-1.633	-0.1184	-1.576	-1.065	-2.212	0.9154	-0.4091	0.5959	-0.5803	0.4936	-1.418	-1.001	-1.056	-0.945
0.56	2.326	0.7934	0.09473	-1.286	-0.8946	-1.538	-0.08566	-1.5	-1.061	-2.132	1.104	-0.1757	0.65	-0.4898	0.5007	-1.296	-0.8571	-1	-0.947
0.562	3.014	1.494	0.2527	-1.096	-0.8031	-1.433	-0.05077	-1.408	-1.05	-2.036	1.286	0.05933	0.6949	-0.3978	0.5035	-1.165	-0.7081	-0.936	-0.935
0.564	3.694	2.188	0.4105	-0.9005	-0.7044	-1.318	-0.01331	-1.302	-1.03	-1.921	1.462	0.2954	0.7326	-0.3064	0.5022	-1.026	-0.552	-0.8618	-0.908
0.566	4.37	2.877	0.5698	-0.6986	-0.5979	-1.192	0.02719	-1.179	-1.001	-1.789	1.636	0.5322	0.7659	-0.2176	0.4976	-0.8784	-0.3871	-0.7768	-0.8656
0.568	5.044	3.561	0.7322	-0.4902	-0.483	-1.055	0.07123	-1.042	-0.9643	-1.64	1.809	0.7697	0.7979	-0.1336	0.4907	-0.7246	-0.212	-0.6798	-0.8075
0.57	5.72	4.242	0.8993	-0.2751	-0.3593	-0.9083	0.1194	-0.8921	-0.9194	-1.476	1.984	1.008	0.8315	-0.05535	0.4831	-0.5669	-0.02578	-0.5703	-0.7339
0.572	6.403	4.922	1.073	-0.05336	-0.2271	-0.7525	0.1722	-0.7306	-0.8666	-1.299	2.164	1.248	0.8697	0.01704	0.4767	-0.408	0.1722	-0.4479	-0.6454
0.574	7.095	5.605	1.253	0.1746	-0.08658	-0.5891	0.2303	-0.5604	-0.8062	-1.113	2.351	1.489	0.9154	0.08473	0.4731	-0.2501	0.382	-0.3126	-0.5432
0.576	7.801	6.294	1.442	0.4082	0.06155	-0.4193	0.294	-0.3841	-0.7388	-0.9207	2.548	1.731	0.9711	0.1496	0.474	-0.09527	0.6035	-0.165	-0.4284
0.578	8.524	6.993	1.639	0.6469	0.2169	-0.2446	0.3643	-0.2041	-0.6653	-0.7264	2.756	1.975	1.038	0.2139	0.4808	0.05482	0.8363	-0.005763	-0.3025
0.58	9.267	7.707	1.844	0.8905	0.3792	-0.06564	0.442	-0.02268	-0.5859	-0.5334	2.977	2.222	1.119	0.2805	0.495	0.199	1.08	0.1644	-0.1667
0.582	10.03	8.439	2.059	1.139	0.5483	0.117	0.528	0.1584	-0.5002	-0.3448	3.212	2.471	1.212	0.3525	0.518	0.3365	1.335	0.3449	-0.02204
0.584	10.82	9.195	2.284	1.392	0.7246	0.3031	0.6234	0.3379	-0.4073	-0.1624	3.461	2.725	1.32	0.4329	0.551	0.4669	1.6	0.5351	0.1307
0.586	11.64	9.977	2.517	1.65	0.9082	0.4927	0.7292	0.5149	-0.3057	0.01224	3.724	2.983	1.44	0.5248	0.5943	0.5902	1.876	0.7344	0.291
0.588	12.48	10.78	2.759	1.913	1.099	0.6863	0.8458	0.6891	-0.1937	0.1787	3.999	3.248	1.572	0.6296	0.6478	0.707	2.162	0.942	0.4582
0.59	13.34	11.62	3.009	2.183	1.298	0.8844	0.9731	0.8605	-0.0698	0.3368	4.285	3.517	1.713	0.7471	0.7106	0.8178	2.457	1.157	0.6315
0.592	14.23	12.48	3.267	2.461	1.504	1.088	1.111	1.029	0.06718	0.4868	4.58	3.792	1.86	0.8752	0.7816	0.9238	2.762	1.379	0.8099
0.594	15.13	13.36	3.53	2.746	1.717	1.297	1.257	1.196	0.2177	0.6289	4.881	4.07	2.01	1.01	0.8597	1.026	3.074	1.607	0.9925
0.596	16.05	14.26	3.799	3.04	1.937	1.514	1.412	1.362	0.381	0.7635	5.188	4.353	2.161	1.147	0.9443	1.125	3.395	1.839	1.178
0.598	16.98	15.18	4.072	3.343	2.161	1.738	1.573	1.526	0.555	0.8901	5.497	4.638	2.309	1.281	1.035	1.221	3.723	2.075	1.365
0.6	17.93	16.11	4.349	3.656	2.391	1.97	1.738	1.688	0.7363	1.008	5.808	4.927	2.453	1.411	1.13	1.313	4.058	2.314	1.551
0.602	18.88	17.07	4.63	3.978	2.624	2.208	1.906	1.849	0.9208	1.117	6.121	5.219	2.591	1.535	1.23	1.402	4.399	2.553	1.735
0.604	19.85	18.03	4.913	4.308	2.86	2.452	2.075	2.005	1.104	1.215	6.433	5.514	2.721	1.652	1.331	1.485	4.745	2.791	1.915
0.606	20.82	19.01	5.197	4.645	3.095	2.699	2.241	2.157	1.281	1.303	6.745	5.81	2.844	1.764	1.433	1.561	5.094	3.026	2.089
0.608	21.79	19.99	5.481	4.987	3.328	2.947	2.403	2.301	1.449	1.379	7.054	6.107	2.957	1.872	1.535	1.628	5.444	3.255	2.255
0.61	22.75	20.96	5.763	5.331	3.556	3.192	2.56	2.437	1.606	1.444	7.358	6.404	3.061	1.978	1.636	1.686	5.793	3.477	2.413
0.612	23.7	21.94	6.04	5.676	3.776	3.432	2.71	2.563	1.749	1.499	7.655	6.699	3.155	2.083	1.737	1.732	6.139	3.69	2.561
0.614	24.63	22.9	6.312	6.017	3.988	3.665	2.853	2.68	1.877	1.544	7.944	6.99	3.241	2.187	1.838	1.766	6.479	3.894	2.7
0.616	25.54	23.84	6.574	6.352	4.189	3.887	2.987	2.785	1.991	1.579	8.223	7.277	3.321	2.288	1.939	1.788	6.811	4.086	2.83
0.618	26.42	24.76	6.826	6.678	4.378	4.096	3.112	2.879	2.09	1.606	8.49	7.558	3.395	2.385	2.039	1.797	7.132	4.266	2.95
0.62	27.26	25.65	7.065	6.992	4.551	4.291	3.226	2.961	2.172	1.624	8.743	7.829	3.464	2.476	2.136	1.793	7.44	4.434	3.061
0.622	28.06	26.5	7.287	7.291	4.708	4.47	3.329	3.031	2.238	1.633	8.979	8.09	3.528	2.559	2.228	1.777	7.732	4.587	3.16
0.624	28.8	27.32	7.492	7.574	4.847	4.632	3.418	3.09	2.287	1.636	9.196	8.337	3.587	2.632	2.31	1.751	8.005	4.725	3.249
0.626	29.5	28.09	7.678	7.839	4.969	4.776	3.493	3.137	2.32	1.633	9.393	8.568	3.639	2.696	2.381	1.716	8.258	4.847	3.326
0.628	30.13	28.81	7.843	8.084	5.072	4.903	3.554	3.175	2.338	1.626	9.568	8.782	3.685	2.754	2.438	1.675	8.488	4.954	3.393
0.63	30.7	29.48	7.987	8.31	5.157	5.012	3.601	3.204	2.342	1.618	9.719	8.977	3.724	2.808	2.479	1.629	8.696	5.045	3.449
0.632	31.21	30.1	8.11	8.516	5.225	5.103	3.633	3.226	2.333	1.611	9.847	9.151	3.756	2.86	2.501	1.581	8.878	5.12	3.496
0.634	31.64	30.66	8.211	8.7	5.277	5.178	3.65	3.24	2.314	1.606	9.95	9.305	3.778	2.912	2.503	1.531	9.036	5.179	3.533
0.636	32.01	31.17	8.292	8.864	5.312	5.236	3.653	3.248	2.286	1.605	10.03	9.438	3.791	2.966	2.485	1.482	9.168	5.222	3.562
0.638	32.31	31.62	8.351	9.006	5.331	5.279	3.643	3.251	2.253	1.61	10.08	9.551	3.794	3.022	2.447	1.433	9.274	5.249	3.582
0.64	32.54	32	8.39	9.125	5.336	5.306	3.619	3.25	2.216	1.62	10.11	9.643	3.787	3.079	2.391	1.387	9.354	5.261	3.595
0.642	32.71	32.32	8.409	9.222	5.326	5.319	3.584	3.244	2.179	1.636	10.12	9.716	3.771	3.136	2.319	1.344	9.407	5.258	3.6
0.644	32.81	32.59	8.408	9.296	5.302	5.318	3.538	3.234	2.141	1.657	10.11	9.77	3.747	3.189	2.235	1.305	9.433	5.241	3.598
0.646	32.85	32.78	8.389	9.348	5.267	5.305	3.484	3.221	2.105	1.684	10.08	9.806	3.719	3.235	2.144	1.27	9.435	5.212	3.59
0.648	32.83	32.91	8.353	9.376	5.222	5.28	3.425	3.206	2.07	1.714	10.03	9.822	3.69	3.27	2.052	1.24	9.413	5.172	3.577
0.65	32.75	32.98	8.301	9.383	5.169	5.245	3.361	3.19	2.037	1.747	9.965	9.821	3.66	3.29	1.962	1.214	9.369	5.123	3.559
0.652	32.62	32.98	8.235	9.368	5.109	5.202	3.295	3.173	2.006	1.783	9.887	9.801	3.632	3.293	1.879	1.195	9.306	5.069	3.538
0.654	32.42	32.91	8.156	9.332	5.044	5.151	3.23	3.156	1.976	1.821	9.797	9.763	3.607	3.278	1.807	1.18	9.224	5.01	3.512
0.656	32.18	32.77	8.066	9.277	4.975	5.093	3.166	3.137	1.945	1.857	9.697	9.706	3.586	3.246	1.749	1.17	9.128	4.949	3.484
0.658	31.88	32.56	7.966	9.203	4.903	5.029	3.104	3.117	1.912	1.891	9.586	9.631	3.567	3.199	1.706	1.163	9.017	4.887	3.452
0.66	31.53	32.29	7.857	9.112	4.829	4.96	3.045	3.095	1.876	1.922	9.467	9.538	3.552	3.138	1.678	1.157	8.895	4.824	3.417
0.662	31.13	31.96	7.742	9.004	4.753	4.886	2.989	3.071	1.836	1.95	9.342	9.426	3.539	3.066	1.664	1.153	8.764	4.763	3.378
0.664	30.69	31.58	7.622	8.881	4.676	4.808	2.938	3.044	1.793	1.975	9.211	9.298	3.53	2.983	1.664	1.148	8.625	4.703	3.336
0.666	30.21	31.13	7.499	8.744	4.599	4.727	2.891	3.015	1.748	1.998	9.075	9.155	3.523	2.893	1.675	1.142	8.481	4.645	3.291
0.668	29.68	30.64	7.376	8.594	4.523	4.645	2.848	2.984	1.702	2.019	8.935	8.997	3.517	2.798	1.696	1.135	8.334	4.592	3.245
0.67	29.12	30.1	7.253	8.434	4.447	4.561	2.809	2.95	1.656	2.04	8.791	8.827	3.512	2.699	1.722	1.126	8.186	4.542	3.197
0.672	28.51	29.53	7.133	8.265	4.374	4.477	2.774	2.914	1.611	2.059	8.643	8.647	3.506	2.6	1.752	1.113	8.038	4.498	3.148
0.674	27.88	28.91	7.017	8.088	4.303	4.394	2.742	2.875	1.567	2.076	8.492	8.458	3.5	2.504	1.781	1.097	7.892	4.459	3.098
0.676	27.21	28.26	6.906	7.906	4.235	4.311	2.713	2.832	1.524	2.09	8.336	8.263	3.493	2.412	1.805	1.076	7.749	4.425	3.047
0.678	26.5	27.58	6.8	7.721	4.17	4.229	2.685	2.785	1.48	2.099	8.177	8.063	3.485	2.326	1.821	1.05	7.61	4.397	2.995
0.68	25.77	26.86	6.701	7.534	4.107	4.148	2.657	2.733	1.433	2.1	8.013	7.857	3.476	2.246	1.827	1.017	7.475	4.372	2.941
0.682	25	26.11	6.606	7.346	4.047	4.069	2.627	2.677	1.381	2.092	7.845	7.646	3.466	2.172	1.821	0.9786	7.344	4.351	2.884
0.684	24.22	25.33	6.515	7.158	3.988	3.991	2.596	2.615	1.324	2.075	7.671	7.428	3.451	2.1	1.802	0.9342	7.217	4.332	2.825
0.686	23.4	24.52	6.425	6.969	3.93	3.914	2.561	2.548	1.261	2.046	7.493	7.204	3.431	2.029	1.77	0.8848	7.092	4.314	2.763
0.688	22.57	23.68	6.335	6.78	3.872	3.837	2.522	2.476	1.193	2.006	7.307	6.973	3.403	1.957	1.727	0.8317	6.968	4.296	2.698
0.69	21.71	22.81	6.242	6.591	3.812	3.76	2.479	2.4	1.12	1.956	7.115	6.736	3.367	1.883	1.674	0.7766	6.844	4.278	2.629
0.692	20.84	21.92	6.145	6.402	3.752	3.683	2.431	2.32	1.045	1.897	6.916	6.493	3.321	1.808	1.615	0.7217	6.718	4.258	2.557
0.694	19.96	21.01	6.041	6.213	3.689	3.606	2.38	2.238	0.9688	1.831	6.71	6.245	3.266	1.734	1.551	0.6694	6.588	4.236	2.482
0.696	19.06	20.09	5.93	6.024	3.624	3.528	2.326	2.155	0.8934	1.761	6.496	5.994	3.199	1.66	1.485	0.6213	6.454	4.21	2.405
0.698	18.16	19.16	5.81	5.834	3.555	3.449	2.27	2.072	0.8199	1.688	6.276	5.741	3.121	1.586	1.42	0.5781	6.313	4.181	2.326
0.7	17.25	18.22	5.68	5.643	3.484	3.37	2.213	1.991	0.7497	1.615	6.049	5.486	3.033	1.508	1.358	0.5396	6.164	4.147	2.247
0.702	16.33	17.29	5.539	5.453	3.409	3.291	2.156	1.912	0.6846	1.544	5.816	5.23	2.934	1.426	1.302	0.5046	6.008	4.107	2.168
0.704	15.4	16.37	5.387	5.264	3.33	3.212	2.102	1.837	0.6261	1.474	5.578	4.975	2.827	1.337	1.254	0.4715	5.842	4.062	2.092
0.706	14.48	15.45	5.223	5.076	3.248	3.132	2.052	1.766	0.5757	1.408	5.335	4.721	2.714	1.242	1.216	0.4383	5.667	4.01	2.02
0.708	13.55	14.53	5.047	4.891	3.163	3.052	2.006	1.699	0.5338	1.345	5.089	4.472	2.599	1.142	1.188	0.4032	5.483	3.952	1.951
0.71	12.62	13.64	4.859	4.708	3.073	2.97	1.964	1.635	0.5005	1.284	4.84	4.227	2.485	1.041	1.171	0.3644	5.292	3.887	1.888
0.712	11.7	12.75	4.661	4.528	2.979	2.887	1.927	1.574	0.4751	1.224	4.591	3.988	2.374	0.9418	1.164	0.3209	5.092	3.815	1.828
0.714	10.78	11.89	4.454	4.349	2.881	2.8	1.894	1.514	0.4566	1.166	4.341	3.756	2.267	0.8462	1.165	0.2721	4.886	3.736	1.772
0.716	9.879	11.04	4.238	4.171	2.777	2.709	1.864	1.454	0.4444	1.11	4.092	3.532	2.165	0.756	1.172	0.2179	4.675	3.649	1.719
0.718	8.989	10.21	4.015	3.993	2.668	2.614	1.836	1.394	0.4384	1.057	3.845	3.315	2.066	0.6722	1.184	0.1585	4.46	3.554	1.669
0.72	8.116	9.401	3.786	3.813	2.554	2.513	1.809	1.333	0.4388	1.008	3.6	3.108	1.972	0.5958	1.199	0.09461	4.243	3.453	1.621
0.722	7.266	8.618	3.554	3.633	2.436	2.408	1.783	1.271	0.4461	0.9642	3.359	2.91	1.884	0.5282	1.215	0.02695	4.026	3.347	1.575
0.724	6.443	7.862	3.321	3.451	2.315	2.299	1.756	1.208	0.4602	0.9267	3.122	2.722	1.801	0.4711	1.23	-0.04391	3.811	3.235	1.531
0.726	5.651	7.133	3.087	3.268	2.191	2.185	1.729	1.143	0.4804	0.8953	2.892	2.545	1.723	0.4257	1.244	-0.1173	3.599	3.119	1.489
0.728	4.893	6.434	2.854	3.084	2.065	2.067	1.698	1.075	0.5056	0.8693	2.666	2.378	1.649	0.3916	1.256	-0.1921	3.391	2.999	1.448
0.73	4.172	5.765	2.624	2.901	1.937	1.948	1.664	1.007	0.5342	0.8478	2.446	2.22	1.578	0.3669	1.264	-0.2669	3.19	2.876	1.407
0.732	3.49	5.128	2.398	2.72	1.808	1.827	1.627	0.9372	0.5644	0.8297	2.232	2.072	1.508	0.3483	1.267	-0.3399	2.994	2.75	1.367
0.734	2.849	4.524	2.177	2.542	1.68	1.706	1.584	0.8677	0.5948	0.8139	2.022	1.933	1.439	0.3326	1.264	-0.4098	2.804	2.621	1.327
0.736	2.25	3.953	1.962	2.368	1.553	1.587	1.536	0.7989	0.6236	0.7991	1.817	1.802	1.369	0.3173	1.255	-0.4757	2.62	2.49	1.287
0.738	1.694	3.418	1.753	2.2	1.428	1.471	1.482	0.7308	0.6487	0.7839	1.617	1.68	1.296	0.3011	1.237	-0.5377	2.442	2.356	1.246
0.74	1.184	2.921	1.55	2.037	1.303	1.358	1.422	0.6634	0.6678	0.7665	1.422	1.566	1.22	0.2837	1.209	-0.596	2.269	2.22	1.203
0.742	0.7206	2.462	1.354	1.882	1.18	1.249	1.354	0.5962	0.6789	0.7452	1.233	1.463	1.139	0.2654	1.17	-0.6515	2.101	2.08	1.156
0.744	0.305	2.044	1.165	1.733	1.058	1.145	1.28	0.5292	0.68	0.7179	1.05	1.369	1.054	0.2468	1.119	-0.7048	1.936	1.936	1.104
0.746	-0.06204	1.668	0.982	1.592	0.9384	1.045	1.2	0.4622	0.6699	0.6827	0.8752	1.285	0.9647	0.2287	1.057	-0.7565	1.775	1.79	1.047
0.748	-0.3806	1.332	0.8059	1.458	0.82	0.9496	1.113	0.3955	0.6479	0.6382	0.7095	1.212	0.8716	0.2121	0.9827	-0.8071	1.616	1.641	0.9833
0.75	-0.6514	1.036	0.6363	1.33	0.7037	0.8594	1.021	0.3293	0.614	0.5831	0.5543	1.147	0.7761	0.1983	0.8983	-0.8572	1.46	1.49	0.9137
0.752	-0.8754	0.7793	0.4735	1.209	0.5903	0.7744	0.9246	0.2641	0.5689	0.517	0.4108	1.09	0.6802	0.1881	0.8056	-0.9071	1.306	1.339	0.8383
0.754	-1.054	0.5607	0.3183	1.095	0.481	0.6956	0.8255	0.2008	0.5137	0.4403	0.2805	1.041	0.5865	0.1822	0.707	-0.9571	1.157	1.19	0.758
0.756	-1.188	0.3789	0.1713	0.988	0.3775	0.6239	0.7255	0.1405	0.4499	0.3538	0.1642	0.9987	0.4974	0.1808	0.6056	-1.007	1.012	1.045	0.6742
0.758	-1.279	0.2327	0.03364	0.8897	0.2822	0.561	0.6268	0.085	0.3789	0.2596	0.06298	0.9619	0.4156	0.1833	0.5046	-1.057	0.8748	0.9066	0.5891
0.76	-1.33	0.121	-0.09343	0.801	0.1974	0.5088	0.5318	0.03619	0.3023	0.1598	-0.02277	0.9304	0.3439	0.1892	0.4072	-1.105	0.746	0.7789	0.5052
0.762	-1.341	0.04305	-0.2084	0.7233	0.1254	0.4693	0.4431	-0.003629	0.2221	0.05747	-0.09249	0.9038	0.2846	0.1978	0.316	-1.15	0.6284	0.6651	0.4254
0.764	-1.314	-0.001374	-0.3096	0.6581	0.06863	0.4447	0.3632	-0.03226	0.1405	-0.04438	-0.1458	0.8824	0.2399	0.209	0.2335	-1.191	0.524	0.5684	0.3527
0.766	-1.252	-0.01239	-0.3954	0.6065	0.02887	0.4364	0.2944	-0.04785	0.0596	-0.1425	-0.1823	0.8667	0.2112	0.2226	0.1611	-1.226	0.4348	0.4913	0.2895
0.768	-1.154	0.009726	-0.4647	0.5692	0.007228	0.4453	0.2386	-0.0493	-0.01859	-0.2338	-0.2023	0.8572	0.1985	0.2383	0.09979	-1.253	0.362	0.435	0.2375
0.77	-1.023	0.06417	-0.517	0.5459	0.003587	0.4709	0.1965	-0.0365	-0.09283	-0.3157	-0.2065	0.8543	0.2011	0.2558	0.04987	-1.271	0.3058	0.3998	0.1976
0.772	-0.8615	0.1495	-0.5531	0.5354	0.01656	0.5117	0.1682	-0.01039	-0.1623	-0.3859	-0.196	0.8581	0.217	0.2752	0.01131	-1.281	0.2656	0.3845	0.1695
0.774	-0.6721	0.2637	-0.5742	0.5359	0.04379	0.565	0.1531	0.02727	-0.2262	-0.443	-0.1724	0.8684	0.2436	0.2969	-0.01611	-1.281	0.2401	0.3869	0.1523
0.776	-0.4573	0.4047	-0.582	0.5452	0.08239	0.6274	0.1502	0.07422	-0.2835	-0.486	-0.137	0.8851	0.2779	0.3213	-0.03262	-1.271	0.2274	0.4046	0.1449
0.778	-0.2193	0.5705	-0.578	0.5608	0.1293	0.6954	0.1583	0.128	-0.3331	-0.5141	-0.09103	0.9082	0.317	0.3486	-0.03864	-1.251	0.2258	0.4345	0.1459
0.78	0.03936	0.7592	-0.5636	0.5808	0.1815	0.7652	0.1762	0.186	-0.3736	-0.5268	-0.03571	0.9375	0.3579	0.3785	-0.03506	-1.223	0.2334	0.4738	0.1541
0.782	0.3165	0.9689	-0.5399	0.6031	0.2359	0.8334	0.202	0.2457	-0.4037	-0.5237	0.02787	0.9726	0.3981	0.4101	-0.02335	-1.185	0.2486	0.5194	0.1682
0.784	0.6101	1.198	-0.5079	0.6262	0.2898	0.897	0.2341	0.3047	-0.4228	-0.5056	0.09876	1.013	0.4355	0.4419	-0.005308	-1.14	0.2699	0.5685	0.1869
0.786	0.9179	1.445	-0.4683	0.6486	0.3408	0.9533	0.2704	0.3605	-0.4306	-0.4737	0.1762	1.058	0.4687	0.4714	0.01751	-1.088	0.2963	0.6183	0.209
0.788	1.239	1.71	-0.4215	0.6696	0.3871	1	0.3093	0.4115	-0.427	-0.4301	0.2599	1.106	0.4977	0.4957	0.04414	-1.031	0.3271	0.6667	0.2334
0.79	1.571	1.99	-0.3676	0.6888	0.4274	1.037	0.3491	0.456	-0.4123	-0.3774	0.3495	1.157	0.5236	0.5113	0.07436	-0.9719	0.3622	0.7118	0.2591
0.792	1.913	2.285	-0.3064	0.7069	0.4612	1.062	0.3887	0.4929	-0.3868	-0.318	0.4452	1.21	0.548	0.5154	0.1085	-0.9127	0.4017	0.7527	0.2857
0.794	2.265	2.593	-0.2381	0.7246	0.488	1.075	0.4269	0.5217	-0.3512	-0.2544	0.5471	1.263	0.5726	0.5058	0.1469	-0.8556	0.4461	0.7889	0.3128
0.796	2.626	2.911	-0.1631	0.7432	0.5078	1.078	0.4627	0.542	-0.3068	-0.1887	0.6549	1.317	0.5984	0.4816	0.1899	-0.8029	0.4955	0.8202	0.34
0.798	2.995	3.238	-0.08243	0.7632	0.5206	1.071	0.4953	0.5536	-0.2549	-0.1228	0.7685	1.371	0.6258	0.4434	0.2377	-0.7565	0.5497	0.8466	0.3673
0.8	3.369	3.57	0.002822	0.7853	0.5269	1.054	0.5242	0.5568	-0.1967	-0.0585	0.8872	1.423	0.6544	0.3932	0.29	-0.7183	0.6086	0.8684	0.3946

## Sheet: Folli_F_Happy
time	Fp1	Fp2	F3	F4	C3	C4	P3	P4	O1	O2	F7	F8	T3	T4	T5	T6	Fz	Cz	Pz
-0.1	5.515	4.618	2.829	2.29	2.659	2.731	2.341	2.523	0.5302	0.4118	0.5276	2.209	-0.7614	0.6814	1.929	0.453	2.523	2.912	2.136
-0.098	5.531	4.589	2.855	2.219	2.525	2.573	2.25	2.497	0.4771	0.5265	0.5365	2.109	-0.7612	0.6426	1.943	0.5484	2.472	2.845	2.065
-0.096	5.552	4.571	2.878	2.137	2.37	2.389	2.141	2.439	0.4197	0.6174	0.5485	2.011	-0.749	0.5953	1.94	0.6221	2.416	2.754	1.964
-0.094	5.58	4.565	2.901	2.048	2.197	2.184	2.016	2.352	0.362	0.6857	0.565	1.92	-0.7241	0.5398	1.918	0.6738	2.356	2.642	1.836
-0.092	5.621	4.572	2.927	1.958	2.01	1.964	1.879	2.239	0.3074	0.7331	0.587	1.837	-0.6859	0.4761	1.88	0.704	2.296	2.511	1.684
-0.09	5.679	4.59	2.957	1.869	1.813	1.735	1.733	2.104	0.258	0.7614	0.6156	1.764	-0.633	0.4044	1.826	0.7137	2.24	2.365	1.511
-0.088	5.755	4.621	2.993	1.786	1.611	1.502	1.581	1.951	0.214	0.7727	0.6513	1.704	-0.564	0.3252	1.757	0.7043	2.189	2.208	1.32
-0.086	5.853	4.665	3.032	1.714	1.408	1.273	1.426	1.783	0.1742	0.7691	0.6942	1.659	-0.4772	0.2399	1.676	0.6775	2.146	2.043	1.116
-0.084	5.972	4.723	3.073	1.655	1.209	1.052	1.271	1.603	0.137	0.7529	0.7443	1.631	-0.372	0.1506	1.585	0.6356	2.114	1.876	0.9041
-0.082	6.11	4.798	3.112	1.611	1.021	0.8432	1.118	1.416	0.1004	0.7265	0.801	1.622	-0.2496	0.06014	1.483	0.5814	2.092	1.71	0.6896
-0.08	6.265	4.892	3.147	1.584	0.8464	0.6506	0.9708	1.226	0.0637	0.6923	0.8635	1.632	-0.1127	-0.02798	1.374	0.5178	2.082	1.549	0.4791
-0.078	6.431	5.005	3.174	1.573	0.69	0.477	0.8326	1.035	0.02789	0.653	0.9308	1.661	0.03473	-0.1097	1.256	0.4482	2.083	1.397	0.2796
-0.076	6.601	5.14	3.19	1.577	0.5536	0.3244	0.707	0.8491	-0.004311	0.6113	1.002	1.707	0.1887	-0.1806	1.133	0.3762	2.095	1.258	0.09825
-0.074	6.772	5.297	3.195	1.592	0.4381	0.1934	0.5974	0.6711	-0.02887	0.5695	1.076	1.771	0.3456	-0.2363	1.006	0.3051	2.116	1.134	-0.05813
-0.072	6.937	5.472	3.187	1.616	0.3432	0.08366	0.5071	0.5046	-0.04146	0.5286	1.153	1.848	0.5026	-0.2735	0.8796	0.2375	2.146	1.027	-0.1838
-0.07	7.093	5.663	3.166	1.645	0.2681	-0.005624	0.4388	0.3521	-0.03858	0.4884	1.232	1.934	0.6573	-0.2899	0.7561	0.1751	2.182	0.9392	-0.2741
-0.068	7.238	5.863	3.135	1.674	0.2125	-0.07554	0.3946	0.2156	-0.01818	0.4483	1.312	2.024	0.8074	-0.2847	0.6392	0.119	2.222	0.8707	-0.3257
-0.066	7.37	6.066	3.096	1.701	0.1764	-0.1273	0.3756	0.09652	0.02009	0.4083	1.392	2.114	0.9509	-0.2585	0.5323	0.06995	2.264	0.8224	-0.3366
-0.064	7.488	6.264	3.052	1.723	0.1599	-0.1621	0.3821	-0.00394	0.07542	0.3691	1.469	2.197	1.086	-0.2129	0.4383	0.02864	2.308	0.7943	-0.306
-0.062	7.594	6.452	3.004	1.739	0.1634	-0.1813	0.4143	-0.08486	0.1466	0.3325	1.544	2.272	1.213	-0.1507	0.36	-0.004192	2.352	0.7865	-0.2341
-0.06	7.685	6.625	2.954	1.75	0.1872	-0.1853	0.4715	-0.1453	0.2323	0.3005	1.613	2.337	1.33	-0.07488	0.2995	-0.02787	2.397	0.7987	-0.1222
-0.058	7.765	6.779	2.903	1.757	0.2311	-0.1744	0.553	-0.1848	0.3312	0.2743	1.677	2.392	1.438	0.01094	0.2587	-0.04197	2.442	0.8303	0.02699
-0.056	7.832	6.912	2.851	1.762	0.294	-0.1481	0.6568	-0.2036	0.4408	0.2537	1.735	2.435	1.538	0.1033	0.2384	-0.04643	2.489	0.8801	0.2092
-0.054	7.886	7.023	2.797	1.771	0.3738	-0.1066	0.7803	-0.2028	0.5571	0.2376	1.788	2.469	1.632	0.1992	0.2387	-0.04132	2.538	0.9465	0.4186
-0.052	7.929	7.114	2.744	1.784	0.4676	-0.04988	0.9201	-0.184	0.6756	0.2246	1.835	2.493	1.719	0.2961	0.2592	-0.0266	2.59	1.027	0.6482
-0.05	7.962	7.188	2.691	1.807	0.573	0.02184	1.073	-0.1489	0.7925	0.2136	1.879	2.511	1.802	0.392	0.2992	-0.00192	2.646	1.12	0.891
-0.048	7.985	7.248	2.64	1.839	0.6878	0.1082	1.235	-0.09871	0.9067	0.2052	1.92	2.523	1.881	0.4844	0.3577	0.03325	2.707	1.224	1.14
-0.046	8.001	7.298	2.591	1.884	0.8111	0.2087	1.405	-0.03408	1.019	0.2007	1.961	2.533	1.957	0.5701	0.4336	0.0794	2.775	1.336	1.39
-0.044	8.012	7.343	2.543	1.939	0.9421	0.3226	1.578	0.04443	1.134	0.2021	2.004	2.542	2.031	0.6454	0.525	0.1367	2.849	1.454	1.636
-0.042	8.021	7.385	2.495	2.005	1.08	0.4484	1.751	0.1359	1.253	0.211	2.05	2.552	2.103	0.7067	0.6294	0.2047	2.93	1.575	1.871
-0.04	8.032	7.429	2.445	2.078	1.222	0.5843	1.921	0.2386	1.378	0.2281	2.101	2.564	2.176	0.7516	0.7437	0.2822	3.015	1.695	2.091
-0.038	8.048	7.479	2.391	2.155	1.366	0.7276	2.083	0.3497	1.509	0.2528	2.157	2.58	2.25	0.7786	0.8645	0.3668	3.103	1.81	2.289
-0.036	8.071	7.535	2.332	2.233	1.508	0.8751	2.232	0.4655	1.643	0.2837	2.217	2.6	2.326	0.7869	0.988	0.4552	3.191	1.915	2.462
-0.034	8.103	7.601	2.267	2.308	1.641	1.023	2.364	0.5818	1.775	0.3185	2.281	2.627	2.401	0.776	1.11	0.5436	3.274	2.008	2.603
-0.032	8.144	7.677	2.193	2.373	1.761	1.168	2.474	0.6939	1.902	0.3548	2.347	2.66	2.472	0.7461	1.228	0.6273	3.349	2.085	2.709
-0.03	8.193	7.762	2.109	2.425	1.864	1.307	2.56	0.7972	2.017	0.3901	2.414	2.698	2.537	0.6977	1.337	0.7022	3.413	2.143	2.775
-0.028	8.247	7.856	2.012	2.46	1.947	1.437	2.619	0.8874	2.113	0.4213	2.48	2.741	2.593	0.6321	1.434	0.7642	3.46	2.18	2.8
-0.026	8.304	7.955	1.901	2.474	2.007	1.555	2.648	0.9606	2.186	0.4448	2.542	2.786	2.638	0.5502	1.516	0.8101	3.488	2.196	2.782
-0.024	8.36	8.057	1.776	2.466	2.046	1.659	2.645	1.014	2.229	0.457	2.598	2.83	2.67	0.453	1.582	0.8371	3.495	2.189	2.72
-0.022	8.413	8.161	1.637	2.435	2.065	1.748	2.611	1.045	2.241	0.4546	2.648	2.871	2.688	0.3422	1.63	0.843	3.478	2.161	2.617
-0.02	8.463	8.264	1.484	2.382	2.065	1.82	2.546	1.053	2.219	0.4349	2.691	2.905	2.69	0.2208	1.658	0.8266	3.438	2.112	2.473
-0.018	8.508	8.365	1.323	2.31	2.05	1.877	2.451	1.039	2.165	0.3961	2.727	2.932	2.674	0.09288	1.666	0.7873	3.378	2.046	2.293
-0.016	8.549	8.462	1.155	2.223	2.023	1.92	2.329	1.002	2.081	0.3368	2.754	2.951	2.636	-0.03644	1.652	0.7257	3.299	1.964	2.081
-0.014	8.585	8.552	0.9871	2.128	1.985	1.95	2.182	0.9453	1.97	0.2564	2.775	2.963	2.575	-0.1622	1.618	0.6436	3.208	1.873	1.841
-0.012	8.618	8.635	0.8227	2.03	1.941	1.97	2.014	0.871	1.838	0.1556	2.789	2.969	2.493	-0.2799	1.565	0.544	3.108	1.774	1.581
-0.01	8.645	8.707	0.6659	1.936	1.892	1.984	1.828	0.7824	1.689	0.03591	2.795	2.971	2.391	-0.3863	1.495	0.4305	3.006	1.672	1.305
-0.008	8.667	8.768	0.5195	1.851	1.841	1.993	1.627	0.683	1.528	-0.09977	2.795	2.971	2.272	-0.4786	1.411	0.308	2.905	1.569	1.019
-0.006	8.684	8.818	0.3854	1.779	1.79	2	1.415	0.5761	1.356	-0.2479	2.788	2.971	2.139	-0.5547	1.315	0.1814	2.809	1.468	0.7289
-0.004	8.694	8.857	0.2644	1.725	1.744	2.007	1.195	0.4652	1.177	-0.4046	2.774	2.972	1.995	-0.6131	1.208	0.05604	2.721	1.369	0.4405
-0.002	8.698	8.887	0.1564	1.69	1.703	2.016	0.9698	0.3537	0.994	-0.5654	2.752	2.976	1.846	-0.6526	1.093	-0.06323	2.643	1.275	0.159
0	8.693	8.909	0.06077	1.676	1.671	2.028	0.7426	0.2448	0.8111	-0.7265	2.721	2.985	1.694	-0.6725	0.9733	-0.1721	2.575	1.185	-0.1106
0.002	8.677	8.927	-0.02371	1.682	1.646	2.045	0.5167	0.1411	0.6319	-0.8844	2.683	3	1.546	-0.6724	0.8504	-0.2674	2.518	1.1	-0.3636
0.004	8.648	8.94	-0.09864	1.707	1.628	2.066	0.2953	0.04461	0.4593	-1.037	2.636	3.02	1.406	-0.6519	0.7275	-0.3468	2.469	1.019	-0.5961
0.006	8.605	8.951	-0.166	1.749	1.615	2.088	0.08142	-0.04348	0.296	-1.181	2.584	3.048	1.278	-0.6114	0.608	-0.4092	2.427	0.9411	-0.8051
0.008	8.547	8.96	-0.2284	1.802	1.602	2.11	-0.1214	-0.1221	0.1443	-1.317	2.528	3.081	1.165	-0.5518	0.4952	-0.4544	2.388	0.8665	-0.9878
0.01	8.474	8.968	-0.2887	1.861	1.586	2.128	-0.3097	-0.1905	0.006135	-1.44	2.469	3.121	1.069	-0.4747	0.3924	-0.4831	2.349	0.7939	-1.142
0.012	8.387	8.973	-0.3502	1.919	1.566	2.141	-0.4807	-0.2482	-0.1166	-1.549	2.411	3.167	0.9908	-0.3823	0.302	-0.4966	2.305	0.7224	-1.265
0.014	8.289	8.976	-0.4158	1.971	1.539	2.144	-0.6318	-0.2953	-0.2227	-1.64	2.353	3.216	0.93	-0.2767	0.2262	-0.4969	2.252	0.6509	-1.358
0.016	8.181	8.974	-0.4876	2.011	1.504	2.135	-0.7608	-0.3324	-0.3108	-1.709	2.298	3.267	0.8862	-0.1597	0.167	-0.4857	2.187	0.5792	-1.42
0.018	8.066	8.967	-0.5658	2.035	1.461	2.111	-0.8655	-0.36	-0.379	-1.754	2.247	3.315	0.8599	-0.03293	0.1262	-0.4649	2.109	0.5078	-1.451
0.02	7.946	8.953	-0.6484	2.043	1.412	2.073	-0.9433	-0.3785	-0.4233	-1.773	2.2	3.358	0.8521	0.102	0.1057	-0.4358	2.018	0.4384	-1.451
0.022	7.825	8.931	-0.731	2.038	1.361	2.02	-0.9913	-0.3883	-0.4397	-1.764	2.158	3.393	0.864	0.2431	0.1067	-0.3997	1.918	0.3735	-1.421
0.024	7.706	8.901	-0.8076	2.021	1.307	1.955	-1.008	-0.3901	-0.4249	-1.727	2.124	3.417	0.8962	0.3877	0.1297	-0.3578	1.813	0.3154	-1.36
0.026	7.591	8.863	-0.8717	1.997	1.254	1.879	-0.9917	-0.3857	-0.3785	-1.663	2.099	3.429	0.9482	0.5323	0.1733	-0.312	1.707	0.266	-1.27
0.028	7.485	8.817	-0.9173	1.967	1.2	1.791	-0.9452	-0.3778	-0.3031	-1.573	2.085	3.428	1.018	0.6731	0.2351	-0.2646	1.604	0.2258	-1.155
0.03	7.39	8.766	-0.9401	1.935	1.144	1.692	-0.8714	-0.37	-0.204	-1.465	2.081	3.413	1.104	0.8064	0.311	-0.2184	1.507	0.1945	-1.019
0.032	7.308	8.71	-0.9367	1.902	1.086	1.581	-0.7753	-0.3669	-0.08794	-1.343	2.089	3.384	1.203	0.9288	0.3966	-0.1765	1.418	0.1705	-0.8684
0.034	7.241	8.651	-0.9046	1.867	1.022	1.455	-0.6627	-0.3731	0.03726	-1.215	2.11	3.341	1.312	1.036	0.4869	-0.1418	1.339	0.1517	-0.7089
0.036	7.191	8.589	-0.8421	1.831	0.9531	1.314	-0.5403	-0.393	0.1635	-1.086	2.143	3.283	1.429	1.125	0.5765	-0.1171	1.269	0.1355	-0.5474
0.038	7.157	8.523	-0.7484	1.792	0.8771	1.156	-0.4151	-0.4304	0.2827	-0.9633	2.188	3.21	1.549	1.191	0.6604	-0.1045	1.208	0.1191	-0.3906
0.04	7.142	8.453	-0.6246	1.747	0.7935	0.9801	-0.2938	-0.4881	0.3873	-0.8501	2.244	3.12	1.666	1.231	0.7341	-0.105	1.154	0.09968	-0.245
0.042	7.143	8.378	-0.4738	1.696	0.7008	0.7858	-0.1828	-0.5679	0.4708	-0.7503	2.31	3.015	1.774	1.241	0.7938	-0.1183	1.107	0.07393	-0.1166
0.044	7.16	8.298	-0.301	1.634	0.5972	0.5734	-0.08782	-0.6706	0.5286	-0.666	2.381	2.896	1.867	1.222	0.8372	-0.143	1.061	0.0386	-0.01067
0.046	7.191	8.213	-0.1128	1.561	0.4802	0.3437	-0.01344	-0.7955	0.5585	-0.5974	2.456	2.766	1.941	1.175	0.8627	-0.1764	1.015	-0.009466	0.06843
0.048	7.233	8.126	0.08403	1.475	0.3477	0.09795	0.03705	-0.9405	0.5606	-0.5421	2.529	2.628	1.993	1.105	0.8697	-0.2144	0.9649	-0.073	0.118
0.05	7.282	8.037	0.2827	1.377	0.1983	-0.1614	0.06207	-1.102	0.5372	-0.4952	2.595	2.487	2.021	1.016	0.8586	-0.2521	0.9078	-0.1539	0.1372
0.052	7.333	7.948	0.4767	1.266	0.03187	-0.431	0.06173	-1.273	0.4924	-0.4496	2.65	2.346	2.027	0.9155	0.8304	-0.2836	0.8407	-0.2534	0.1274
0.054	7.38	7.861	0.6594	1.146	-0.15	-0.7065	0.03768	-1.449	0.4319	-0.3968	2.689	2.209	2.011	0.8089	0.7871	-0.3028	0.7609	-0.3715	0.09127
0.056	7.414	7.773	0.8251	1.018	-0.3444	-0.9832	-0.007084	-1.62	0.3621	-0.3279	2.709	2.077	1.974	0.7021	0.7313	-0.3031	0.6666	-0.5079	0.03313
0.058	7.429	7.683	0.9688	0.8852	-0.5473	-1.255	-0.06854	-1.779	0.2892	-0.2338	2.707	1.954	1.92	0.6007	0.6666	-0.2779	0.5572	-0.6607	-0.04171
0.06	7.419	7.589	1.087	0.7504	-0.754	-1.517	-0.1421	-1.917	0.2182	-0.1065	2.681	1.841	1.851	0.5097	0.597	-0.2207	0.4335	-0.8272	-0.1273
0.062	7.382	7.488	1.178	0.6157	-0.9597	-1.763	-0.2231	-2.028	0.1521	0.06055	2.629	1.737	1.769	0.433	0.5267	-0.1254	0.2976	-1.004	-0.2176
0.064	7.317	7.377	1.24	0.4828	-1.16	-1.986	-0.3073	-2.104	0.09115	0.2719	2.55	1.644	1.678	0.3725	0.4598	0.0134	0.1523	-1.186	-0.3072
0.066	7.223	7.253	1.272	0.3529	-1.351	-2.183	-0.3906	-2.14	0.03458	0.5305	2.446	1.559	1.579	0.3294	0.3997	0.1999	0.001448	-1.371	-0.3915
0.068	7.103	7.116	1.276	0.2271	-1.528	-2.349	-0.4694	-2.131	-0.0181	0.8384	2.317	1.482	1.474	0.3043	0.3497	0.4374	-0.1514	-1.552	-0.4661
0.07	6.962	6.966	1.253	0.1065	-1.69	-2.483	-0.5398	-2.074	-0.06578	1.198	2.165	1.413	1.365	0.2974	0.3126	0.7286	-0.3026	-1.727	-0.527
0.072	6.804	6.804	1.204	-0.008176	-1.832	-2.583	-0.5986	-1.969	-0.1056	1.611	1.992	1.349	1.252	0.3089	0.2905	1.076	-0.4493	-1.89	-0.571
0.074	6.634	6.633	1.131	-0.1165	-1.953	-2.648	-0.6439	-1.814	-0.1338	2.079	1.8	1.291	1.135	0.3376	0.2849	1.479	-0.5898	-2.041	-0.5958
0.076	6.454	6.456	1.036	-0.2184	-2.053	-2.68	-0.6749	-1.612	-0.1468	2.603	1.59	1.238	1.011	0.3807	0.2963	1.937	-0.724	-2.176	-0.6013
0.078	6.268	6.276	0.9183	-0.315	-2.13	-2.68	-0.6926	-1.369	-0.1419	3.179	1.36	1.187	0.8794	0.4339	0.3247	2.445	-0.8534	-2.299	-0.5893
0.08	6.075	6.094	0.778	-0.4078	-2.187	-2.653	-0.6993	-1.091	-0.1173	3.802	1.112	1.137	0.7407	0.492	0.3691	2.998	-0.9807	-2.409	-0.5635
0.082	5.875	5.911	0.6134	-0.4988	-2.228	-2.602	-0.6978	-0.7877	-0.07212	4.461	0.8466	1.087	0.5961	0.5513	0.4282	3.585	-1.109	-2.511	-0.5289
0.084	5.666	5.73	0.4228	-0.5898	-2.256	-2.532	-0.6914	-0.4684	-0.006107	5.145	0.5651	1.034	0.4477	0.6101	0.4997	4.199	-1.243	-2.608	-0.4914
0.086	5.448	5.552	0.2056	-0.6827	-2.276	-2.449	-0.6839	-0.1438	0.07924	5.839	0.2707	0.9768	0.2966	0.6686	0.5803	4.825	-1.385	-2.702	-0.4579
0.088	5.219	5.378	-0.03787	-0.7789	-2.292	-2.355	-0.6793	0.1753	0.1797	6.526	-0.03283	0.9156	0.1425	0.7278	0.6656	5.45	-1.537	-2.797	-0.4361
0.09	4.979	5.211	-0.3053	-0.8799	-2.308	-2.256	-0.6824	0.478	0.2882	7.183	-0.3421	0.8503	-0.01616	0.7887	0.7502	6.059	-1.7	-2.895	-0.4343
0.092	4.727	5.051	-0.5924	-0.9864	-2.327	-2.155	-0.6979	0.7544	0.3957	7.785	-0.6535	0.7814	-0.1813	0.8523	0.8281	6.635	-1.875	-2.999	-0.4604
0.094	4.467	4.902	-0.8935	-1.099	-2.347	-2.053	-0.7298	0.9959	0.4933	8.31	-0.9629	0.7102	-0.3533	0.9191	0.8936	7.161	-2.058	-3.109	-0.5209
0.096	4.203	4.766	-1.201	-1.216	-2.368	-1.953	-0.7809	1.196	0.5738	8.736	-1.265	0.6386	-0.5304	0.9898	0.9416	7.62	-2.245	-3.224	-0.6201
0.098	3.942	4.646	-1.506	-1.336	-2.386	-1.855	-0.8522	1.351	0.6323	9.046	-1.554	0.5692	-0.709	1.065	0.9685	8	-2.431	-3.343	-0.7588
0.1	3.691	4.548	-1.798	-1.455	-2.398	-1.756	-0.9435	1.46	0.6661	9.227	-1.821	0.5053	-0.8843	1.144	0.9717	8.288	-2.608	-3.461	-0.935
0.102	3.458	4.474	-2.066	-1.566	-2.4	-1.656	-1.053	1.522	0.6745	9.269	-2.061	0.4506	-1.051	1.228	0.9493	8.471	-2.768	-3.575	-1.144
0.104	3.248	4.428	-2.301	-1.665	-2.387	-1.551	-1.179	1.539	0.6586	9.167	-2.266	0.4086	-1.202	1.315	0.9002	8.541	-2.902	-3.678	-1.381
0.106	3.069	4.412	-2.494	-1.744	-2.355	-1.441	-1.316	1.512	0.6208	8.917	-2.429	0.3824	-1.333	1.406	0.8239	8.488	-3.002	-3.765	-1.636
0.108	2.926	4.43	-2.636	-1.798	-2.302	-1.321	-1.46	1.445	0.5645	8.52	-2.547	0.3751	-1.438	1.498	0.7204	8.307	-3.059	-3.827	-1.901
0.11	2.826	4.485	-2.723	-1.819	-2.223	-1.189	-1.605	1.342	0.493	7.98	-2.613	0.3895	-1.514	1.592	0.5901	7.993	-3.067	-3.858	-2.166
0.112	2.777	4.58	-2.749	-1.8	-2.116	-1.043	-1.745	1.208	0.409	7.306	-2.625	0.4284	-1.556	1.688	0.4338	7.549	-3.017	-3.851	-2.42
0.114	2.783	4.716	-2.712	-1.735	-1.976	-0.8819	-1.873	1.049	0.3141	6.51	-2.581	0.4945	-1.566	1.787	0.2521	6.977	-2.906	-3.799	-2.653
0.116	2.851	4.894	-2.611	-1.622	-1.803	-0.7045	-1.985	0.8676	0.2093	5.607	-2.481	0.5898	-1.541	1.889	0.04599	6.285	-2.732	-3.698	-2.859
0.118	2.984	5.112	-2.446	-1.457	-1.596	-0.5122	-2.078	0.6697	0.09584	4.613	-2.324	0.7155	-1.482	1.993	-0.183	5.484	-2.493	-3.546	-3.03
0.12	3.181	5.365	-2.22	-1.241	-1.357	-0.3065	-2.147	0.4599	-0.02417	3.551	-2.113	0.8713	-1.388	2.099	-0.4321	4.587	-2.194	-3.343	-3.161
0.122	3.441	5.646	-1.936	-0.9774	-1.087	-0.08967	-2.191	0.2435	-0.148	2.441	-1.852	1.055	-1.259	2.204	-0.6974	3.612	-1.837	-3.088	-3.246
0.124	3.757	5.947	-1.598	-0.6702	-0.7924	0.135	-2.207	0.02548	-0.2727	1.31	-1.545	1.262	-1.093	2.304	-0.9742	2.578	-1.43	-2.785	-3.283
0.126	4.122	6.262	-1.212	-0.3265	-0.478	0.3631	-2.196	-0.19	-0.3959	0.1819	-1.2	1.487	-0.8919	2.399	-1.257	1.506	-0.9798	-2.437	-3.268
0.128	4.522	6.581	-0.7853	0.04507	-0.1519	0.5893	-2.16	-0.3997	-0.516	-0.9203	-0.8249	1.722	-0.6563	2.486	-1.541	0.4186	-0.4962	-2.052	-3.204
0.13	4.946	6.897	-0.3264	0.4342	0.1774	0.8076	-2.101	-0.6016	-0.6332	-1.975	-0.4271	1.96	-0.3894	2.563	-1.822	-0.6638	0.009868	-1.639	-3.094
0.132	5.379	7.203	0.1543	0.8301	0.5015	1.012	-2.025	-0.7946	-0.7486	-2.964	-0.01557	2.193	-0.09576	2.627	-2.093	-1.72	0.5262	-1.207	-2.942
0.134	5.807	7.495	0.646	1.222	0.8127	1.197	-1.937	-0.9781	-0.864	-3.872	0.401	2.413	0.2179	2.674	-2.35	-2.731	1.04	-0.7685	-2.757
0.136	6.217	7.766	1.137	1.599	1.104	1.357	-1.843	-1.152	-0.9811	-4.683	0.8142	2.613	0.5434	2.702	-2.59	-3.678	1.539	-0.3343	-2.545
0.138	6.597	8.012	1.614	1.95	1.368	1.488	-1.751	-1.317	-1.101	-5.386	1.216	2.787	0.871	2.708	-2.809	-4.546	2.011	0.08312	-2.317
0.14	6.937	8.229	2.066	2.268	1.6	1.584	-1.665	-1.471	-1.224	-5.971	1.598	2.931	1.191	2.689	-3.004	-5.319	2.443	0.4727	-2.079
0.142	7.228	8.412	2.481	2.543	1.793	1.644	-1.591	-1.616	-1.347	-6.428	1.952	3.043	1.493	2.642	-3.174	-5.985	2.826	0.8242	-1.841
0.144	7.463	8.558	2.849	2.769	1.942	1.666	-1.531	-1.749	-1.468	-6.751	2.272	3.119	1.771	2.566	-3.316	-6.537	3.15	1.129	-1.609
0.146	7.638	8.663	3.161	2.941	2.045	1.649	-1.488	-1.871	-1.58	-6.938	2.551	3.16	2.017	2.461	-3.429	-6.966	3.411	1.381	-1.387
0.148	7.75	8.726	3.414	3.056	2.098	1.594	-1.462	-1.979	-1.678	-6.99	2.786	3.166	2.23	2.326	-3.511	-7.271	3.603	1.577	-1.181
0.15	7.8	8.745	3.603	3.113	2.102	1.505	-1.452	-2.073	-1.754	-6.91	2.973	3.138	2.406	2.166	-3.559	-7.45	3.725	1.713	-0.9926
0.152	7.79	8.719	3.728	3.113	2.058	1.382	-1.457	-2.151	-1.803	-6.704	3.112	3.079	2.545	1.985	-3.571	-7.506	3.779	1.79	-0.8241
0.154	7.723	8.649	3.792	3.058	1.969	1.231	-1.475	-2.213	-1.822	-6.377	3.203	2.994	2.648	1.789	-3.548	-7.443	3.767	1.811	-0.6766
0.156	7.603	8.536	3.8	2.953	1.84	1.053	-1.503	-2.258	-1.806	-5.938	3.248	2.888	2.715	1.587	-3.487	-7.265	3.693	1.779	-0.5509
0.158	7.437	8.383	3.756	2.802	1.674	0.8535	-1.54	-2.285	-1.754	-5.397	3.249	2.768	2.747	1.385	-3.389	-6.982	3.565	1.698	-0.4476
0.16	7.231	8.197	3.669	2.612	1.478	0.6359	-1.583	-2.295	-1.667	-4.765	3.209	2.638	2.746	1.191	-3.256	-6.601	3.39	1.574	-0.3668
0.162	6.993	7.984	3.546	2.39	1.258	0.405	-1.631	-2.288	-1.545	-4.054	3.132	2.503	2.714	1.009	-3.089	-6.135	3.175	1.413	-0.3082
0.164	6.729	7.748	3.393	2.143	1.018	0.1655	-1.683	-2.263	-1.392	-3.28	3.024	2.366	2.651	0.8409	-2.891	-5.594	2.929	1.219	-0.2717
0.166	6.445	7.498	3.218	1.88	0.7661	-0.07731	-1.737	-2.221	-1.21	-2.457	2.889	2.227	2.559	0.687	-2.667	-4.991	2.658	0.9974	-0.2566
0.168	6.146	7.235	3.025	1.609	0.5055	-0.3184	-1.794	-2.162	-1.003	-1.6	2.731	2.088	2.441	0.5452	-2.421	-4.338	2.369	0.7543	-0.262
0.17	5.836	6.964	2.821	1.337	0.2416	-0.5525	-1.853	-2.088	-0.7724	-0.7227	2.554	1.948	2.299	0.4136	-2.156	-3.648	2.069	0.4945	-0.2862
0.172	5.518	6.687	2.611	1.07	-0.02075	-0.775	-1.912	-2	-0.5217	0.1597	2.361	1.808	2.138	0.2906	-1.877	-2.933	1.764	0.2232	-0.3275
0.174	5.194	6.405	2.399	0.8129	-0.2773	-0.9826	-1.97	-1.9	-0.254	1.033	2.158	1.666	1.96	0.1751	-1.587	-2.205	1.46	-0.05511	-0.3844
0.176	4.869	6.12	2.19	0.5677	-0.5245	-1.174	-2.027	-1.792	0.02517	1.881	1.946	1.523	1.77	0.06683	-1.292	-1.475	1.159	-0.3368	-0.4563
0.178	4.545	5.832	1.986	0.3353	-0.7599	-1.348	-2.084	-1.679	0.3085	2.69	1.728	1.376	1.568	-0.03417	-0.995	-0.7545	0.8653	-0.6191	-0.5428
0.18	4.226	5.543	1.789	0.1152	-0.9816	-1.507	-2.142	-1.566	0.5873	3.449	1.508	1.224	1.359	-0.1271	-0.7017	-0.05102	0.5801	-0.8997	-0.6439
0.182	3.914	5.253	1.601	-0.09317	-1.188	-1.65	-2.2	-1.457	0.8531	4.148	1.287	1.065	1.145	-0.211	-0.4154	0.6281	0.3049	-1.176	-0.7589
0.184	3.612	4.965	1.421	-0.2903	-1.379	-1.779	-2.258	-1.356	1.098	4.782	1.068	0.9002	0.9284	-0.2853	-0.1386	1.277	0.04085	-1.446	-0.8864
0.186	3.323	4.678	1.248	-0.477	-1.554	-1.894	-2.317	-1.263	1.318	5.347	0.8536	0.729	0.7122	-0.3502	0.1267	1.892	-0.2109	-1.708	-1.025
0.188	3.049	4.393	1.081	-0.6542	-1.714	-1.997	-2.376	-1.181	1.508	5.841	0.6462	0.5525	0.4997	-0.4078	0.3793	2.467	-0.4498	-1.96	-1.172
0.19	2.793	4.113	0.9156	-0.824	-1.862	-2.09	-2.435	-1.113	1.666	6.262	0.448	0.3724	0.2931	-0.4616	0.6175	2.999	-0.6757	-2.202	-1.326
0.192	2.556	3.839	0.75	-0.9889	-1.999	-2.175	-2.495	-1.062	1.787	6.606	0.2608	0.1909	0.09407	-0.5158	0.8397	3.481	-0.8888	-2.435	-1.487
0.194	2.341	3.574	0.5826	-1.152	-2.127	-2.255	-2.557	-1.028	1.872	6.87	0.08638	0.01006	-0.09714	-0.5744	1.044	3.909	-1.09	-2.659	-1.653
0.196	2.148	3.321	0.4128	-1.316	-2.247	-2.334	-2.621	-1.015	1.92	7.053	-0.07333	-0.1676	-0.2809	-0.6402	1.229	4.278	-1.279	-2.875	-1.823
0.198	1.978	3.083	0.2404	-1.482	-2.36	-2.411	-2.685	-1.021	1.933	7.156	-0.2166	-0.3399	-0.4576	-0.7154	1.393	4.587	-1.457	-3.083	-1.996
0.2	1.831	2.863	0.06558	-1.652	-2.465	-2.489	-2.749	-1.045	1.916	7.183	-0.3416	-0.5045	-0.6268	-0.8013	1.535	4.835	-1.626	-3.282	-2.167
0.202	1.708	2.661	-0.1107	-1.826	-2.564	-2.568	-2.808	-1.083	1.878	7.139	-0.4469	-0.6593	-0.7868	-0.8993	1.657	5.023	-1.785	-3.472	-2.331
0.204	1.607	2.481	-0.2867	-2.002	-2.654	-2.645	-2.859	-1.13	1.824	7.033	-0.5315	-0.8024	-0.9348	-1.011	1.761	5.153	-1.937	-3.65	-2.485
0.206	1.528	2.322	-0.4591	-2.178	-2.735	-2.721	-2.897	-1.183	1.761	6.874	-0.5952	-0.9328	-1.068	-1.135	1.848	5.229	-2.08	-3.815	-2.624
0.208	1.47	2.185	-0.6246	-2.353	-2.808	-2.794	-2.919	-1.238	1.693	6.67	-0.639	-1.05	-1.183	-1.273	1.922	5.256	-2.216	-3.964	-2.743
0.21	1.429	2.07	-0.78	-2.523	-2.873	-2.865	-2.923	-1.294	1.622	6.427	-0.6652	-1.153	-1.28	-1.421	1.982	5.236	-2.343	-4.096	-2.84
0.212	1.402	1.975	-0.9238	-2.688	-2.928	-2.933	-2.907	-1.35	1.547	6.151	-0.6774	-1.244	-1.358	-1.576	2.031	5.174	-2.463	-4.21	-2.915
0.214	1.382	1.898	-1.056	-2.847	-2.976	-3.001	-2.872	-1.406	1.467	5.845	-0.6799	-1.323	-1.419	-1.735	2.068	5.072	-2.576	-4.307	-2.967
0.216	1.366	1.835	-1.176	-2.998	-3.017	-3.068	-2.818	-1.465	1.379	5.515	-0.6774	-1.391	-1.464	-1.895	2.094	4.934	-2.684	-4.387	-2.996
0.218	1.348	1.78	-1.285	-3.14	-3.051	-3.137	-2.743	-1.525	1.283	5.165	-0.6735	-1.451	-1.495	-2.052	2.113	4.765	-2.786	-4.45	-3.002
0.22	1.323	1.728	-1.385	-3.273	-3.081	-3.206	-2.649	-1.586	1.185	4.802	-0.6709	-1.501	-1.509	-2.202	2.126	4.567	-2.884	-4.496	-2.984
0.222	1.288	1.673	-1.476	-3.394	-3.107	-3.277	-2.533	-1.648	1.089	4.433	-0.6714	-1.545	-1.507	-2.344	2.138	4.348	-2.978	-4.527	-2.942
0.224	1.239	1.611	-1.563	-3.505	-3.132	-3.351	-2.396	-1.71	1.001	4.063	-0.6759	-1.584	-1.49	-2.476	2.15	4.109	-3.07	-4.544	-2.875
0.226	1.175	1.537	-1.647	-3.609	-3.16	-3.431	-2.243	-1.774	0.9246	3.696	-0.6851	-1.62	-1.459	-2.596	2.162	3.855	-3.163	-4.551	-2.788
0.228	1.094	1.449	-1.733	-3.708	-3.196	-3.52	-2.077	-1.842	0.8573	3.333	-0.6994	-1.656	-1.418	-2.706	2.172	3.589	-3.26	-4.553	-2.683
0.23	0.9963	1.343	-1.823	-3.808	-3.245	-3.622	-1.905	-1.913	0.7948	2.977	-0.7185	-1.694	-1.374	-2.802	2.175	3.314	-3.364	-4.555	-2.568
0.232	0.8837	1.218	-1.919	-3.911	-3.308	-3.74	-1.733	-1.991	0.731	2.629	-0.7417	-1.736	-1.33	-2.886	2.168	3.032	-3.479	-4.562	-2.447
0.234	0.7567	1.074	-2.024	-4.02	-3.389	-3.875	-1.567	-2.076	0.6596	2.287	-0.7677	-1.784	-1.288	-2.957	2.146	2.747	-3.605	-4.578	-2.328
0.236	0.6156	0.9115	-2.136	-4.137	-3.488	-4.027	-1.415	-2.171	0.5746	1.952	-0.7952	-1.838	-1.252	-3.013	2.105	2.46	-3.744	-4.606	-2.215
0.238	0.4601	0.7321	-2.255	-4.261	-3.605	-4.195	-1.28	-2.276	0.4709	1.622	-0.8233	-1.899	-1.22	-3.054	2.041	2.173	-3.895	-4.648	-2.113
0.24	0.2902	0.5386	-2.377	-4.392	-3.737	-4.376	-1.168	-2.391	0.3434	1.296	-0.851	-1.964	-1.192	-3.078	1.952	1.89	-4.056	-4.705	-2.028
0.242	0.1065	0.3351	-2.5	-4.528	-3.882	-4.566	-1.081	-2.517	0.1868	0.9719	-0.8778	-2.033	-1.17	-3.08	1.835	1.611	-4.224	-4.776	-1.962
0.244	-0.08902	0.1274	-2.62	-4.666	-4.037	-4.762	-1.024	-2.653	-0.003843	0.6497	-0.9029	-2.099	-1.152	-3.06	1.685	1.339	-4.396	-4.858	-1.917
0.246	-0.293	-0.07746	-2.733	-4.803	-4.198	-4.959	-0.9973	-2.798	-0.233	0.3303	-0.9256	-2.159	-1.138	-3.017	1.5	1.075	-4.566	-4.951	-1.896
0.248	-0.5016	-0.2726	-2.837	-4.939	-4.361	-5.151	-1.004	-2.948	-0.5035	0.01579	-0.945	-2.211	-1.128	-2.954	1.278	0.8212	-4.732	-5.05	-1.899
0.25	-0.7113	-0.4527	-2.931	-5.068	-4.522	-5.333	-1.043	-3.099	-0.8151	-0.291	-0.9603	-2.25	-1.122	-2.873	1.019	0.5788	-4.888	-5.153	-1.924
0.252	-0.9201	-0.615	-3.013	-5.188	-4.676	-5.498	-1.113	-3.246	-1.164	-0.5872	-0.9708	-2.278	-1.12	-2.779	0.7239	0.3496	-5.03	-5.255	-1.968
0.254	-1.128	-0.7596	-3.082	-5.294	-4.817	-5.641	-1.211	-3.385	-1.545	-0.8707	-0.9763	-2.295	-1.125	-2.674	0.3938	0.135	-5.155	-5.351	-2.029
0.256	-1.335	-0.8891	-3.139	-5.385	-4.941	-5.76	-1.334	-3.511	-1.95	-1.14	-0.9773	-2.301	-1.138	-2.562	0.03188	-0.06421	-5.259	-5.438	-2.102
0.258	-1.545	-1.008	-3.185	-5.457	-5.044	-5.85	-1.479	-3.621	-2.372	-1.395	-0.9745	-2.298	-1.161	-2.443	-0.3583	-0.2476	-5.339	-5.512	-2.184
0.26	-1.759	-1.12	-3.219	-5.51	-5.124	-5.908	-1.644	-3.712	-2.805	-1.635	-0.9697	-2.287	-1.196	-2.322	-0.7726	-0.4152	-5.397	-5.569	-2.271
0.262	-1.98	-1.231	-3.243	-5.542	-5.181	-5.935	-1.824	-3.781	-3.245	-1.862	-0.9652	-2.271	-1.244	-2.198	-1.206	-0.5679	-5.431	-5.608	-2.358
0.264	-2.209	-1.344	-3.259	-5.554	-5.214	-5.929	-2.018	-3.828	-3.687	-2.079	-0.9636	-2.25	-1.303	-2.074	-1.653	-0.707	-5.443	-5.627	-2.444
0.266	-2.447	-1.464	-3.268	-5.548	-5.224	-5.892	-2.221	-3.851	-4.125	-2.287	-0.9675	-2.225	-1.374	-1.949	-2.107	-0.8337	-5.437	-5.624	-2.524
0.268	-2.694	-1.591	-3.273	-5.523	-5.211	-5.823	-2.43	-3.85	-4.552	-2.489	-0.9794	-2.198	-1.454	-1.824	-2.561	-0.949	-5.415	-5.6	-2.594
0.27	-2.949	-1.727	-3.275	-5.481	-5.176	-5.723	-2.639	-3.824	-4.956	-2.682	-1.001	-2.168	-1.543	-1.698	-3.008	-1.053	-5.38	-5.553	-2.65
0.272	-3.21	-1.872	-3.277	-5.421	-5.12	-5.593	-2.842	-3.771	-5.329	-2.863	-1.034	-2.135	-1.641	-1.57	-3.438	-1.145	-5.333	-5.483	-2.687
0.274	-3.475	-2.023	-3.28	-5.345	-5.042	-5.435	-3.035	-3.69	-5.661	-3.029	-1.08	-2.099	-1.748	-1.441	-3.845	-1.225	-5.278	-5.39	-2.702
0.276	-3.741	-2.179	-3.285	-5.254	-4.942	-5.251	-3.214	-3.583	-5.943	-3.175	-1.137	-2.061	-1.863	-1.311	-4.221	-1.292	-5.215	-5.275	-2.693
0.278	-4.004	-2.339	-3.294	-5.148	-4.821	-5.044	-3.375	-3.45	-6.171	-3.299	-1.207	-2.021	-1.985	-1.18	-4.562	-1.346	-5.145	-5.138	-2.66
0.28	-4.262	-2.501	-3.309	-5.028	-4.682	-4.817	-3.516	-3.293	-6.343	-3.399	-1.287	-1.979	-2.116	-1.048	-4.865	-1.389	-5.07	-4.982	-2.604
0.282	-4.515	-2.67	-3.329	-4.897	-4.524	-4.575	-3.633	-3.117	-6.461	-3.474	-1.377	-1.935	-2.253	-0.9155	-5.127	-1.42	-4.989	-4.808	-2.527
0.284	-4.764	-2.847	-3.354	-4.756	-4.353	-4.322	-3.727	-2.924	-6.529	-3.524	-1.474	-1.89	-2.399	-0.7845	-5.349	-1.441	-4.904	-4.619	-2.435
0.286	-5.01	-3.037	-3.384	-4.608	-4.17	-4.062	-3.799	-2.72	-6.556	-3.55	-1.579	-1.845	-2.552	-0.657	-5.535	-1.452	-4.815	-4.416	-2.333
0.288	-5.255	-3.244	-3.418	-4.456	-3.98	-3.8	-3.848	-2.511	-6.549	-3.553	-1.69	-1.801	-2.713	-0.5357	-5.686	-1.454	-4.723	-4.204	-2.226
0.29	-5.502	-3.475	-3.456	-4.301	-3.788	-3.541	-3.878	-2.304	-6.516	-3.537	-1.804	-1.76	-2.879	-0.4229	-5.808	-1.448	-4.629	-3.987	-2.121
0.292	-5.756	-3.732	-3.497	-4.147	-3.597	-3.291	-3.889	-2.103	-6.465	-3.503	-1.923	-1.723	-3.049	-0.3202	-5.902	-1.435	-4.533	-3.768	-2.025
0.294	-6.021	-4.019	-3.539	-3.997	-3.412	-3.054	-3.884	-1.916	-6.401	-3.456	-2.043	-1.692	-3.221	-0.2291	-5.973	-1.417	-4.436	-3.551	-1.942
0.296	-6.303	-4.337	-3.583	-3.851	-3.235	-2.833	-3.865	-1.746	-6.328	-3.399	-2.166	-1.668	-3.392	-0.1519	-6.023	-1.396	-4.338	-3.339	-1.877
0.298	-6.606	-4.687	-3.625	-3.712	-3.071	-2.633	-3.836	-1.596	-6.252	-3.335	-2.291	-1.652	-3.561	-0.09101	-6.055	-1.375	-4.237	-3.135	-1.834
0.3	-6.932	-5.065	-3.664	-3.582	-2.92	-2.456	-3.798	-1.469	-6.173	-3.267	-2.416	-1.643	-3.724	-0.04835	-6.071	-1.354	-4.134	-2.942	-1.814
0.302	-7.283	-5.471	-3.698	-3.462	-2.785	-2.301	-3.755	-1.364	-6.093	-3.196	-2.542	-1.64	-3.879	-0.02494	-6.072	-1.335	-4.027	-2.76	-1.82
0.304	-7.66	-5.901	-3.728	-3.352	-2.666	-2.171	-3.709	-1.281	-6.013	-3.125	-2.668	-1.642	-4.021	-0.02078	-6.059	-1.318	-3.917	-2.591	-1.85
0.306	-8.06	-6.353	-3.753	-3.252	-2.566	-2.065	-3.663	-1.22	-5.931	-3.052	-2.794	-1.651	-4.148	-0.03505	-6.034	-1.304	-3.803	-2.436	-1.904
0.308	-8.481	-6.823	-3.773	-3.16	-2.484	-1.983	-3.618	-1.18	-5.847	-2.978	-2.921	-1.664	-4.256	-0.06618	-5.996	-1.291	-3.685	-2.298	-1.981
0.31	-8.919	-7.305	-3.789	-3.077	-2.422	-1.924	-3.576	-1.16	-5.759	-2.903	-3.047	-1.682	-4.342	-0.1119	-5.948	-1.278	-3.565	-2.176	-2.075
0.312	-9.37	-7.791	-3.802	-2.999	-2.378	-1.885	-3.535	-1.158	-5.661	-2.825	-3.174	-1.704	-4.405	-0.1694	-5.888	-1.264	-3.443	-2.071	-2.182
0.314	-9.829	-8.279	-3.814	-2.926	-2.351	-1.864	-3.495	-1.171	-5.547	-2.742	-3.3	-1.733	-4.444	-0.2363	-5.818	-1.246	-3.32	-1.983	-2.294
0.316	-10.3	-8.763	-3.829	-2.857	-2.338	-1.856	-3.454	-1.197	-5.412	-2.652	-3.425	-1.769	-4.459	-0.3103	-5.738	-1.223	-3.197	-1.91	-2.404
0.318	-10.77	-9.243	-3.85	-2.79	-2.335	-1.858	-3.409	-1.232	-5.254	-2.553	-3.547	-1.817	-4.452	-0.3898	-5.648	-1.192	-3.075	-1.852	-2.504
0.32	-11.24	-9.721	-3.88	-2.728	-2.34	-1.868	-3.358	-1.272	-5.074	-2.443	-3.668	-1.881	-4.429	-0.4736	-5.549	-1.154	-2.958	-1.809	-2.585
0.322	-11.72	-10.2	-3.922	-2.672	-2.351	-1.881	-3.299	-1.317	-4.877	-2.32	-3.789	-1.965	-4.396	-0.5612	-5.442	-1.107	-2.849	-1.78	-2.642
0.324	-12.2	-10.69	-3.977	-2.624	-2.367	-1.898	-3.229	-1.362	-4.667	-2.183	-3.911	-2.073	-4.363	-0.6522	-5.328	-1.053	-2.75	-1.765	-2.673
0.326	-12.68	-11.19	-4.047	-2.586	-2.385	-1.915	-3.147	-1.404	-4.449	-2.03	-4.037	-2.207	-4.337	-0.7459	-5.209	-0.9909	-2.664	-1.761	-2.676
0.328	-13.18	-11.7	-4.133	-2.561	-2.405	-1.932	-3.051	-1.44	-4.228	-1.859	-4.168	-2.371	-4.324	-0.8412	-5.085	-0.9212	-2.595	-1.768	-2.65
0.33	-13.68	-12.24	-4.232	-2.549	-2.425	-1.947	-2.938	-1.466	-4.005	-1.67	-4.307	-2.564	-4.328	-0.9362	-4.957	-0.8433	-2.542	-1.781	-2.594
0.332	-14.19	-12.8	-4.343	-2.551	-2.441	-1.956	-2.808	-1.478	-3.784	-1.464	-4.453	-2.786	-4.351	-1.029	-4.828	-0.7573	-2.508	-1.799	-2.507
0.334	-14.71	-13.38	-4.463	-2.564	-2.452	-1.958	-2.661	-1.473	-3.567	-1.241	-4.606	-3.034	-4.39	-1.118	-4.698	-0.6636	-2.492	-1.817	-2.39
0.336	-15.25	-13.98	-4.588	-2.587	-2.455	-1.949	-2.498	-1.448	-3.358	-1.006	-4.767	-3.304	-4.442	-1.2	-4.569	-0.5631	-2.494	-1.832	-2.244
0.338	-15.79	-14.59	-4.716	-2.617	-2.449	-1.927	-2.32	-1.403	-3.158	-0.7638	-4.935	-3.59	-4.505	-1.273	-4.444	-0.4574	-2.511	-1.843	-2.069
0.34	-16.35	-15.22	-4.845	-2.652	-2.43	-1.89	-2.129	-1.337	-2.968	-0.5197	-5.11	-3.885	-4.576	-1.334	-4.325	-0.3485	-2.543	-1.846	-1.869
0.342	-16.92	-15.85	-4.974	-2.69	-2.4	-1.838	-1.929	-1.252	-2.789	-0.2808	-5.292	-4.183	-4.653	-1.38	-4.214	-0.2386	-2.588	-1.84	-1.647
0.344	-17.5	-16.48	-5.103	-2.731	-2.358	-1.773	-1.721	-1.152	-2.62	-0.05361	-5.482	-4.479	-4.735	-1.412	-4.112	-0.1308	-2.645	-1.825	-1.408
0.346	-18.09	-17.11	-5.232	-2.776	-2.305	-1.695	-1.51	-1.039	-2.461	0.1558	-5.678	-4.77	-4.823	-1.429	-4.02	-0.02796	-2.713	-1.802	-1.156
0.348	-18.7	-17.74	-5.362	-2.827	-2.244	-1.608	-1.298	-0.9172	-2.31	0.3426	-5.881	-5.055	-4.917	-1.433	-3.939	0.06661	-2.79	-1.771	-0.8964
0.35	-19.32	-18.37	-5.494	-2.885	-2.178	-1.513	-1.09	-0.7916	-2.166	0.5029	-6.088	-5.333	-5.016	-1.427	-3.867	0.1495	-2.879	-1.735	-0.6332
0.352	-19.96	-19	-5.628	-2.952	-2.108	-1.415	-0.8878	-0.6656	-2.029	0.6344	-6.298	-5.605	-5.119	-1.413	-3.804	0.2175	-2.979	-1.694	-0.3709
0.354	-20.62	-19.63	-5.765	-3.03	-2.036	-1.316	-0.694	-0.5424	-1.898	0.7357	-6.507	-5.869	-5.224	-1.393	-3.746	0.2673	-3.09	-1.651	-0.1132
0.356	-21.28	-20.26	-5.904	-3.119	-1.965	-1.219	-0.5106	-0.4247	-1.773	0.8068	-6.712	-6.126	-5.328	-1.372	-3.692	0.2968	-3.213	-1.606	0.1365
0.358	-21.96	-20.91	-6.046	-3.222	-1.895	-1.128	-0.3388	-0.3145	-1.656	0.849	-6.91	-6.377	-5.426	-1.351	-3.64	0.3044	-3.348	-1.562	0.3755
0.36	-22.64	-21.56	-6.188	-3.338	-1.829	-1.044	-0.1798	-0.2132	-1.547	0.8635	-7.098	-6.621	-5.516	-1.335	-3.59	0.2896	-3.495	-1.518	0.6013
0.362	-23.32	-22.23	-6.329	-3.468	-1.769	-0.9717	-0.03484	-0.1222	-1.446	0.8518	-7.273	-6.862	-5.597	-1.326	-3.54	0.2522	-3.653	-1.477	0.8113
0.364	-24	-22.91	-6.467	-3.612	-1.716	-0.9136	0.09484	-0.04319	-1.353	0.8149	-7.433	-7.099	-5.667	-1.327	-3.491	0.1924	-3.821	-1.439	1.003
0.366	-24.67	-23.61	-6.599	-3.769	-1.674	-0.8722	0.2082	0.02251	-1.266	0.754	-7.577	-7.335	-5.727	-1.34	-3.443	0.1111	-3.997	-1.406	1.173
0.368	-25.34	-24.31	-6.721	-3.935	-1.643	-0.8495	0.3051	0.07408	-1.184	0.6714	-7.706	-7.57	-5.778	-1.365	-3.396	0.009587	-4.178	-1.378	1.321
0.37	-25.99	-25.03	-6.83	-4.11	-1.623	-0.8457	0.386	0.1115	-1.103	0.5708	-7.823	-7.807	-5.821	-1.401	-3.347	-0.1098	-4.362	-1.355	1.447
0.372	-26.64	-25.76	-6.922	-4.289	-1.614	-0.8608	0.4523	0.135	-1.018	0.4564	-7.929	-8.045	-5.853	-1.449	-3.296	-0.2443	-4.545	-1.335	1.55
0.374	-27.29	-26.5	-6.994	-4.471	-1.616	-0.894	0.5058	0.145	-0.9289	0.3324	-8.028	-8.288	-5.875	-1.508	-3.238	-0.3912	-4.724	-1.32	1.632
0.376	-27.94	-27.26	-7.047	-4.655	-1.63	-0.9451	0.5483	0.1412	-0.8335	0.2015	-8.123	-8.537	-5.885	-1.58	-3.173	-0.5482	-4.899	-1.307	1.694
0.378	-28.61	-28.04	-7.08	-4.837	-1.656	-1.014	0.5816	0.1225	-0.7339	0.06484	-8.217	-8.794	-5.882	-1.663	-3.097	-0.7134	-5.069	-1.299	1.734
0.38	-29.28	-28.83	-7.096	-5.018	-1.693	-1.101	0.6076	0.08774	-0.6326	-0.07741	-8.312	-9.062	-5.866	-1.757	-3.01	-0.8851	-5.234	-1.295	1.754
0.382	-29.97	-29.63	-7.098	-5.196	-1.744	-1.205	0.6278	0.03622	-0.5318	-0.2251	-8.408	-9.34	-5.839	-1.861	-2.909	-1.062	-5.395	-1.297	1.753
0.384	-30.69	-30.45	-7.091	-5.371	-1.806	-1.324	0.6435	-0.0321	-0.433	-0.3772	-8.504	-9.629	-5.801	-1.974	-2.794	-1.24	-5.552	-1.305	1.734
0.386	-31.43	-31.28	-7.077	-5.541	-1.88	-1.456	0.655	-0.1164	-0.3367	-0.5317	-8.601	-9.929	-5.753	-2.095	-2.667	-1.419	-5.707	-1.319	1.7
0.388	-32.19	-32.12	-7.063	-5.705	-1.963	-1.598	0.6617	-0.2154	-0.2427	-0.6864	-8.695	-10.24	-5.699	-2.223	-2.527	-1.595	-5.861	-1.338	1.652
0.39	-32.97	-32.96	-7.051	-5.865	-2.055	-1.748	0.6619	-0.3276	-0.1507	-0.8395	-8.786	-10.56	-5.641	-2.359	-2.379	-1.767	-6.017	-1.363	1.593
0.392	-33.77	-33.8	-7.046	-6.02	-2.156	-1.903	0.6529	-0.4517	-0.05997	-0.9906	-8.871	-10.9	-5.581	-2.502	-2.225	-1.934	-6.176	-1.395	1.525
0.394	-34.59	-34.64	-7.053	-6.172	-2.267	-2.063	0.6316	-0.5863	0.0289	-1.14	-8.949	-11.24	-5.522	-2.653	-2.07	-2.096	-6.342	-1.433	1.446
0.396	-35.42	-35.48	-7.072	-6.32	-2.386	-2.226	0.5949	-0.7298	0.114	-1.288	-9.018	-11.6	-5.467	-2.811	-1.918	-2.253	-6.517	-1.48	1.358
0.398	-36.26	-36.3	-7.105	-6.467	-2.513	-2.389	0.5399	-0.8804	0.1924	-1.436	-9.079	-11.98	-5.417	-2.975	-1.773	-2.407	-6.701	-1.534	1.259
0.4	-37.1	-37.12	-7.15	-6.613	-2.646	-2.55	0.4647	-1.036	0.2613	-1.582	-9.131	-12.35	-5.374	-3.142	-1.64	-2.557	-6.896	-1.595	1.15
0.402	-37.94	-37.92	-7.205	-6.758	-2.784	-2.706	0.3691	-1.193	0.3205	-1.725	-9.176	-12.74	-5.337	-3.309	-1.521	-2.702	-7.1	-1.663	1.033
0.404	-38.77	-38.71	-7.267	-6.905	-2.922	-2.853	0.2548	-1.348	0.3731	-1.859	-9.215	-13.13	-5.306	-3.473	-1.418	-2.841	-7.313	-1.735	0.9109
0.406	-39.59	-39.48	-7.335	-7.055	-3.059	-2.99	0.125	-1.497	0.4249	-1.979	-9.247	-13.52	-5.277	-3.631	-1.332	-2.972	-7.533	-1.81	0.788
0.408	-40.39	-40.22	-7.407	-7.207	-3.19	-3.112	-0.01606	-1.637	0.4819	-2.079	-9.275	-13.9	-5.249	-3.779	-1.259	-3.092	-7.758	-1.885	0.6686
0.41	-41.18	-40.95	-7.481	-7.363	-3.313	-3.218	-0.1646	-1.765	0.5472	-2.155	-9.299	-14.28	-5.217	-3.915	-1.2	-3.198	-7.988	-1.96	0.5557
0.412	-41.96	-41.67	-7.559	-7.523	-3.426	-3.305	-0.3177	-1.879	0.62	-2.206	-9.322	-14.66	-5.181	-4.034	-1.153	-3.29	-8.22	-2.034	0.4506
0.414	-42.72	-42.37	-7.642	-7.687	-3.527	-3.374	-0.4735	-1.98	0.696	-2.233	-9.348	-15.03	-5.138	-4.137	-1.12	-3.365	-8.454	-2.107	0.3529
0.416	-43.47	-43.06	-7.732	-7.857	-3.615	-3.427	-0.6306	-2.068	0.7699	-2.236	-9.378	-15.4	-5.088	-4.221	-1.101	-3.424	-8.688	-2.18	0.2612
0.418	-44.22	-43.76	-7.829	-8.032	-3.691	-3.465	-0.7876	-2.143	0.837	-2.219	-9.417	-15.75	-5.035	-4.288	-1.098	-3.466	-8.92	-2.253	0.1744
0.42	-44.96	-44.45	-7.933	-8.212	-3.755	-3.49	-0.9423	-2.207	0.8939	-2.181	-9.468	-16.1	-4.979	-4.337	-1.112	-3.492	-9.149	-2.325	0.09179
0.422	-45.7	-45.14	-8.041	-8.395	-3.807	-3.505	-1.092	-2.259	0.9377	-2.126	-9.531	-16.44	-4.925	-4.371	-1.144	-3.502	-9.372	-2.396	0.01318
0.424	-46.43	-45.85	-8.152	-8.583	-3.849	-3.513	-1.236	-2.302	0.964	-2.056	-9.609	-16.78	-4.872	-4.39	-1.194	-3.497	-9.587	-2.465	-0.06206
0.426	-47.16	-46.56	-8.263	-8.772	-3.884	-3.518	-1.371	-2.336	0.9672	-1.977	-9.701	-17.1	-4.823	-4.397	-1.264	-3.479	-9.793	-2.531	-0.1351
0.428	-47.89	-47.29	-8.374	-8.964	-3.913	-3.523	-1.497	-2.364	0.941	-1.896	-9.807	-17.41	-4.777	-4.393	-1.354	-3.452	-9.989	-2.596	-0.2071
0.43	-48.62	-48.04	-8.484	-9.157	-3.94	-3.53	-1.613	-2.386	0.8808	-1.817	-9.927	-17.72	-4.731	-4.382	-1.462	-3.418	-10.17	-2.657	-0.2789
0.432	-49.35	-48.81	-8.59	-9.35	-3.964	-3.541	-1.717	-2.401	0.7846	-1.743	-10.06	-18.01	-4.683	-4.369	-1.587	-3.379	-10.35	-2.715	-0.3504
0.434	-50.07	-49.58	-8.69	-9.541	-3.986	-3.555	-1.806	-2.41	0.6547	-1.676	-10.19	-18.29	-4.632	-4.358	-1.725	-3.336	-10.51	-2.767	-0.4202
0.436	-50.78	-50.38	-8.783	-9.726	-4.005	-3.569	-1.879	-2.408	0.4979	-1.614	-10.33	-18.55	-4.575	-4.355	-1.869	-3.29	-10.66	-2.812	-0.4859
0.438	-51.48	-51.18	-8.866	-9.904	-4.017	-3.581	-1.931	-2.392	0.3257	-1.554	-10.48	-18.8	-4.509	-4.365	-2.015	-3.242	-10.78	-2.847	-0.5435
0.44	-52.18	-51.99	-8.939	-10.07	-4.022	-3.588	-1.961	-2.359	0.1531	-1.492	-10.61	-19.04	-4.434	-4.39	-2.154	-3.191	-10.89	-2.87	-0.5877
0.442	-52.86	-52.8	-9	-10.22	-4.017	-3.589	-1.963	-2.306	-0.00382	-1.421	-10.75	-19.26	-4.349	-4.432	-2.278	-3.138	-10.99	-2.88	-0.6131
0.444	-53.53	-53.62	-9.053	-10.36	-4.002	-3.582	-1.937	-2.233	-0.1311	-1.339	-10.88	-19.48	-4.252	-4.489	-2.381	-3.081	-11.06	-2.877	-0.6149
0.446	-54.19	-54.45	-9.1	-10.49	-3.979	-3.57	-1.88	-2.14	-0.2192	-1.242	-11.01	-19.69	-4.146	-4.561	-2.458	-3.023	-11.13	-2.861	-0.5905
0.448	-54.84	-55.28	-9.145	-10.61	-3.948	-3.554	-1.796	-2.031	-0.2645	-1.133	-11.14	-19.9	-4.033	-4.645	-2.505	-2.964	-11.18	-2.836	-0.5399
0.45	-55.5	-56.12	-9.192	-10.72	-3.915	-3.538	-1.686	-1.911	-0.2688	-1.016	-11.26	-20.12	-3.918	-4.74	-2.521	-2.908	-11.23	-2.804	-0.4654
0.452	-56.16	-56.96	-9.244	-10.83	-3.881	-3.526	-1.555	-1.784	-0.2378	-0.8968	-11.39	-20.34	-3.805	-4.842	-2.509	-2.859	-11.27	-2.768	-0.3708
0.454	-56.82	-57.8	-9.304	-10.93	-3.849	-3.52	-1.409	-1.654	-0.179	-0.7812	-11.51	-20.58	-3.699	-4.951	-2.468	-2.818	-11.32	-2.732	-0.2608
0.456	-57.49	-58.64	-9.375	-11.03	-3.823	-3.523	-1.25	-1.524	-0.1002	-0.6734	-11.64	-20.82	-3.604	-5.065	-2.403	-2.787	-11.37	-2.699	-0.1398
0.458	-58.18	-59.48	-9.456	-11.13	-3.802	-3.534	-1.084	-1.397	-0.008534	-0.5773	-11.76	-21.07	-3.521	-5.183	-2.315	-2.767	-11.42	-2.669	-0.01217
0.46	-58.86	-60.32	-9.55	-11.22	-3.788	-3.554	-0.9139	-1.273	0.08916	-0.4974	-11.89	-21.33	-3.452	-5.304	-2.21	-2.759	-11.48	-2.645	0.1177
0.462	-59.56	-61.14	-9.656	-11.31	-3.78	-3.582	-0.7433	-1.154	0.1866	-0.4386	-12	-21.59	-3.398	-5.425	-2.09	-2.764	-11.54	-2.626	0.2454
0.464	-60.25	-61.95	-9.774	-11.41	-3.778	-3.617	-0.5762	-1.042	0.2781	-0.4056	-12.11	-21.85	-3.362	-5.546	-1.961	-2.781	-11.61	-2.612	0.3666
0.466	-60.95	-62.74	-9.9	-11.5	-3.781	-3.659	-0.4159	-0.9365	0.3597	-0.4013	-12.22	-22.11	-3.343	-5.661	-1.828	-2.812	-11.68	-2.603	0.478
0.468	-61.64	-63.52	-10.03	-11.58	-3.786	-3.705	-0.2643	-0.8384	0.4298	-0.4257	-12.31	-22.37	-3.342	-5.769	-1.695	-2.855	-11.75	-2.596	0.5777
0.47	-62.32	-64.28	-10.16	-11.66	-3.791	-3.752	-0.1224	-0.7466	0.4898	-0.4764	-12.38	-22.61	-3.359	-5.866	-1.564	-2.908	-11.82	-2.59	0.6653
0.472	-63	-65.02	-10.28	-11.74	-3.795	-3.8	0.009852	-0.6602	0.5434	-0.5501	-12.45	-22.85	-3.389	-5.95	-1.437	-2.97	-11.88	-2.582	0.7413
0.474	-63.67	-65.75	-10.4	-11.82	-3.795	-3.844	0.1325	-0.5781	0.595	-0.6435	-12.5	-23.06	-3.43	-6.019	-1.312	-3.04	-11.94	-2.568	0.8062
0.476	-64.33	-66.45	-10.5	-11.89	-3.79	-3.884	0.2455	-0.4998	0.6489	-0.7531	-12.54	-23.26	-3.475	-6.074	-1.191	-3.115	-11.99	-2.548	0.8604
0.478	-64.98	-67.14	-10.58	-11.95	-3.78	-3.917	0.3487	-0.4246	0.7077	-0.8759	-12.57	-23.44	-3.522	-6.115	-1.07	-3.193	-12.04	-2.519	0.9042
0.48	-65.62	-67.81	-10.66	-12.01	-3.765	-3.941	0.4418	-0.3523	0.7724	-1.008	-12.59	-23.6	-3.565	-6.146	-0.9512	-3.273	-12.08	-2.483	0.9381
0.482	-66.27	-68.48	-10.72	-12.07	-3.746	-3.957	0.524	-0.2828	0.8426	-1.146	-12.6	-23.75	-3.6	-6.17	-0.8325	-3.354	-12.12	-2.44	0.9623
0.484	-66.91	-69.14	-10.77	-12.13	-3.724	-3.965	0.595	-0.2169	0.9166	-1.287	-12.61	-23.88	-3.622	-6.189	-0.7145	-3.434	-12.16	-2.393	0.9764
0.486	-67.55	-69.79	-10.81	-12.19	-3.702	-3.966	0.6538	-0.1557	0.9922	-1.429	-12.61	-23.99	-3.632	-6.205	-0.5977	-3.512	-12.21	-2.342	0.9801
0.488	-68.2	-70.45	-10.85	-12.25	-3.681	-3.961	0.7	-0.1005	1.066	-1.57	-12.62	-24.09	-3.626	-6.22	-0.4829	-3.587	-12.26	-2.292	0.9725
0.49	-68.85	-71.11	-10.89	-12.32	-3.664	-3.953	0.7331	-0.05288	1.134	-1.71	-12.62	-24.19	-3.607	-6.235	-0.3708	-3.658	-12.32	-2.244	0.9525
0.492	-69.51	-71.79	-10.93	-12.4	-3.653	-3.945	0.7529	-0.01418	1.192	-1.848	-12.64	-24.29	-3.575	-6.249	-0.2618	-3.724	-12.38	-2.202	0.9195
0.494	-70.17	-72.47	-10.98	-12.49	-3.649	-3.939	0.7595	0.01389	1.237	-1.985	-12.66	-24.39	-3.531	-6.266	-0.1562	-3.784	-12.46	-2.168	0.8728
0.496	-70.84	-73.17	-11.04	-12.58	-3.655	-3.938	0.7531	0.02955	1.266	-2.121	-12.69	-24.5	-3.478	-6.285	-0.05448	-3.837	-12.55	-2.145	0.812
0.498	-71.5	-73.88	-11.11	-12.69	-3.673	-3.946	0.7339	0.03097	1.277	-2.26	-12.73	-24.62	-3.418	-6.307	0.04281	-3.885	-12.66	-2.136	0.737
0.5	-72.17	-74.61	-11.19	-12.81	-3.704	-3.965	0.7021	0.01655	1.272	-2.403	-12.78	-24.75	-3.355	-6.334	0.135	-3.93	-12.77	-2.143	0.6475
0.502	-72.83	-75.34	-11.28	-12.93	-3.75	-3.997	0.6574	-0.01483	1.248	-2.555	-12.85	-24.91	-3.293	-6.366	0.2213	-3.973	-12.91	-2.168	0.5431
0.504	-73.5	-76.08	-11.37	-13.05	-3.812	-4.043	0.5995	-0.06341	1.207	-2.718	-12.92	-25.09	-3.235	-6.405	0.3012	-4.016	-13.06	-2.212	0.424
0.506	-74.16	-76.82	-11.48	-13.18	-3.888	-4.103	0.5285	-0.1284	1.15	-2.892	-13	-25.3	-3.189	-6.453	0.3742	-4.06	-13.22	-2.274	0.2912
0.508	-74.82	-77.57	-11.59	-13.31	-3.978	-4.177	0.4444	-0.2083	1.078	-3.074	-13.1	-25.53	-3.159	-6.507	0.4404	-4.103	-13.4	-2.355	0.1468
0.51	-75.49	-78.32	-11.71	-13.43	-4.082	-4.265	0.3471	-0.3012	0.9953	-3.255	-13.2	-25.79	-3.149	-6.568	0.5	-4.145	-13.58	-2.453	-0.006578
0.512	-76.16	-79.08	-11.83	-13.54	-4.199	-4.367	0.2361	-0.4059	0.9032	-3.43	-13.3	-26.07	-3.162	-6.632	0.5532	-4.183	-13.78	-2.568	-0.1667
0.514	-76.83	-79.83	-11.95	-13.66	-4.33	-4.482	0.1104	-0.5216	0.8033	-3.59	-13.42	-26.37	-3.199	-6.698	0.5998	-4.214	-13.99	-2.7	-0.3319
0.516	-77.51	-80.59	-12.08	-13.77	-4.475	-4.613	-0.03142	-0.6487	0.6962	-3.729	-13.55	-26.69	-3.261	-6.764	0.6396	-4.238	-14.21	-2.851	-0.5011
0.518	-78.2	-81.35	-12.21	-13.88	-4.635	-4.758	-0.1905	-0.7885	0.583	-3.846	-13.69	-27.04	-3.344	-6.828	0.6722	-4.253	-14.45	-3.019	-0.6738
0.52	-78.9	-82.1	-12.35	-13.99	-4.811	-4.92	-0.3676	-0.943	0.4646	-3.94	-13.84	-27.4	-3.447	-6.887	0.6972	-4.259	-14.69	-3.207	-0.8498
0.522	-79.62	-82.86	-12.49	-14.12	-5.001	-5.097	-0.5632	-1.114	0.3421	-4.014	-14.01	-27.77	-3.566	-6.94	0.7142	-4.256	-14.95	-3.412	-1.029
0.524	-80.36	-83.61	-12.64	-14.25	-5.207	-5.29	-0.777	-1.304	0.2162	-4.074	-14.19	-28.16	-3.696	-6.984	0.7223	-4.247	-15.21	-3.635	-1.213
0.526	-81.11	-84.36	-12.79	-14.4	-5.426	-5.496	-1.009	-1.514	0.08702	-4.123	-14.38	-28.56	-3.833	-7.02	0.7199	-4.232	-15.49	-3.874	-1.403
0.528	-81.88	-85.09	-12.94	-14.56	-5.658	-5.713	-1.257	-1.743	-0.04448	-4.167	-14.58	-28.96	-3.973	-7.053	0.7045	-4.214	-15.77	-4.127	-1.599
0.53	-82.67	-85.82	-13.11	-14.73	-5.899	-5.942	-1.521	-1.989	-0.1765	-4.207	-14.8	-29.36	-4.114	-7.086	0.6736	-4.192	-16.06	-4.392	-1.803
0.532	-83.48	-86.55	-13.28	-14.92	-6.15	-6.18	-1.797	-2.251	-0.3066	-4.243	-15.03	-29.76	-4.255	-7.125	0.6244	-4.169	-16.35	-4.67	-2.014
0.534	-84.31	-87.26	-13.45	-15.14	-6.411	-6.428	-2.084	-2.526	-0.4327	-4.271	-15.27	-30.15	-4.396	-7.174	0.5543	-4.142	-16.65	-4.958	-2.232
0.536	-85.16	-87.97	-13.64	-15.39	-6.684	-6.689	-2.38	-2.815	-0.5542	-4.291	-15.53	-30.54	-4.541	-7.236	0.461	-4.114	-16.97	-5.258	-2.458
0.538	-86.02	-88.68	-13.85	-15.67	-6.97	-6.964	-2.684	-3.117	-0.6718	-4.302	-15.79	-30.92	-4.693	-7.311	0.3426	-4.084	-17.29	-5.571	-2.694
0.54	-86.9	-89.38	-14.06	-15.98	-7.272	-7.255	-2.996	-3.435	-0.7874	-4.305	-16.07	-31.3	-4.857	-7.402	0.1984	-4.056	-17.63	-5.898	-2.941
0.542	-87.78	-90.09	-14.3	-16.32	-7.589	-7.562	-3.313	-3.768	-0.9024	-4.301	-16.36	-31.67	-5.034	-7.508	0.02978	-4.032	-17.99	-6.238	-3.2
0.544	-88.67	-90.79	-14.55	-16.69	-7.921	-7.882	-3.633	-4.115	-1.017	-4.29	-16.66	-32.02	-5.225	-7.628	-0.1603	-4.012	-18.36	-6.589	-3.47
0.546	-89.55	-91.49	-14.82	-17.08	-8.263	-8.213	-3.952	-4.473	-1.129	-4.27	-16.97	-32.37	-5.432	-7.763	-0.3674	-3.998	-18.74	-6.947	-3.746
0.548	-90.41	-92.18	-15.1	-17.49	-8.61	-8.548	-4.264	-4.836	-1.236	-4.235	-17.29	-32.69	-5.651	-7.91	-0.5867	-3.989	-19.13	-7.307	-4.025
0.55	-91.25	-92.87	-15.39	-17.9	-8.958	-8.884	-4.565	-5.2	-1.335	-4.183	-17.61	-33	-5.88	-8.066	-0.8133	-3.982	-19.52	-7.664	-4.3
0.552	-92.07	-93.54	-15.69	-18.32	-9.303	-9.217	-4.851	-5.561	-1.422	-4.113	-17.93	-33.28	-6.119	-8.228	-1.043	-3.977	-19.91	-8.013	-4.568
0.554	-92.84	-94.21	-16	-18.73	-9.642	-9.543	-5.119	-5.914	-1.496	-4.026	-18.25	-33.54	-6.364	-8.39	-1.274	-3.973	-20.3	-8.351	-4.825
0.556	-93.58	-94.85	-16.31	-19.13	-9.973	-9.86	-5.369	-6.258	-1.558	-3.924	-18.58	-33.78	-6.615	-8.55	-1.502	-3.97	-20.69	-8.673	-5.069
0.558	-94.26	-95.48	-16.63	-19.53	-10.3	-10.17	-5.601	-6.59	-1.609	-3.814	-18.9	-33.99	-6.869	-8.706	-1.727	-3.968	-21.06	-8.978	-5.299
0.56	-94.9	-96.08	-16.96	-19.91	-10.61	-10.46	-5.815	-6.908	-1.65	-3.697	-19.21	-34.19	-7.125	-8.858	-1.947	-3.966	-21.43	-9.265	-5.514
0.562	-95.48	-96.66	-17.3	-20.28	-10.91	-10.75	-6.014	-7.211	-1.681	-3.577	-19.52	-34.37	-7.383	-9.005	-2.161	-3.964	-21.79	-9.532	-5.713
0.564	-96.01	-97.2	-17.64	-20.64	-11.19	-11.02	-6.197	-7.495	-1.703	-3.456	-19.83	-34.54	-7.642	-9.147	-2.368	-3.961	-22.14	-9.779	-5.896
0.566	-96.48	-97.7	-17.98	-20.99	-11.47	-11.27	-6.366	-7.758	-1.715	-3.333	-20.12	-34.69	-7.903	-9.282	-2.567	-3.954	-22.48	-10	-6.06
0.568	-96.91	-98.17	-18.33	-21.31	-11.72	-11.52	-6.519	-7.994	-1.717	-3.208	-20.41	-34.83	-8.163	-9.406	-2.757	-3.942	-22.8	-10.21	-6.204
0.57	-97.29	-98.58	-18.67	-21.62	-11.96	-11.74	-6.657	-8.2	-1.707	-3.078	-20.68	-34.95	-8.424	-9.517	-2.939	-3.922	-23.1	-10.38	-6.325
0.572	-97.62	-98.94	-19	-21.9	-12.18	-11.94	-6.777	-8.37	-1.685	-2.94	-20.93	-35.06	-8.682	-9.611	-3.113	-3.893	-23.37	-10.54	-6.419
0.574	-97.89	-99.26	-19.32	-22.15	-12.37	-12.12	-6.878	-8.502	-1.649	-2.794	-21.17	-35.14	-8.937	-9.688	-3.279	-3.854	-23.62	-10.66	-6.484
0.576	-98.11	-99.51	-19.62	-22.37	-12.54	-12.27	-6.961	-8.594	-1.603	-2.639	-21.39	-35.2	-9.187	-9.747	-3.439	-3.805	-23.84	-10.76	-6.518
0.578	-98.28	-99.71	-19.91	-22.55	-12.68	-12.4	-7.026	-8.645	-1.547	-2.477	-21.59	-35.24	-9.428	-9.79	-3.592	-3.747	-24.02	-10.83	-6.52
0.58	-98.39	-99.85	-20.17	-22.7	-12.8	-12.51	-7.072	-8.655	-1.485	-2.309	-21.76	-35.25	-9.658	-9.82	-3.74	-3.68	-24.17	-10.87	-6.493
0.582	-98.43	-99.93	-20.4	-22.82	-12.88	-12.58	-7.102	-8.629	-1.421	-2.138	-21.91	-35.24	-9.874	-9.837	-3.879	-3.604	-24.28	-10.89	-6.437
0.584	-98.4	-99.95	-20.6	-22.9	-12.95	-12.64	-7.118	-8.569	-1.361	-1.964	-22.03	-35.21	-10.07	-9.846	-4.01	-3.52	-24.36	-10.89	-6.357
0.586	-98.3	-99.92	-20.78	-22.96	-12.99	-12.67	-7.124	-8.482	-1.31	-1.793	-22.12	-35.16	-10.25	-9.848	-4.132	-3.431	-24.4	-10.88	-6.258
0.588	-98.12	-99.82	-20.92	-22.98	-13.01	-12.69	-7.123	-8.376	-1.274	-1.628	-22.18	-35.09	-10.4	-9.847	-4.242	-3.34	-24.41	-10.85	-6.145
0.59	-97.86	-99.65	-21.03	-22.99	-13.01	-12.7	-7.118	-8.259	-1.256	-1.477	-22.22	-35.01	-10.52	-9.846	-4.34	-3.251	-24.4	-10.82	-6.027
0.592	-97.52	-99.42	-21.12	-22.98	-13	-12.7	-7.111	-8.138	-1.259	-1.348	-22.23	-34.92	-10.62	-9.848	-4.424	-3.17	-24.35	-10.79	-5.909
0.594	-97.08	-99.12	-21.17	-22.96	-12.98	-12.69	-7.105	-8.022	-1.284	-1.251	-22.22	-34.82	-10.69	-9.852	-4.491	-3.1	-24.29	-10.77	-5.798
0.596	-96.56	-98.74	-21.2	-22.93	-12.95	-12.69	-7.102	-7.916	-1.336	-1.193	-22.17	-34.7	-10.73	-9.859	-4.541	-3.047	-24.2	-10.75	-5.701
0.598	-95.93	-98.29	-21.2	-22.9	-12.92	-12.69	-7.104	-7.826	-1.418	-1.184	-22.11	-34.57	-10.73	-9.869	-4.573	-3.013	-24.1	-10.75	-5.624
0.6	-95.21	-97.74	-21.17	-22.86	-12.88	-12.69	-7.112	-7.756	-1.534	-1.23	-22.01	-34.42	-10.7	-9.882	-4.588	-3.001	-23.99	-10.76	-5.573
0.602	-94.37	-97.09	-21.12	-22.83	-12.86	-12.7	-7.128	-7.71	-1.686	-1.333	-21.89	-34.24	-10.65	-9.898	-4.584	-3.011	-23.86	-10.79	-5.55
0.604	-93.41	-96.32	-21.04	-22.79	-12.83	-12.72	-7.15	-7.688	-1.873	-1.492	-21.74	-34.03	-10.56	-9.913	-4.563	-3.041	-23.73	-10.84	-5.557
0.606	-92.32	-95.43	-20.94	-22.76	-12.81	-12.75	-7.178	-7.689	-2.093	-1.7	-21.56	-33.78	-10.44	-9.924	-4.522	-3.088	-23.58	-10.9	-5.594
0.608	-91.09	-94.41	-20.82	-22.72	-12.79	-12.78	-7.208	-7.71	-2.34	-1.947	-21.35	-33.48	-10.29	-9.929	-4.464	-3.147	-23.42	-10.97	-5.658
0.61	-89.72	-93.23	-20.66	-22.66	-12.77	-12.82	-7.239	-7.747	-2.611	-2.222	-21.1	-33.13	-10.12	-9.925	-4.391	-3.213	-23.24	-11.06	-5.744
0.612	-88.18	-91.9	-20.47	-22.59	-12.76	-12.85	-7.268	-7.794	-2.903	-2.515	-20.81	-32.72	-9.92	-9.912	-4.304	-3.283	-23.05	-11.14	-5.849
0.614	-86.46	-90.4	-20.25	-22.5	-12.73	-12.88	-7.291	-7.848	-3.211	-2.818	-20.47	-32.25	-9.702	-9.889	-4.207	-3.353	-22.83	-11.23	-5.968
0.616	-84.57	-88.71	-20	-22.37	-12.7	-12.91	-7.307	-7.901	-3.529	-3.124	-20.09	-31.71	-9.466	-9.855	-4.104	-3.421	-22.58	-11.31	-6.095
0.618	-82.48	-86.84	-19.7	-22.2	-12.65	-12.91	-7.312	-7.949	-3.851	-3.427	-19.66	-31.1	-9.212	-9.809	-3.994	-3.483	-22.29	-11.37	-6.224
0.62	-80.18	-84.78	-19.36	-21.97	-12.58	-12.89	-7.3	-7.986	-4.165	-3.721	-19.18	-30.4	-8.939	-9.745	-3.881	-3.537	-21.95	-11.41	-6.347
0.622	-77.67	-82.5	-18.97	-21.69	-12.48	-12.84	-7.268	-8.004	-4.461	-4	-18.63	-29.63	-8.647	-9.659	-3.763	-3.58	-21.57	-11.42	-6.457
0.624	-74.94	-80.01	-18.52	-21.34	-12.35	-12.76	-7.209	-7.998	-4.727	-4.261	-18.04	-28.77	-8.336	-9.544	-3.641	-3.608	-21.13	-11.39	-6.545
0.626	-71.97	-77.28	-18.02	-20.91	-12.18	-12.63	-7.12	-7.963	-4.951	-4.499	-17.38	-27.81	-8.005	-9.396	-3.513	-3.621	-20.63	-11.31	-6.605
0.628	-68.78	-74.33	-17.45	-20.4	-11.96	-12.45	-6.997	-7.894	-5.127	-4.711	-16.67	-26.76	-7.656	-9.212	-3.38	-3.617	-20.06	-11.19	-6.633
0.63	-65.34	-71.13	-16.82	-19.8	-11.7	-12.22	-6.839	-7.788	-5.247	-4.896	-15.89	-25.61	-7.286	-8.99	-3.24	-3.594	-19.41	-11.01	-6.625
0.632	-61.67	-67.68	-16.12	-19.12	-11.38	-11.93	-6.643	-7.645	-5.306	-5.054	-15.06	-24.37	-6.895	-8.726	-3.091	-3.553	-18.7	-10.77	-6.58
0.634	-57.77	-63.98	-15.35	-18.35	-11	-11.57	-6.408	-7.464	-5.303	-5.18	-14.17	-23.02	-6.479	-8.419	-2.933	-3.493	-17.91	-10.48	-6.496
0.636	-53.62	-60.03	-14.5	-17.48	-10.57	-11.16	-6.135	-7.243	-5.235	-5.27	-13.21	-21.56	-6.036	-8.066	-2.762	-3.413	-17.03	-10.13	-6.372
0.638	-49.24	-55.83	-13.58	-16.53	-10.08	-10.68	-5.822	-6.983	-5.1	-5.314	-12.19	-20.01	-5.563	-7.667	-2.578	-3.309	-16.08	-9.721	-6.208
0.64	-44.63	-51.38	-12.58	-15.49	-9.528	-10.13	-5.47	-6.682	-4.901	-5.304	-11.11	-18.36	-5.06	-7.221	-2.379	-3.179	-15.04	-9.253	-6.001
0.642	-39.78	-46.67	-11.51	-14.36	-8.919	-9.523	-5.082	-6.342	-4.642	-5.229	-9.978	-16.61	-4.524	-6.728	-2.166	-3.022	-13.92	-8.727	-5.753
0.644	-34.72	-41.71	-10.38	-13.15	-8.254	-8.854	-4.663	-5.964	-4.33	-5.086	-8.787	-14.77	-3.956	-6.191	-1.94	-2.835	-12.72	-8.147	-5.465
0.646	-29.44	-36.52	-9.175	-11.86	-7.539	-8.128	-4.218	-5.552	-3.976	-4.875	-7.549	-12.84	-3.358	-5.615	-1.703	-2.622	-11.45	-7.517	-5.142
0.648	-23.95	-31.11	-7.92	-10.5	-6.778	-7.351	-3.755	-5.112	-3.59	-4.604	-6.267	-10.84	-2.728	-5.003	-1.456	-2.385	-10.1	-6.842	-4.789
0.65	-18.26	-25.48	-6.616	-9.085	-5.977	-6.528	-3.28	-4.649	-3.182	-4.281	-4.948	-8.771	-2.07	-4.358	-1.201	-2.128	-8.696	-6.129	-4.412
0.652	-12.39	-19.65	-5.272	-7.607	-5.141	-5.665	-2.797	-4.167	-2.759	-3.918	-3.595	-6.636	-1.384	-3.685	-0.9358	-1.854	-7.23	-5.382	-4.013
0.654	-6.338	-13.62	-3.891	-6.077	-4.276	-4.764	-2.31	-3.668	-2.323	-3.52	-2.213	-4.438	-0.6753	-2.985	-0.6604	-1.565	-5.711	-4.605	-3.596
0.656	-0.1214	-7.423	-2.48	-4.498	-3.384	-3.831	-1.82	-3.153	-1.875	-3.094	-0.8066	-2.184	0.05106	-2.263	-0.3729	-1.262	-4.144	-3.801	-3.16
0.658	6.245	-1.056	-1.043	-2.877	-2.471	-2.87	-1.328	-2.622	-1.415	-2.643	0.621	0.1251	0.7882	-1.524	-0.07221	-0.9466	-2.534	-2.975	-2.706
0.66	12.75	5.466	0.4153	-1.219	-1.542	-1.886	-0.8356	-2.076	-0.9417	-2.173	2.065	2.483	1.529	-0.7729	0.2417	-0.6182	-0.8878	-2.13	-2.235
0.662	19.36	12.13	1.889	0.467	-0.6004	-0.8866	-0.3436	-1.516	-0.4572	-1.685	3.52	4.884	2.266	-0.01209	0.5686	-0.2773	0.7895	-1.271	-1.748
0.664	26.08	18.92	3.375	2.174	0.3482	0.1241	0.1478	-0.9411	0.03808	-1.183	4.982	7.323	2.992	0.7571	0.9084	0.07587	2.492	-0.4021	-1.245
0.666	32.87	25.83	4.868	3.897	1.301	1.141	0.6387	-0.3536	0.5439	-0.6719	6.446	9.796	3.704	1.535	1.261	0.4415	4.214	0.4721	-0.7278
0.668	39.74	32.85	6.367	5.628	2.257	2.16	1.13	0.2458	1.06	-0.1536	7.91	12.3	4.398	2.322	1.627	0.8195	5.952	1.348	-0.1969
0.67	46.65	39.94	7.868	7.363	3.215	3.179	1.623	0.8555	1.584	0.3689	9.371	14.82	5.074	3.119	2.008	1.21	7.7	2.224	0.3464
0.672	53.59	47.1	9.37	9.098	4.173	4.197	2.117	1.474	2.115	0.8939	10.83	17.37	5.73	3.923	2.404	1.611	9.454	3.095	0.9008
0.674	60.56	54.32	10.87	10.83	5.132	5.213	2.614	2.1	2.65	1.42	12.28	19.92	6.37	4.733	2.814	2.023	11.21	3.962	1.465
0.676	67.53	61.56	12.37	12.55	6.09	6.222	3.114	2.732	3.183	1.947	13.73	22.49	6.996	5.545	3.238	2.444	12.96	4.821	2.037
0.678	74.5	68.82	13.87	14.27	7.046	7.224	3.617	3.368	3.711	2.473	15.17	25.05	7.609	6.358	3.675	2.874	14.71	5.671	2.614
0.68	81.46	76.08	15.37	15.97	7.998	8.215	4.123	4.006	4.228	2.997	16.61	27.62	8.215	7.169	4.123	3.309	16.45	6.511	3.195
0.682	88.39	83.32	16.86	17.65	8.944	9.193	4.631	4.646	4.73	3.516	18.04	30.17	8.816	7.975	4.58	3.748	18.17	7.34	3.778
0.684	95.27	90.52	18.34	19.3	9.883	10.16	5.141	5.284	5.211	4.024	19.46	32.71	9.416	8.774	5.042	4.185	19.88	8.156	4.359
0.686	102.1	97.68	19.8	20.94	10.81	11.1	5.651	5.918	5.665	4.516	20.88	35.22	10.02	9.562	5.505	4.617	21.56	8.959	4.934
0.688	108.9	104.8	21.24	22.54	11.73	12.02	6.158	6.547	6.087	4.984	22.28	37.71	10.62	10.33	5.965	5.038	23.22	9.748	5.499
0.69	115.5	111.8	22.66	24.11	12.64	12.92	6.659	7.167	6.473	5.426	23.68	40.15	11.22	11.09	6.417	5.446	24.84	10.52	6.051
0.692	122.1	118.7	24.05	25.64	13.52	13.8	7.153	7.778	6.822	5.84	25.07	42.56	11.83	11.83	6.856	5.837	26.44	11.28	6.588
0.694	128.5	125.5	25.4	27.14	14.4	14.65	7.638	8.378	7.134	6.226	26.44	44.91	12.43	12.55	7.279	6.211	28	12.03	7.109
0.696	134.8	132.1	26.73	28.6	15.25	15.48	8.113	8.969	7.411	6.589	27.81	47.2	13.04	13.26	7.681	6.567	29.53	12.77	7.612
0.698	140.9	138.6	28.01	30.02	16.09	16.29	8.574	9.548	7.652	6.93	29.16	49.43	13.64	13.95	8.057	6.905	31.03	13.5	8.098
0.7	146.9	145	29.27	31.42	16.91	17.08	9.021	10.12	7.857	7.248	30.5	51.6	14.23	14.64	8.404	7.225	32.49	14.22	8.563
0.702	152.7	151.1	30.49	32.78	17.71	17.84	9.449	10.67	8.021	7.541	31.81	53.7	14.81	15.3	8.717	7.524	33.93	14.94	9.007
0.704	158.2	157	31.68	34.12	18.49	18.59	9.857	11.21	8.142	7.807	33.11	55.73	15.37	15.96	8.995	7.801	35.33	15.64	9.427
0.706	163.6	162.7	32.82	35.42	19.25	19.32	10.24	11.73	8.215	8.043	34.38	57.68	15.92	16.6	9.237	8.055	36.7	16.34	9.819
0.708	168.7	168.1	33.93	36.7	19.99	20.04	10.6	12.23	8.24	8.249	35.62	59.56	16.46	17.21	9.443	8.284	38.04	17.03	10.18
0.71	173.7	173.3	35	37.94	20.71	20.74	10.94	12.72	8.218	8.425	36.82	61.34	16.98	17.81	9.615	8.487	39.34	17.71	10.52
0.712	178.3	178.3	36.02	39.16	21.4	21.42	11.26	13.18	8.153	8.571	37.98	63.04	17.48	18.38	9.756	8.666	40.61	18.38	10.83
0.714	182.7	182.9	37	40.34	22.07	22.1	11.56	13.62	8.051	8.687	39.09	64.64	17.97	18.92	9.871	8.819	41.84	19.03	11.11
0.716	186.9	187.4	37.94	41.49	22.72	22.75	11.84	14.03	7.92	8.772	40.15	66.14	18.44	19.43	9.964	8.948	43.03	19.67	11.36
0.718	190.8	191.5	38.84	42.6	23.34	23.4	12.11	14.42	7.768	8.828	41.16	67.54	18.9	19.89	10.04	9.054	44.17	20.29	11.58
0.72	194.5	195.4	39.69	43.67	23.94	24.02	12.37	14.79	7.605	8.852	42.11	68.84	19.34	20.32	10.1	9.137	45.27	20.88	11.78
0.722	197.8	199	40.5	44.69	24.52	24.63	12.61	15.12	7.44	8.846	43	70.04	19.76	20.7	10.16	9.197	46.31	21.44	11.95
0.724	200.9	202.3	41.26	45.66	25.06	25.21	12.85	15.43	7.278	8.811	43.83	71.15	20.15	21.04	10.21	9.235	47.3	21.97	12.09
0.726	203.8	205.4	41.98	46.57	25.57	25.76	13.08	15.69	7.125	8.748	44.6	72.15	20.52	21.33	10.26	9.252	48.22	22.47	12.21
0.728	206.4	208.2	42.64	47.42	26.05	26.28	13.3	15.93	6.985	8.661	45.31	73.07	20.85	21.57	10.32	9.247	49.08	22.92	12.3
0.73	208.7	210.8	43.26	48.2	26.49	26.76	13.51	16.12	6.86	8.552	45.96	73.9	21.16	21.76	10.37	9.221	49.86	23.33	12.36
0.732	210.8	213.2	43.82	48.9	26.89	27.19	13.7	16.27	6.755	8.427	46.55	74.64	21.43	21.92	10.43	9.179	50.58	23.69	12.4
0.734	212.7	215.3	44.33	49.53	27.25	27.59	13.89	16.39	6.671	8.292	47.08	75.31	21.67	22.03	10.49	9.124	51.22	24.01	12.42
0.736	214.3	217.2	44.79	50.09	27.57	27.93	14.08	16.47	6.612	8.151	47.55	75.9	21.89	22.12	10.55	9.059	51.78	24.3	12.43
0.738	215.6	218.8	45.19	50.56	27.85	28.23	14.26	16.53	6.577	8.01	47.96	76.41	22.09	22.17	10.62	8.991	52.28	24.54	12.43
0.74	216.8	220.2	45.54	50.96	28.09	28.48	14.43	16.56	6.569	7.872	48.31	76.86	22.26	22.21	10.68	8.923	52.7	24.75	12.42
0.742	217.7	221.4	45.82	51.29	28.3	28.69	14.6	16.57	6.584	7.742	48.6	77.23	22.41	22.22	10.75	8.858	53.06	24.94	12.42
0.744	218.4	222.4	46.06	51.55	28.47	28.85	14.76	16.57	6.619	7.62	48.84	77.54	22.55	22.22	10.82	8.799	53.36	25.1	12.43
0.746	218.8	223.1	46.25	51.75	28.61	28.98	14.92	16.55	6.671	7.508	49.02	77.78	22.67	22.21	10.87	8.747	53.59	25.24	12.44
0.748	219.1	223.7	46.39	51.88	28.71	29.06	15.07	16.53	6.732	7.406	49.16	77.96	22.78	22.19	10.91	8.702	53.77	25.37	12.45
0.75	219.2	224	46.48	51.95	28.78	29.1	15.21	16.5	6.798	7.313	49.26	78.08	22.86	22.16	10.93	8.664	53.9	25.48	12.47
0.752	219.1	224.1	46.54	51.98	28.82	29.1	15.34	16.47	6.866	7.231	49.32	78.14	22.93	22.13	10.92	8.634	53.98	25.58	12.5
0.754	218.9	224.1	46.56	51.95	28.84	29.06	15.45	16.43	6.932	7.162	49.34	78.15	22.98	22.1	10.9	8.613	54.01	25.66	12.53
0.756	218.5	223.9	46.54	51.89	28.82	28.99	15.55	16.4	6.992	7.106	49.32	78.1	23	22.06	10.84	8.6	54	25.73	12.56
0.758	217.9	223.5	46.49	51.79	28.79	28.9	15.62	16.38	7.043	7.063	49.27	78.01	23	22.03	10.76	8.596	53.94	25.8	12.6
0.76	217.2	222.9	46.4	51.67	28.73	28.78	15.68	16.36	7.079	7.032	49.19	77.88	22.97	22	10.64	8.6	53.86	25.86	12.64
0.762	216.3	222.3	46.28	51.52	28.65	28.64	15.72	16.34	7.098	7.011	49.07	77.71	22.9	21.98	10.5	8.611	53.74	25.91	12.69
0.764	215.4	221.4	46.13	51.35	28.56	28.48	15.74	16.34	7.099	7.001	48.91	77.5	22.8	21.96	10.33	8.628	53.59	25.95	12.73
0.766	214.3	220.5	45.94	51.17	28.46	28.31	15.73	16.34	7.082	7	48.72	77.27	22.67	21.95	10.14	8.65	53.43	25.99	12.78
0.768	213.1	219.5	45.72	50.98	28.34	28.13	15.71	16.36	7.052	7.01	48.49	77	22.51	21.93	9.937	8.675	53.23	26.02	12.82
0.77	211.8	218.3	45.47	50.78	28.22	27.95	15.67	16.38	7.014	7.031	48.23	76.7	22.33	21.92	9.716	8.703	53.03	26.04	12.87
0.772	210.4	217.1	45.19	50.58	28.09	27.77	15.62	16.42	6.972	7.06	47.94	76.38	22.13	21.91	9.489	8.732	52.8	26.07	12.92
0.774	208.9	215.7	44.88	50.38	27.95	27.58	15.55	16.46	6.928	7.094	47.62	76.03	21.9	21.9	9.26	8.758	52.56	26.08	12.97
0.776	207.3	214.3	44.54	50.17	27.81	27.4	15.47	16.5	6.88	7.129	47.27	75.65	21.66	21.88	9.032	8.778	52.3	26.08	13
0.778	205.5	212.8	44.19	49.96	27.66	27.22	15.38	16.54	6.828	7.156	46.88	75.24	21.4	21.85	8.809	8.788	52.01	26.07	13.03
0.78	203.7	211.2	43.81	49.73	27.5	27.04	15.27	16.58	6.771	7.171	46.47	74.8	21.13	21.81	8.593	8.784	51.71	26.04	13.04
0.782	201.8	209.5	43.41	49.48	27.33	26.85	15.13	16.59	6.706	7.168	46.03	74.33	20.84	21.75	8.384	8.764	51.38	25.99	13.02
0.784	199.8	207.7	43	49.22	27.15	26.65	14.98	16.59	6.631	7.14	45.56	73.83	20.54	21.68	8.183	8.726	51.03	25.91	12.98
0.786	197.7	205.8	42.57	48.93	26.96	26.45	14.81	16.57	6.539	7.082	45.06	73.3	20.22	21.59	7.991	8.667	50.65	25.81	12.9
0.788	195.5	203.8	42.12	48.61	26.74	26.23	14.61	16.51	6.421	6.99	44.53	72.74	19.88	21.49	7.805	8.588	50.23	25.67	12.78
0.79	193.2	201.8	41.66	48.25	26.51	25.99	14.39	16.42	6.268	6.857	43.97	72.16	19.52	21.37	7.623	8.486	49.79	25.49	12.62
0.792	190.8	199.6	41.18	47.86	26.25	25.74	14.13	16.3	6.071	6.684	43.38	71.54	19.14	21.23	7.444	8.365	49.31	25.28	12.41
0.794	188.3	197.4	40.68	47.42	25.97	25.47	13.84	16.13	5.823	6.471	42.77	70.9	18.74	21.08	7.264	8.226	48.79	25.02	12.16
0.796	185.8	195.1	40.16	46.95	25.67	25.19	13.52	15.93	5.522	6.222	42.14	70.23	18.33	20.92	7.083	8.072	48.24	24.73	11.86
0.798	183.2	192.7	39.61	46.44	25.34	24.88	13.17	15.7	5.17	5.943	41.48	69.54	17.9	20.74	6.898	7.909	47.65	24.39	11.51
0.8	180.6	190.3	39.04	45.9	24.99	24.55	12.78	15.43	4.774	5.643	40.81	68.82	17.45	20.56	6.708	7.741	47.03	24.01	11.12

## Sheet: LateLuteal_F_Happy
time	Fp1	Fp2	F3	F4	C3	C4	P3	P4	O1	O2	F7	F8	T3	T4	T5	T6	Fz	Cz	Pz
-0.1	-0.3232	0.2586	0.5808	0.07252	0.2248	0.003069	0.3945	-0.7974	-0.488	-1.978	0.3635	0.02458	0.5306	-0.2949	0.1922	-1.79	0.5905	0.2666	0.4717
-0.098	-0.3299	0.2682	0.6104	0.09623	0.2226	-8.223e-05	0.3862	-0.8161	-0.5108	-1.962	0.3923	0.05831	0.5674	-0.3093	0.179	-1.802	0.6204	0.2654	0.4907
-0.096	-0.3371	0.2734	0.6377	0.1239	0.2216	-0.002115	0.377	-0.8369	-0.5313	-1.943	0.4188	0.08554	0.6056	-0.3347	0.1723	-1.82	0.6467	0.2651	0.5063
-0.094	-0.345	0.2764	0.6626	0.1561	0.2222	-0.002378	0.3665	-0.8585	-0.5499	-1.921	0.4427	0.1067	0.6424	-0.3683	0.1715	-1.841	0.6694	0.2656	0.5177
-0.092	-0.3536	0.279	0.6848	0.1928	0.2247	-0.0003642	0.3543	-0.879	-0.5675	-1.895	0.4636	0.1227	0.6753	-0.406	0.1748	-1.863	0.6883	0.2666	0.5242
-0.09	-0.3628	0.2828	0.7038	0.2337	0.2289	0.004244	0.3396	-0.897	-0.5852	-1.865	0.4812	0.1349	0.702	-0.4429	0.1801	-1.883	0.7034	0.2676	0.5252
-0.088	-0.3725	0.2891	0.7191	0.2777	0.2343	0.01152	0.3216	-0.9108	-0.6039	-1.831	0.4953	0.1446	0.7212	-0.4732	0.185	-1.899	0.7145	0.2681	0.52
-0.086	-0.3821	0.299	0.73	0.3235	0.2401	0.02123	0.2999	-0.9191	-0.6245	-1.791	0.5056	0.1529	0.7318	-0.4923	0.1872	-1.907	0.7217	0.2675	0.5084
-0.084	-0.3909	0.313	0.736	0.3698	0.2458	0.03293	0.2743	-0.9209	-0.6472	-1.747	0.5122	0.161	0.7332	-0.4971	0.1852	-1.905	0.7251	0.2655	0.4901
-0.082	-0.3984	0.3309	0.7367	0.4149	0.2511	0.04601	0.2453	-0.9153	-0.6717	-1.697	0.515	0.1693	0.7253	-0.4876	0.178	-1.892	0.7247	0.262	0.4652
-0.08	-0.4044	0.352	0.7317	0.4572	0.2556	0.05989	0.2134	-0.9018	-0.697	-1.642	0.514	0.178	0.708	-0.4661	0.1656	-1.866	0.7208	0.2571	0.4338
-0.078	-0.409	0.3748	0.7204	0.495	0.2591	0.07384	0.1792	-0.8804	-0.7224	-1.583	0.5088	0.1872	0.6818	-0.4358	0.1482	-1.826	0.7131	0.2506	0.3956
-0.076	-0.4129	0.3975	0.7021	0.5265	0.2607	0.08679	0.1429	-0.8518	-0.7473	-1.522	0.4989	0.1963	0.6472	-0.3997	0.1261	-1.775	0.701	0.2418	0.3502
-0.074	-0.4175	0.418	0.6759	0.5501	0.2591	0.09712	0.1041	-0.8179	-0.7717	-1.461	0.4833	0.2046	0.6049	-0.3601	0.09968	-1.712	0.6838	0.2297	0.2969
-0.072	-0.4245	0.4344	0.6407	0.564	0.253	0.103	0.06248	-0.7807	-0.7962	-1.402	0.4614	0.2112	0.5555	-0.319	0.06927	-1.641	0.6604	0.2132	0.2347
-0.07	-0.4359	0.4454	0.596	0.5668	0.2409	0.1029	0.01743	-0.7424	-0.8216	-1.349	0.4325	0.2152	0.4996	-0.2786	0.03528	-1.564	0.63	0.1912	0.1631
-0.068	-0.4534	0.4497	0.5413	0.5575	0.2216	0.09574	-0.03125	-0.7048	-0.8488	-1.303	0.3965	0.2163	0.4382	-0.2412	-0.001569	-1.483	0.5921	0.1632	0.08193
-0.066	-0.4779	0.4468	0.477	0.5351	0.1946	0.08088	-0.08346	-0.6693	-0.8784	-1.265	0.3539	0.2143	0.3724	-0.2088	-0.04026	-1.399	0.5463	0.1287	-0.008618
-0.064	-0.5101	0.4363	0.4034	0.499	0.1593	0.05776	-0.1389	-0.6371	-0.9113	-1.237	0.305	0.2092	0.3034	-0.1819	-0.07962	-1.315	0.4926	0.08754	-0.1079
-0.062	-0.5498	0.4182	0.3216	0.449	0.1157	0.02605	-0.1969	-0.6092	-0.9476	-1.22	0.2504	0.2014	0.2324	-0.1595	-0.1184	-1.231	0.4312	0.03988	-0.2151
-0.06	-0.5967	0.3933	0.2327	0.3854	0.06409	-0.01418	-0.2566	-0.5865	-0.9868	-1.213	0.1909	0.1912	0.1607	-0.1392	-0.1554	-1.147	0.3628	-0.01395	-0.3287
-0.058	-0.6496	0.3627	0.1384	0.3093	0.005551	-0.06235	-0.3168	-0.5691	-1.028	-1.216	0.1272	0.1792	0.08966	-0.1181	-0.1896	-1.065	0.2884	-0.07329	-0.4469
-0.056	-0.7072	0.3282	0.04079	0.2219	-0.05867	-0.1177	-0.3762	-0.5571	-1.069	-1.227	0.06038	0.166	0.0207	-0.09363	-0.2202	-0.986	0.2091	-0.1373	-0.5678
-0.054	-0.7676	0.2914	-0.058	0.1248	-0.1272	-0.1794	-0.4337	-0.5506	-1.111	-1.246	-0.008524	0.1525	-0.04506	-0.06455	-0.2468	-0.91	0.1264	-0.2052	-0.6896
-0.052	-0.8285	0.2543	-0.156	0.01952	-0.1989	-0.2467	-0.4883	-0.5498	-1.15	-1.271	-0.07838	0.1396	-0.1068	-0.03108	-0.2697	-0.8387	0.04147	-0.2761	-0.8106
-0.05	-0.888	0.2184	-0.2514	-0.0923	-0.2726	-0.319	-0.5395	-0.5547	-1.189	-1.3	-0.1481	0.1276	-0.164	0.005132	-0.2894	-0.7734	-0.04451	-0.3493	-0.9292
-0.048	-0.9441	0.1851	-0.3431	-0.209	-0.3475	-0.3954	-0.5868	-0.5653	-1.225	-1.333	-0.2167	0.1167	-0.2165	0.04137	-0.3069	-0.7158	-0.1306	-0.424	-1.044
-0.046	-0.9951	0.1555	-0.4301	-0.3287	-0.4226	-0.4746	-0.63	-0.5812	-1.26	-1.369	-0.2831	0.1068	-0.2642	0.07442	-0.3229	-0.6671	-0.2159	-0.4993	-1.154
-0.044	-1.04	0.1304	-0.5114	-0.4492	-0.4968	-0.5547	-0.6687	-0.6014	-1.292	-1.407	-0.3459	0.09746	-0.307	0.1015	-0.3382	-0.6283	-0.2992	-0.5739	-1.257
-0.042	-1.077	0.1106	-0.5866	-0.5681	-0.569	-0.634	-0.7025	-0.6244	-1.322	-1.444	-0.4041	0.08877	-0.3448	0.1213	-0.3529	-0.5998	-0.3792	-0.6462	-1.351
-0.04	-1.105	0.09691	-0.655	-0.6828	-0.6378	-0.7102	-0.7309	-0.6485	-1.35	-1.48	-0.4564	0.0809	-0.3775	0.1343	-0.3672	-0.5818	-0.4544	-0.7144	-1.434
-0.038	-1.125	0.08987	-0.7165	-0.7906	-0.7023	-0.7815	-0.7537	-0.6721	-1.374	-1.513	-0.5022	0.07407	-0.4051	0.1426	-0.3811	-0.5741	-0.5236	-0.777	-1.504
-0.036	-1.134	0.08999	-0.7711	-0.8893	-0.7614	-0.8462	-0.7709	-0.6937	-1.394	-1.544	-0.5408	0.06841	-0.4275	0.1492	-0.3944	-0.5765	-0.5856	-0.8325	-1.559
-0.034	-1.134	0.09738	-0.8192	-0.9769	-0.8145	-0.9032	-0.783	-0.7123	-1.412	-1.571	-0.5719	0.06399	-0.4446	0.1571	-0.4074	-0.5884	-0.6397	-0.8799	-1.599
-0.032	-1.124	0.1116	-0.8607	-1.052	-0.8612	-0.9518	-0.7907	-0.7273	-1.427	-1.595	-0.5956	0.06097	-0.4562	0.1678	-0.4207	-0.609	-0.6857	-0.9189	-1.624
-0.03	-1.105	0.1315	-0.8958	-1.112	-0.9014	-0.9918	-0.7953	-0.7388	-1.441	-1.617	-0.6117	0.05964	-0.4626	0.1808	-0.4353	-0.6373	-0.7231	-0.9493	-1.634
-0.028	-1.077	0.1555	-0.9242	-1.158	-0.935	-1.023	-0.7981	-0.7475	-1.454	-1.638	-0.6202	0.06043	-0.4645	0.1941	-0.4525	-0.6723	-0.7519	-0.9715	-1.631
-0.026	-1.041	0.1815	-0.9453	-1.186	-0.9621	-1.047	-0.8003	-0.7543	-1.467	-1.659	-0.6207	0.06382	-0.4628	0.2051	-0.4735	-0.713	-0.7721	-0.9861	-1.616
-0.024	-0.9963	0.2078	-0.9585	-1.198	-0.9829	-1.063	-0.8029	-0.7602	-1.483	-1.681	-0.6129	0.0702	-0.4585	0.2116	-0.4989	-0.7585	-0.7836	-0.9939	-1.592
-0.022	-0.9436	0.2332	-0.9631	-1.193	-0.9972	-1.073	-0.8065	-0.7665	-1.501	-1.705	-0.5962	0.07978	-0.4525	0.2122	-0.5286	-0.8077	-0.7863	-0.9958	-1.56
-0.02	-0.8832	0.2574	-0.9583	-1.17	-1.005	-1.076	-0.8111	-0.7741	-1.523	-1.731	-0.5705	0.09251	-0.4451	0.206	-0.5621	-0.8596	-0.7804	-0.9928	-1.523
-0.018	-0.8154	0.2806	-0.9438	-1.131	-1.007	-1.074	-0.8165	-0.7836	-1.549	-1.76	-0.5356	0.1082	-0.4364	0.1918	-0.5981	-0.9132	-0.7658	-0.9855	-1.481
-0.016	-0.7401	0.3037	-0.919	-1.076	-1.002	-1.068	-0.8219	-0.7955	-1.578	-1.79	-0.4917	0.1264	-0.4263	0.169	-0.6346	-0.9677	-0.7425	-0.9745	-1.436
-0.014	-0.6571	0.3282	-0.8836	-1.008	-0.9901	-1.058	-0.8261	-0.8095	-1.609	-1.819	-0.4391	0.1471	-0.4146	0.1376	-0.6696	-1.022	-0.7102	-0.9599	-1.389
-0.012	-0.5657	0.3557	-0.8372	-0.9268	-0.9711	-1.043	-0.8278	-0.8252	-1.64	-1.846	-0.3781	0.17	-0.4012	0.09862	-0.7007	-1.075	-0.6687	-0.9412	-1.339
-0.01	-0.4646	0.3882	-0.7799	-0.8346	-0.9443	-1.024	-0.8253	-0.8414	-1.67	-1.869	-0.3092	0.1955	-0.3853	0.05428	-0.7257	-1.124	-0.6175	-0.9176	-1.286
-0.008	-0.3526	0.4278	-0.7114	-0.7325	-0.909	-0.9991	-0.8169	-0.857	-1.696	-1.887	-0.2328	0.2238	-0.3665	0.007848	-0.7424	-1.169	-0.556	-0.8879	-1.23
-0.006	-0.2279	0.4769	-0.6319	-0.6215	-0.8644	-0.9686	-0.8008	-0.8702	-1.713	-1.899	-0.1497	0.2554	-0.344	-0.03646	-0.7489	-1.205	-0.4838	-0.8506	-1.169
-0.004	-0.08966	0.5377	-0.5415	-0.5029	-0.8098	-0.9311	-0.7757	-0.8797	-1.718	-1.903	-0.06094	0.2903	-0.3172	-0.07393	-0.7439	-1.233	-0.4008	-0.8043	-1.102
-0.002	0.06274	0.6122	-0.4411	-0.3783	-0.7453	-0.8858	-0.7408	-0.8843	-1.711	-1.899	0.03247	0.3283	-0.2851	-0.1002	-0.7268	-1.251	-0.3074	-0.7482	-1.028
0	0.229	0.7017	-0.3314	-0.2498	-0.6712	-0.8325	-0.6958	-0.8831	-1.688	-1.887	0.1293	0.3688	-0.2459	-0.1126	-0.6979	-1.259	-0.2046	-0.6815	-0.9477
0.002	0.4084	0.8067	-0.2138	-0.1196	-0.5879	-0.7711	-0.6408	-0.8751	-1.65	-1.867	0.2284	0.4114	-0.1982	-0.1105	-0.6582	-1.257	-0.09352	-0.6041	-0.8599
0.004	0.5998	0.9272	-0.08924	0.01024	-0.496	-0.7015	-0.5764	-0.8598	-1.597	-1.84	0.3288	0.4557	-0.1408	-0.09503	-0.6093	-1.245	0.02419	-0.5162	-0.7653
0.006	0.8019	1.062	0.04078	0.1379	-0.3964	-0.6239	-0.5035	-0.8369	-1.531	-1.806	0.4298	0.5014	-0.07404	-0.06875	-0.5531	-1.223	0.1469	-0.4183	-0.6645
0.008	1.013	1.212	0.1746	0.2621	-0.29	-0.5384	-0.4233	-0.8061	-1.454	-1.766	0.5305	0.5482	0.0006663	-0.03443	-0.492	-1.192	0.2726	-0.3114	-0.5584
0.01	1.231	1.373	0.31	0.3817	-0.178	-0.4452	-0.3375	-0.7674	-1.368	-1.721	0.6302	0.5958	0.08093	0.005437	-0.4284	-1.155	0.3995	-0.1968	-0.4481
0.012	1.454	1.546	0.4448	0.4962	-0.06171	-0.3446	-0.248	-0.7211	-1.276	-1.672	0.728	0.6444	0.1641	0.04912	-0.3645	-1.111	0.5256	-0.07597	-0.3348
0.014	1.68	1.729	0.5767	0.6051	0.0576	-0.2369	-0.1567	-0.6677	-1.18	-1.619	0.8232	0.6941	0.2474	0.09578	-0.3022	-1.063	0.6491	0.04918	-0.2201
0.016	1.907	1.921	0.7034	0.7082	0.1783	-0.1232	-0.06548	-0.608	-1.083	-1.564	0.9154	0.7454	0.3284	0.145	-0.2427	-1.012	0.7684	0.1767	-0.1059
0.018	2.133	2.122	0.8228	0.8056	0.2986	-0.004448	0.02376	-0.5435	-0.9881	-1.508	1.004	0.7987	0.4053	0.1959	-0.1871	-0.9609	0.8823	0.3044	0.005902
0.02	2.357	2.328	0.9333	0.8972	0.4165	0.1176	0.1091	-0.4758	-0.8963	-1.452	1.09	0.8541	0.4763	0.2459	-0.1359	-0.911	0.9896	0.4301	0.1129
0.022	2.578	2.541	1.033	0.9832	0.53	0.2409	0.1884	-0.4069	-0.8102	-1.397	1.172	0.9116	0.5404	0.2912	-0.08992	-0.8639	1.09	0.5513	0.2126
0.024	2.796	2.76	1.122	1.064	0.6372	0.3635	0.2599	-0.3392	-0.7316	-1.345	1.249	0.9709	0.5967	0.3273	-0.04999	-0.821	1.181	0.6655	0.3024
0.026	3.01	2.983	1.199	1.139	0.7366	0.4829	0.3217	-0.2749	-0.662	-1.298	1.322	1.031	0.6446	0.3503	-0.01706	-0.7837	1.265	0.7702	0.3798
0.028	3.22	3.208	1.263	1.209	0.8265	0.597	0.3722	-0.2162	-0.6026	-1.255	1.388	1.092	0.6835	0.3574	0.008302	-0.753	1.339	0.8632	0.4427
0.03	3.427	3.435	1.314	1.275	0.9059	0.7034	0.4102	-0.1651	-0.5539	-1.219	1.448	1.152	0.7131	0.3475	0.02618	-0.7298	1.403	0.9424	0.4897
0.032	3.628	3.659	1.353	1.335	0.974	0.8005	0.4351	-0.1227	-0.516	-1.189	1.5	1.209	0.7333	0.3218	0.03751	-0.7141	1.458	1.007	0.5199
0.034	3.824	3.878	1.38	1.391	1.031	0.8868	0.4468	-0.08964	-0.4888	-1.164	1.543	1.262	0.7442	0.2828	0.04374	-0.7055	1.504	1.055	0.5336
0.036	4.014	4.09	1.395	1.442	1.076	0.9616	0.4459	-0.06571	-0.4719	-1.143	1.579	1.308	0.7465	0.2346	0.04644	-0.7028	1.541	1.089	0.5312
0.038	4.195	4.291	1.4	1.488	1.109	1.024	0.4327	-0.05054	-0.4657	-1.124	1.606	1.346	0.7412	0.182	0.04694	-0.7048	1.568	1.106	0.5138
0.04	4.367	4.481	1.396	1.529	1.131	1.073	0.4081	-0.0436	-0.4706	-1.108	1.628	1.376	0.7301	0.1297	0.04638	-0.71	1.587	1.109	0.4826
0.042	4.529	4.657	1.383	1.565	1.141	1.108	0.3729	-0.04415	-0.4871	-1.092	1.644	1.397	0.7153	0.08214	0.04581	-0.7175	1.598	1.098	0.439
0.044	4.68	4.817	1.363	1.594	1.14	1.129	0.3286	-0.05099	-0.5154	-1.076	1.657	1.41	0.6999	0.04287	0.04636	-0.7259	1.601	1.073	0.385
0.046	4.818	4.96	1.337	1.618	1.13	1.138	0.2772	-0.06236	-0.5553	-1.059	1.67	1.417	0.6868	0.01463	0.04918	-0.7342	1.596	1.036	0.3235
0.048	4.944	5.084	1.308	1.637	1.112	1.136	0.2213	-0.07606	-0.6057	-1.041	1.684	1.419	0.6785	-0.0008415	0.05509	-0.7412	1.587	0.9906	0.2573
0.05	5.056	5.189	1.277	1.654	1.09	1.126	0.1637	-0.08991	-0.6653	-1.019	1.701	1.418	0.6765	-0.002842	0.06426	-0.7464	1.573	0.9377	0.1898
0.052	5.154	5.275	1.247	1.669	1.065	1.11	0.1068	-0.1019	-0.7327	-0.993	1.722	1.416	0.6812	0.008431	0.07609	-0.7493	1.557	0.8798	0.1241
0.054	5.235	5.344	1.219	1.684	1.039	1.089	0.05312	-0.1102	-0.8061	-0.9616	1.746	1.415	0.6921	0.03204	0.08941	-0.7494	1.54	0.8193	0.06301
0.056	5.301	5.396	1.195	1.701	1.015	1.067	0.004793	-0.113	-0.8837	-0.9239	1.775	1.416	0.7083	0.06658	0.1028	-0.7459	1.524	0.7585	0.009142
0.058	5.351	5.432	1.177	1.721	0.993	1.045	-0.03599	-0.1085	-0.9629	-0.879	1.809	1.421	0.7288	0.1104	0.1151	-0.7379	1.509	0.6996	-0.03491
0.06	5.385	5.455	1.165	1.746	0.9753	1.025	-0.06716	-0.09512	-1.041	-0.8259	1.846	1.431	0.7525	0.1619	0.1252	-0.7246	1.497	0.6452	-0.06681
0.062	5.403	5.464	1.162	1.778	0.9626	1.008	-0.08688	-0.0717	-1.113	-0.7642	1.886	1.446	0.7784	0.2193	0.1328	-0.7053	1.489	0.5974	-0.08467
0.064	5.406	5.459	1.167	1.815	0.9558	0.9957	-0.09367	-0.03754	-1.176	-0.6942	1.929	1.466	0.8051	0.2803	0.138	-0.6796	1.485	0.5581	-0.08715
0.066	5.394	5.439	1.182	1.859	0.9558	0.9889	-0.0863	0.007809	-1.227	-0.6165	1.972	1.49	0.8315	0.3423	0.1417	-0.6467	1.487	0.5287	-0.07341
0.068	5.368	5.402	1.205	1.908	0.9635	0.989	-0.06372	0.06483	-1.262	-0.5319	2.015	1.515	0.8568	0.4023	0.1456	-0.6057	1.494	0.5107	-0.04298
0.07	5.33	5.349	1.237	1.962	0.9799	0.997	-0.02502	0.1341	-1.277	-0.4409	2.055	1.541	0.8811	0.4571	0.1521	-0.5548	1.508	0.5049	0.004313
0.072	5.279	5.278	1.277	2.021	1.006	1.014	0.03043	0.2161	-1.267	-0.3435	2.093	1.566	0.9049	0.5044	0.1638	-0.4921	1.526	0.5118	0.06834
0.074	5.217	5.188	1.326	2.081	1.041	1.039	0.1028	0.3114	-1.23	-0.2392	2.127	1.588	0.9291	0.5429	0.1833	-0.4155	1.55	0.5312	0.1486
0.076	5.144	5.08	1.38	2.14	1.084	1.072	0.1919	0.42	-1.161	-0.1268	2.154	1.607	0.9541	0.5726	0.2134	-0.3222	1.576	0.5619	0.2442
0.078	5.058	4.953	1.436	2.195	1.134	1.112	0.2966	0.5417	-1.057	-0.004529	2.172	1.621	0.9793	0.5945	0.2564	-0.2092	1.602	0.6019	0.3539
0.08	4.956	4.807	1.491	2.242	1.188	1.157	0.4156	0.676	-0.9152	0.1298	2.179	1.628	1.003	0.6099	0.3138	-0.07263	1.626	0.6482	0.4757
0.082	4.838	4.641	1.541	2.277	1.242	1.205	0.5464	0.8218	-0.7341	0.2787	2.172	1.627	1.024	0.6201	0.3866	0.09104	1.643	0.6969	0.6073
0.084	4.701	4.454	1.579	2.294	1.293	1.251	0.6859	0.9772	-0.5136	0.4441	2.147	1.615	1.038	0.6253	0.4746	0.285	1.648	0.7433	0.7452
0.086	4.543	4.248	1.602	2.289	1.335	1.29	0.8302	1.139	-0.2542	0.6276	2.103	1.591	1.044	0.6255	0.5771	0.5115	1.637	0.7821	0.8854
0.088	4.362	4.02	1.603	2.256	1.364	1.319	0.9746	1.305	0.042	0.8299	2.037	1.554	1.037	0.6199	0.6924	0.7718	1.606	0.808	1.023
0.09	4.158	3.773	1.579	2.192	1.375	1.333	1.114	1.471	0.3722	1.051	1.948	1.501	1.015	0.608	0.8186	1.066	1.55	0.816	1.154
0.092	3.93	3.507	1.525	2.093	1.364	1.326	1.244	1.632	0.7324	1.288	1.836	1.431	0.9757	0.5893	0.9536	1.392	1.466	0.8016	1.272
0.094	3.68	3.223	1.44	1.958	1.328	1.295	1.359	1.784	1.117	1.539	1.7	1.344	0.9166	0.5634	1.095	1.747	1.353	0.7613	1.373
0.096	3.411	2.925	1.321	1.787	1.262	1.239	1.455	1.923	1.52	1.8	1.541	1.239	0.8377	0.5306	1.241	2.126	1.21	0.6926	1.452
0.098	3.125	2.615	1.17	1.583	1.168	1.156	1.528	2.047	1.934	2.066	1.361	1.117	0.74	0.4915	1.39	2.524	1.038	0.5948	1.507
0.1	2.826	2.296	0.9863	1.35	1.044	1.047	1.575	2.152	2.352	2.332	1.162	0.9799	0.6255	0.4479	1.538	2.934	0.8391	0.4687	1.534
0.102	2.519	1.971	0.7741	1.093	0.8926	0.9159	1.595	2.237	2.765	2.591	0.9473	0.8293	0.4965	0.402	1.684	3.346	0.6177	0.3167	1.533
0.104	2.206	1.644	0.5372	0.8187	0.7168	0.765	1.587	2.3	3.165	2.837	0.72	0.6688	0.3554	0.3562	1.823	3.752	0.3782	0.1421	1.502
0.106	1.891	1.318	0.2806	0.5335	0.5206	0.599	1.55	2.34	3.543	3.064	0.4841	0.502	0.2052	0.3124	1.952	4.143	0.1256	-0.05056	1.443
0.108	1.58	0.9967	0.01018	0.2442	0.3088	0.4223	1.487	2.356	3.892	3.265	0.2441	0.3329	0.04898	0.2716	2.067	4.509	-0.1343	-0.2563	1.355
0.11	1.276	0.6836	-0.2672	-0.0428	0.08688	0.2399	1.397	2.349	4.203	3.433	0.004646	0.1657	-0.1095	0.2349	2.166	4.838	-0.3954	-0.4695	1.242
0.112	0.9844	0.3828	-0.5444	-0.321	-0.1393	0.05677	1.283	2.319	4.469	3.564	-0.2293	0.004908	-0.2665	0.203	2.244	5.121	-0.6517	-0.6841	1.105
0.114	0.7087	0.09878	-0.8134	-0.584	-0.3634	-0.122	1.149	2.265	4.683	3.65	-0.4527	-0.1449	-0.4187	0.177	2.298	5.348	-0.8965	-0.8937	0.9494
0.116	0.454	-0.1638	-1.066	-0.8254	-0.5788	-0.2908	0.9981	2.191	4.84	3.688	-0.6605	-0.2794	-0.5632	0.1568	2.325	5.511	-1.123	-1.092	0.7785
0.118	0.2243	-0.4001	-1.294	-1.039	-0.7787	-0.4441	0.8347	2.097	4.936	3.675	-0.8479	-0.3945	-0.6975	0.1414	2.322	5.601	-1.324	-1.271	0.5983
0.12	0.02344	-0.6059	-1.491	-1.218	-0.9568	-0.5762	0.6638	1.988	4.971	3.609	-1.01	-0.4868	-0.8195	0.1284	2.288	5.612	-1.494	-1.425	0.4149
0.122	-0.1459	-0.7776	-1.648	-1.359	-1.107	-0.6822	0.4908	1.866	4.944	3.49	-1.144	-0.5537	-0.9271	0.1155	2.223	5.541	-1.627	-1.548	0.2352
0.124	-0.2815	-0.9122	-1.761	-1.456	-1.225	-0.7576	0.3211	1.736	4.858	3.32	-1.245	-0.593	-1.018	0.1015	2.126	5.384	-1.716	-1.633	0.06586
0.126	-0.3818	-1.008	-1.825	-1.506	-1.305	-0.799	0.1599	1.602	4.717	3.104	-1.312	-0.6028	-1.09	0.08713	2.001	5.143	-1.759	-1.675	-0.08633
0.128	-0.4457	-1.062	-1.838	-1.509	-1.345	-0.804	0.01211	1.469	4.527	2.848	-1.341	-0.5814	-1.14	0.07513	1.85	4.819	-1.752	-1.67	-0.2152
0.13	-0.4725	-1.076	-1.797	-1.462	-1.343	-0.7714	-0.1177	1.34	4.294	2.56	-1.332	-0.5277	-1.166	0.06924	1.677	4.417	-1.694	-1.615	-0.3155
0.132	-0.462	-1.048	-1.703	-1.365	-1.297	-0.7014	-0.2261	1.219	4.026	2.249	-1.285	-0.4413	-1.168	0.07293	1.487	3.946	-1.582	-1.51	-0.3832
0.134	-0.4147	-0.9797	-1.556	-1.222	-1.209	-0.5958	-0.3107	1.107	3.73	1.925	-1.199	-0.3231	-1.142	0.08835	1.281	3.413	-1.42	-1.355	-0.416
0.136	-0.3321	-0.8742	-1.36	-1.035	-1.08	-0.4575	-0.3703	1.008	3.414	1.599	-1.076	-0.1746	-1.091	0.1158	1.065	2.829	-1.208	-1.153	-0.4133
0.138	-0.217	-0.7349	-1.118	-0.8083	-0.9143	-0.2908	-0.4054	0.9216	3.083	1.279	-0.9208	0.00159	-1.013	0.154	0.84	2.206	-0.9517	-0.9081	-0.3761
0.14	-0.07285	-0.5665	-0.836	-0.5474	-0.7171	-0.1011	-0.4173	0.848	2.745	0.9747	-0.736	0.2016	-0.9122	0.2008	0.6091	1.556	-0.6556	-0.626	-0.3069
0.142	0.09567	-0.3748	-0.5223	-0.2593	-0.4946	0.1052	-0.4087	0.7865	2.402	0.6944	-0.5274	0.4204	-0.7914	0.2537	0.3737	0.8921	-0.3273	-0.3144	-0.2098
0.144	0.2833	-0.1664	-0.1852	0.0481	-0.2542	0.3212	-0.3834	0.7358	2.06	0.4449	-0.3009	0.6518	-0.655	0.3111	0.1357	0.228	0.02454	0.01819	-0.09011
0.146	0.4841	0.0519	0.1659	0.3662	-0.003881	0.5391	-0.3454	0.6939	1.722	0.2322	-0.06319	0.8888	-0.508	0.3725	-0.1033	-0.4232	0.3905	0.3624	0.04613
0.148	0.692	0.2731	0.5211	0.686	0.2483	0.7518	-0.2991	0.6586	1.391	0.06168	0.1793	1.125	-0.3551	0.438	-0.3413	-1.049	0.7607	0.7087	0.1927
0.15	0.901	0.4905	0.8708	0.999	0.4947	0.9521	-0.2487	0.6278	1.071	-0.06183	0.4203	1.353	-0.2012	0.5083	-0.576	-1.637	1.125	1.048	0.3434
0.152	1.105	0.6976	1.206	1.297	0.7287	1.134	-0.1979	0.5992	0.766	-0.1343	0.6538	1.567	-0.05048	0.5831	-0.8055	-2.177	1.475	1.372	0.4928
0.154	1.299	0.8883	1.518	1.574	0.9446	1.293	-0.1496	0.5713	0.4803	-0.1527	0.8743	1.764	0.09288	0.6608	-1.028	-2.661	1.803	1.674	0.6358
0.156	1.477	1.057	1.801	1.825	1.138	1.427	-0.1067	0.5427	0.2185	-0.1152	1.077	1.938	0.2251	0.7381	-1.241	-3.079	2.101	1.947	0.7685
0.158	1.635	1.2	2.049	2.045	1.304	1.532	-0.07099	0.5128	-0.01582	-0.0212	1.257	2.087	0.3423	0.8117	-1.443	-3.428	2.365	2.187	0.8873
0.16	1.77	1.313	2.257	2.233	1.441	1.609	-0.04437	0.4812	-0.2198	0.1283	1.411	2.208	0.4409	0.8786	-1.634	-3.702	2.591	2.39	0.9895
0.162	1.877	1.392	2.423	2.387	1.547	1.657	-0.02819	0.4477	-0.3917	0.3312	1.537	2.301	0.518	0.936	-1.812	-3.898	2.775	2.555	1.073
0.164	1.954	1.438	2.544	2.505	1.62	1.679	-0.02341	0.4126	-0.5309	0.5837	1.633	2.363	0.5715	0.9819	-1.977	-4.017	2.916	2.68	1.135
0.166	2	1.447	2.621	2.589	1.661	1.675	-0.03044	0.3762	-0.6374	0.881	1.697	2.396	0.6011	1.014	-2.125	-4.059	3.013	2.764	1.176
0.168	2.01	1.42	2.652	2.639	1.669	1.647	-0.04905	0.3391	-0.7112	1.218	1.731	2.399	0.6074	1.031	-2.254	-4.026	3.066	2.808	1.193
0.17	1.986	1.358	2.641	2.654	1.647	1.598	-0.07852	0.3019	-0.7528	1.587	1.734	2.372	0.592	1.031	-2.363	-3.921	3.076	2.812	1.189
0.172	1.926	1.261	2.59	2.637	1.596	1.53	-0.1178	0.2652	-0.7626	1.982	1.707	2.315	0.5567	1.012	-2.448	-3.75	3.043	2.777	1.163
0.174	1.83	1.132	2.501	2.588	1.519	1.445	-0.166	0.2292	-0.7416	2.397	1.652	2.229	0.5036	0.9725	-2.509	-3.518	2.97	2.705	1.116
0.176	1.699	0.9714	2.378	2.507	1.418	1.344	-0.2221	0.1945	-0.6913	2.824	1.571	2.114	0.4352	0.9119	-2.543	-3.232	2.858	2.598	1.048
0.178	1.537	0.7822	2.224	2.398	1.295	1.231	-0.2852	0.1615	-0.614	3.255	1.466	1.973	0.3546	0.8301	-2.552	-2.898	2.711	2.458	0.9625
0.18	1.347	0.5672	2.045	2.261	1.153	1.107	-0.3542	0.1309	-0.512	3.685	1.341	1.807	0.2655	0.7289	-2.536	-2.524	2.533	2.287	0.8596
0.182	1.134	0.3299	1.843	2.1	0.9957	0.9746	-0.4275	0.1034	-0.3879	4.107	1.199	1.621	0.1723	0.6121	-2.496	-2.115	2.326	2.09	0.7416
0.184	0.9035	0.07444	1.625	1.917	0.8263	0.8351	-0.5035	0.07988	-0.2444	4.515	1.046	1.415	0.07893	0.4847	-2.434	-1.68	2.096	1.869	0.6107
0.186	0.6604	-0.1947	1.396	1.717	0.6487	0.6908	-0.5801	0.06098	-0.08383	4.906	0.8835	1.193	-0.01089	0.3523	-2.352	-1.223	1.847	1.63	0.4694
0.188	0.41	-0.4728	1.161	1.502	0.4664	0.5437	-0.6549	0.04725	0.09111	5.274	0.7167	0.9585	-0.09425	0.2196	-2.25	-0.7522	1.584	1.374	0.3201
0.19	0.1568	-0.7554	0.9241	1.277	0.283	0.3955	-0.7259	0.03912	0.278	5.616	0.5486	0.7141	-0.1689	0.08991	-2.13	-0.2718	1.311	1.107	0.1653
0.192	-0.09524	-1.038	0.6894	1.045	0.1018	0.2479	-0.7909	0.0369	0.4745	5.931	0.3823	0.463	-0.2333	-0.03433	-1.994	0.2124	1.033	0.8326	0.007275
0.194	-0.3427	-1.318	0.4602	0.8105	-0.07436	0.1025	-0.8484	0.0408	0.678	6.217	0.2201	0.2083	-0.2873	-0.1512	-1.841	0.6957	0.7537	0.5535	-0.1518
0.196	-0.583	-1.593	0.239	0.5754	-0.2432	-0.03922	-0.8972	0.0509	0.8857	6.474	0.06412	-0.04694	-0.3318	-0.2591	-1.676	1.174	0.4753	0.2727	-0.3101
0.198	-0.8147	-1.861	0.02738	0.3429	-0.4031	-0.1759	-0.9369	0.06711	1.095	6.7	-0.08484	-0.3	-0.3695	-0.3569	-1.502	1.643	0.2007	-0.007286	-0.4662
0.2	-1.037	-2.123	-0.1738	0.1149	-0.5532	-0.3064	-0.9676	0.08911	1.303	6.897	-0.2266	-0.5486	-0.4042	-0.4442	-1.321	2.099	-0.06849	-0.2844	-0.6185
0.202	-1.251	-2.377	-0.3643	-0.1073	-0.6933	-0.4298	-0.99	0.1165	1.508	7.064	-0.3619	-0.7909	-0.4395	-0.5217	-1.139	2.538	-0.331	-0.5568	-0.7657
0.204	-1.458	-2.625	-0.5443	-0.3229	-0.8231	-0.5451	-1.005	0.1487	1.707	7.201	-0.4917	-1.025	-0.4787	-0.5905	-0.9582	2.956	-0.5863	-0.823	-0.9061
0.206	-1.658	-2.868	-0.7144	-0.5313	-0.9425	-0.6517	-1.012	0.1855	1.899	7.31	-0.6171	-1.251	-0.5239	-0.6523	-0.7821	3.35	-0.834	-1.081	-1.038
0.208	-1.852	-3.104	-0.8752	-0.7323	-1.052	-0.7488	-1.012	0.2267	2.083	7.39	-0.7392	-1.465	-0.5757	-0.709	-0.613	3.716	-1.074	-1.331	-1.159
0.21	-2.041	-3.333	-1.028	-0.926	-1.15	-0.8364	-1.006	0.2723	2.257	7.443	-0.8587	-1.669	-0.6341	-0.7627	-0.4522	4.053	-1.308	-1.57	-1.268
0.212	-2.227	-3.554	-1.173	-1.113	-1.239	-0.9146	-0.9923	0.3224	2.421	7.471	-0.9763	-1.859	-0.6985	-0.8157	-0.3004	4.36	-1.535	-1.799	-1.363
0.214	-2.41	-3.768	-1.313	-1.293	-1.319	-0.9843	-0.9714	0.3766	2.575	7.477	-1.092	-2.037	-0.7682	-0.8698	-0.1571	4.634	-1.758	-2.015	-1.44
0.216	-2.592	-3.975	-1.448	-1.467	-1.391	-1.047	-0.9425	0.4344	2.72	7.462	-1.208	-2.201	-0.8423	-0.926	-0.02154	4.876	-1.977	-2.22	-1.5
0.218	-2.774	-4.174	-1.58	-1.637	-1.456	-1.103	-0.9052	0.4949	2.857	7.429	-1.322	-2.351	-0.919	-0.9848	0.108	5.087	-2.195	-2.412	-1.541
0.22	-2.955	-4.365	-1.71	-1.801	-1.515	-1.154	-0.8589	0.5571	2.986	7.381	-1.435	-2.489	-0.996	-1.046	0.2332	5.266	-2.413	-2.591	-1.561
0.222	-3.136	-4.55	-1.838	-1.961	-1.569	-1.202	-0.8033	0.6196	3.11	7.319	-1.546	-2.614	-1.07	-1.109	0.356	5.416	-2.629	-2.757	-1.561
0.224	-3.316	-4.727	-1.964	-2.115	-1.619	-1.248	-0.7383	0.6814	3.228	7.246	-1.654	-2.727	-1.139	-1.173	0.4776	5.536	-2.846	-2.91	-1.539
0.226	-3.495	-4.897	-2.089	-2.264	-1.666	-1.293	-0.6642	0.7411	3.342	7.162	-1.759	-2.828	-1.199	-1.234	0.599	5.631	-3.06	-3.049	-1.496
0.228	-3.671	-5.058	-2.211	-2.407	-1.711	-1.338	-0.5817	0.7971	3.452	7.071	-1.86	-2.918	-1.25	-1.29	0.7203	5.701	-3.272	-3.174	-1.434
0.23	-3.843	-5.21	-2.329	-2.544	-1.753	-1.386	-0.4915	0.848	3.557	6.974	-1.955	-2.998	-1.292	-1.338	0.8417	5.748	-3.48	-3.287	-1.353
0.232	-4.011	-5.352	-2.443	-2.675	-1.794	-1.438	-0.3945	0.8924	3.658	6.87	-2.046	-3.068	-1.324	-1.377	0.9632	5.775	-3.682	-3.385	-1.256
0.234	-4.175	-5.483	-2.552	-2.8	-1.833	-1.495	-0.2918	0.9293	3.754	6.761	-2.131	-3.129	-1.345	-1.407	1.085	5.784	-3.876	-3.471	-1.143
0.236	-4.333	-5.602	-2.654	-2.921	-1.87	-1.558	-0.1846	0.9583	3.843	6.647	-2.209	-3.182	-1.357	-1.43	1.207	5.776	-4.062	-3.544	-1.018
0.238	-4.486	-5.709	-2.749	-3.038	-1.905	-1.626	-0.07392	0.979	3.925	6.527	-2.281	-3.227	-1.358	-1.449	1.329	5.754	-4.238	-3.604	-0.8829
0.24	-4.632	-5.803	-2.836	-3.151	-1.938	-1.7	0.03902	0.9915	3.999	6.402	-2.345	-3.264	-1.349	-1.464	1.451	5.718	-4.402	-3.652	-0.7392
0.242	-4.771	-5.884	-2.913	-3.259	-1.967	-1.778	0.1533	0.9963	4.062	6.271	-2.401	-3.294	-1.329	-1.476	1.571	5.67	-4.553	-3.688	-0.5894
0.244	-4.902	-5.949	-2.98	-3.363	-1.994	-1.859	0.2679	0.9941	4.116	6.133	-2.448	-3.316	-1.301	-1.486	1.687	5.611	-4.69	-3.711	-0.4353
0.246	-5.024	-6	-3.035	-3.461	-2.016	-1.942	0.3822	0.9863	4.16	5.99	-2.486	-3.331	-1.266	-1.492	1.798	5.541	-4.811	-3.721	-0.2787
0.248	-5.135	-6.036	-3.078	-3.552	-2.033	-2.024	0.495	0.9742	4.192	5.842	-2.516	-3.338	-1.227	-1.494	1.902	5.461	-4.915	-3.719	-0.121
0.25	-5.235	-6.057	-3.11	-3.635	-2.045	-2.103	0.6053	0.9598	4.213	5.688	-2.536	-3.338	-1.186	-1.489	1.995	5.374	-5.001	-3.704	0.03626
0.252	-5.324	-6.066	-3.129	-3.709	-2.05	-2.176	0.7118	0.9447	4.221	5.53	-2.548	-3.332	-1.145	-1.477	2.078	5.28	-5.068	-3.676	0.1917
0.254	-5.4	-6.062	-3.137	-3.773	-2.049	-2.242	0.8135	0.9306	4.214	5.367	-2.551	-3.321	-1.105	-1.455	2.147	5.181	-5.116	-3.635	0.344
0.256	-5.464	-6.046	-3.135	-3.826	-2.041	-2.297	0.9091	0.9189	4.191	5.198	-2.546	-3.305	-1.068	-1.426	2.202	5.075	-5.145	-3.58	0.4919
0.258	-5.514	-6.018	-3.123	-3.867	-2.026	-2.34	0.9977	0.9105	4.15	5.023	-2.534	-3.283	-1.034	-1.389	2.242	4.964	-5.155	-3.513	0.6341
0.26	-5.55	-5.978	-3.103	-3.893	-2.003	-2.367	1.078	0.9063	4.09	4.842	-2.515	-3.257	-1.002	-1.347	2.266	4.847	-5.145	-3.433	0.7694
0.262	-5.572	-5.928	-3.074	-3.906	-1.974	-2.379	1.149	0.9069	4.008	4.655	-2.49	-3.226	-0.9723	-1.3	2.274	4.724	-5.118	-3.342	0.8964
0.264	-5.576	-5.865	-3.039	-3.902	-1.939	-2.373	1.21	0.9124	3.904	4.46	-2.46	-3.188	-0.9432	-1.251	2.263	4.594	-5.073	-3.241	1.014
0.266	-5.563	-5.791	-2.999	-3.883	-1.899	-2.35	1.259	0.9224	3.776	4.258	-2.424	-3.142	-0.914	-1.199	2.233	4.459	-5.011	-3.133	1.12
0.268	-5.53	-5.704	-2.953	-3.848	-1.854	-2.31	1.293	0.9359	3.624	4.046	-2.383	-3.087	-0.8841	-1.146	2.181	4.317	-4.936	-3.019	1.212
0.27	-5.477	-5.604	-2.903	-3.796	-1.807	-2.255	1.313	0.9515	3.447	3.824	-2.336	-3.022	-0.853	-1.092	2.108	4.168	-4.847	-2.903	1.29
0.272	-5.401	-5.49	-2.849	-3.728	-1.757	-2.185	1.317	0.9682	3.245	3.592	-2.281	-2.945	-0.8207	-1.035	2.011	4.011	-4.748	-2.786	1.352
0.274	-5.303	-5.361	-2.79	-3.642	-1.704	-2.102	1.305	0.985	3.021	3.348	-2.219	-2.856	-0.7871	-0.9755	1.893	3.847	-4.637	-2.671	1.397
0.276	-5.183	-5.218	-2.727	-3.541	-1.648	-2.006	1.278	1.002	2.776	3.094	-2.15	-2.754	-0.7528	-0.9121	1.755	3.674	-4.517	-2.558	1.426
0.278	-5.042	-5.06	-2.658	-3.424	-1.589	-1.898	1.237	1.018	2.514	2.831	-2.073	-2.64	-0.7187	-0.8439	1.6	3.494	-4.388	-2.448	1.44
0.28	-4.883	-4.889	-2.582	-3.292	-1.526	-1.778	1.184	1.033	2.239	2.56	-1.989	-2.516	-0.6856	-0.7706	1.431	3.305	-4.249	-2.34	1.438
0.282	-4.706	-4.707	-2.498	-3.147	-1.458	-1.648	1.122	1.049	1.955	2.283	-1.899	-2.382	-0.6547	-0.6925	1.254	3.11	-4.102	-2.234	1.424
0.284	-4.516	-4.514	-2.407	-2.991	-1.386	-1.51	1.052	1.063	1.668	2.002	-1.803	-2.241	-0.6265	-0.6111	1.071	2.909	-3.947	-2.13	1.397
0.286	-4.315	-4.313	-2.309	-2.826	-1.309	-1.364	0.9765	1.076	1.381	1.718	-1.702	-2.092	-0.6011	-0.5284	0.886	2.702	-3.786	-2.028	1.358
0.288	-4.104	-4.102	-2.204	-2.653	-1.23	-1.213	0.8962	1.086	1.098	1.432	-1.597	-1.939	-0.5784	-0.4469	0.7011	2.491	-3.618	-1.928	1.31
0.29	-3.887	-3.882	-2.093	-2.474	-1.147	-1.06	0.8122	1.093	0.8211	1.147	-1.489	-1.781	-0.5576	-0.3684	0.5177	2.277	-3.446	-1.83	1.252
0.292	-3.665	-3.652	-1.979	-2.292	-1.063	-0.907	0.7251	1.096	0.5525	0.8623	-1.378	-1.618	-0.5381	-0.2941	0.3369	2.061	-3.271	-1.736	1.185
0.294	-3.439	-3.413	-1.862	-2.109	-0.9774	-0.7573	0.6351	1.093	0.2932	0.5807	-1.266	-1.453	-0.5196	-0.224	0.1594	1.845	-3.096	-1.646	1.109
0.296	-3.21	-3.164	-1.744	-1.927	-0.8935	-0.6141	0.542	1.084	0.04387	0.3039	-1.154	-1.285	-0.502	-0.1573	-0.01456	1.631	-2.922	-1.562	1.025
0.298	-2.979	-2.906	-1.627	-1.749	-0.8131	-0.4808	0.4451	1.068	-0.1953	0.03386	-1.043	-1.116	-0.4857	-0.0931	-0.185	1.423	-2.751	-1.486	0.9326
0.3	-2.746	-2.64	-1.513	-1.578	-0.7388	-0.3608	0.344	1.044	-0.4244	-0.2273	-0.9342	-0.9474	-0.4713	-0.03039	-0.3516	1.223	-2.587	-1.421	0.8318
0.302	-2.513	-2.367	-1.404	-1.416	-0.6728	-0.2572	0.2382	1.012	-0.6433	-0.4775	-0.8283	-0.7798	-0.4598	0.03155	-0.5137	1.033	-2.43	-1.369	0.7227
0.304	-2.279	-2.087	-1.301	-1.266	-0.6174	-0.1722	0.1275	0.9696	-0.8516	-0.7145	-0.7261	-0.6142	-0.4515	0.09323	-0.67	0.8563	-2.283	-1.33	0.6056
0.306	-2.044	-1.803	-1.206	-1.129	-0.5745	-0.1076	0.01157	0.9177	-1.049	-0.9365	-0.628	-0.4517	-0.4464	0.1548	-0.819	0.6941	-2.147	-1.306	0.4808
0.308	-1.811	-1.517	-1.12	-1.008	-0.5457	-0.06442	-0.1096	0.8553	-1.234	-1.142	-0.5352	-0.2935	-0.4444	0.2158	-0.9594	0.5477	-2.023	-1.298	0.3487
0.31	-1.581	-1.233	-1.045	-0.9036	-0.5321	-0.0433	-0.2361	0.782	-1.407	-1.331	-0.4487	-0.1414	-0.4446	0.2749	-1.09	0.4177	-1.912	-1.306	0.2096
0.312	-1.357	-0.953	-0.9821	-0.8168	-0.5344	-0.04429	-0.3679	0.6977	-1.567	-1.502	-0.37	0.002991	-0.4467	0.33	-1.211	0.3041	-1.815	-1.329	0.06356
0.314	-1.141	-0.6822	-0.9317	-0.7479	-0.5526	-0.06703	-0.5048	0.6023	-1.713	-1.656	-0.3002	0.1376	-0.4501	0.379	-1.32	0.2063	-1.731	-1.367	-0.08905
0.316	-0.9358	-0.4244	-0.8942	-0.6964	-0.5858	-0.1108	-0.6462	0.4959	-1.844	-1.795	-0.2403	0.2608	-0.4543	0.4204	-1.419	0.1234	-1.659	-1.417	-0.2478
0.318	-0.7449	-0.183	-0.869	-0.6615	-0.633	-0.1745	-0.7909	0.3787	-1.961	-1.92	-0.1908	0.3712	-0.4589	0.4529	-1.506	0.05331	-1.6	-1.479	-0.4121
0.32	-0.5702	0.03889	-0.8547	-0.6418	-0.6929	-0.257	-0.9378	0.2509	-2.063	-2.033	-0.1513	0.4678	-0.4637	0.4749	-1.58	-0.006481	-1.551	-1.549	-0.5811
0.322	-0.4131	0.2392	-0.85	-0.6357	-0.7639	-0.3566	-1.085	0.1131	-2.152	-2.135	-0.1216	0.5498	-0.4688	0.4845	-1.641	-0.05893	-1.512	-1.626	-0.7538
0.324	-0.2745	0.4162	-0.8531	-0.6417	-0.8444	-0.4717	-1.232	-0.03419	-2.229	-2.23	-0.1007	0.6167	-0.4747	0.4793	-1.69	-0.1068	-1.48	-1.708	-0.9292
0.326	-0.1548	0.5687	-0.8622	-0.6581	-0.9325	-0.6001	-1.376	-0.1898	-2.295	-2.318	-0.08788	0.6683	-0.4822	0.4578	-1.726	-0.1523	-1.454	-1.791	-1.106
0.328	-0.05428	0.6956	-0.8757	-0.6831	-1.026	-0.7392	-1.516	-0.352	-2.351	-2.4	-0.08232	0.7045	-0.4924	0.4198	-1.752	-0.1966	-1.432	-1.875	-1.283
0.33	0.02714	0.7963	-0.8916	-0.7147	-1.123	-0.8861	-1.649	-0.5186	-2.398	-2.476	-0.0831	0.7258	-0.5064	0.3672	-1.768	-0.2407	-1.412	-1.956	-1.458
0.332	0.08948	0.8703	-0.9083	-0.7511	-1.22	-1.038	-1.775	-0.687	-2.435	-2.545	-0.08933	0.7326	-0.5244	0.3035	-1.777	-0.2849	-1.392	-2.033	-1.629
0.334	0.133	0.9179	-0.9242	-0.7903	-1.315	-1.191	-1.891	-0.8546	-2.465	-2.609	-0.1002	0.7255	-0.5461	0.2325	-1.778	-0.3302	-1.372	-2.102	-1.794
0.336	0.158	0.94	-0.9386	-0.8311	-1.406	-1.344	-1.995	-1.019	-2.485	-2.666	-0.1149	0.7053	-0.5709	0.1578	-1.774	-0.3773	-1.349	-2.163	-1.951
0.338	0.1651	0.9384	-0.9507	-0.8722	-1.492	-1.493	-2.086	-1.179	-2.496	-2.716	-0.1328	0.6731	-0.5978	0.08181	-1.767	-0.4271	-1.324	-2.215	-2.097
0.34	0.1552	0.9156	-0.9603	-0.9124	-1.57	-1.637	-2.163	-1.331	-2.497	-2.759	-0.1533	0.6305	-0.626	0.006424	-1.755	-0.4794	-1.296	-2.255	-2.231
0.342	0.1294	0.8749	-0.9669	-0.9501	-1.639	-1.773	-2.226	-1.474	-2.487	-2.794	-0.1758	0.5797	-0.6548	-0.06606	-1.742	-0.5335	-1.265	-2.284	-2.352
0.344	0.08911	0.8198	-0.9703	-0.9835	-1.699	-1.897	-2.275	-1.603	-2.464	-2.817	-0.1999	0.5229	-0.6835	-0.1322	-1.726	-0.5875	-1.23	-2.301	-2.458
0.346	0.03593	0.7535	-0.9701	-1.011	-1.746	-2.006	-2.307	-1.717	-2.427	-2.826	-0.225	0.4627	-0.7116	-0.1874	-1.707	-0.6391	-1.19	-2.304	-2.546
0.348	-0.02828	0.6792	-0.9659	-1.029	-1.779	-2.097	-2.324	-1.813	-2.378	-2.821	-0.2507	0.4016	-0.7388	-0.2276	-1.685	-0.6862	-1.147	-2.293	-2.616
0.35	-0.1016	0.5994	-0.9577	-1.038	-1.798	-2.168	-2.327	-1.888	-2.318	-2.799	-0.2765	0.3425	-0.7656	-0.2499	-1.66	-0.727	-1.099	-2.267	-2.666
0.352	-0.1821	0.5167	-0.9454	-1.034	-1.801	-2.217	-2.316	-1.942	-2.25	-2.763	-0.3019	0.2876	-0.7927	-0.2525	-1.633	-0.7608	-1.046	-2.226	-2.697
0.354	-0.268	0.4332	-0.9289	-1.018	-1.788	-2.242	-2.293	-1.973	-2.178	-2.713	-0.3267	0.2391	-0.8209	-0.2349	-1.605	-0.7869	-0.9883	-2.171	-2.708
0.356	-0.3579	0.3506	-0.9078	-0.9884	-1.759	-2.244	-2.259	-1.982	-2.106	-2.652	-0.3511	0.199	-0.8502	-0.1977	-1.577	-0.8054	-0.9256	-2.101	-2.701
0.358	-0.451	0.2704	-0.8821	-0.9437	-1.714	-2.22	-2.217	-1.97	-2.038	-2.58	-0.3756	0.1685	-0.8799	-0.1428	-1.55	-0.8163	-0.8578	-2.017	-2.675
0.36	-0.5469	0.1932	-0.8514	-0.8836	-1.653	-2.171	-2.167	-1.936	-1.976	-2.501	-0.4012	0.1484	-0.9094	-0.07336	-1.524	-0.8205	-0.7848	-1.918	-2.632
0.362	-0.6457	0.1193	-0.8155	-0.8079	-1.577	-2.098	-2.111	-1.881	-1.921	-2.416	-0.4288	0.1385	-0.9379	0.00667	-1.5	-0.8187	-0.7068	-1.806	-2.572
0.364	-0.7478	0.04841	-0.7743	-0.7168	-1.486	-2.002	-2.049	-1.809	-1.875	-2.326	-0.4591	0.1378	-0.9652	0.09333	-1.479	-0.812	-0.6237	-1.681	-2.496
0.366	-0.8538	-0.02025	-0.7275	-0.6108	-1.382	-1.883	-1.981	-1.719	-1.838	-2.235	-0.4925	0.1448	-0.9909	0.1831	-1.461	-0.801	-0.5357	-1.544	-2.406
0.368	-0.9641	-0.08746	-0.6747	-0.4911	-1.265	-1.745	-1.909	-1.615	-1.81	-2.143	-0.5293	0.1577	-1.015	0.2732	-1.447	-0.7863	-0.4429	-1.396	-2.304
0.37	-1.079	-0.154	-0.6156	-0.3592	-1.136	-1.589	-1.834	-1.498	-1.789	-2.052	-0.5689	0.1748	-1.035	0.3614	-1.436	-0.7683	-0.3454	-1.237	-2.19
0.372	-1.198	-0.2205	-0.5503	-0.2172	-0.9968	-1.417	-1.754	-1.371	-1.774	-1.963	-0.6107	0.1945	-1.051	0.4463	-1.43	-0.7472	-0.2433	-1.07	-2.067
0.374	-1.321	-0.2875	-0.4784	-0.06748	-0.8487	-1.234	-1.672	-1.236	-1.764	-1.879	-0.6535	0.2158	-1.061	0.5268	-1.427	-0.7229	-0.1369	-0.8948	-1.936
0.376	-1.447	-0.3555	-0.4001	0.08716	-0.6928	-1.04	-1.586	-1.096	-1.758	-1.799	-0.6962	0.2372	-1.064	0.6023	-1.427	-0.6954	-0.0263	-0.7135	-1.799
0.378	-1.576	-0.4253	-0.3153	0.2441	-0.5308	-0.8401	-1.497	-0.9536	-1.755	-1.725	-0.7373	0.2576	-1.06	0.6718	-1.43	-0.6645	0.08815	-0.5271	-1.658
0.38	-1.706	-0.4983	-0.2246	0.4008	-0.3646	-0.6357	-1.405	-0.81	-1.751	-1.657	-0.7758	0.2754	-1.049	0.7349	-1.434	-0.6303	0.206	-0.3366	-1.514
0.382	-1.838	-0.5763	-0.1286	0.5546	-0.1958	-0.4293	-1.31	-0.6673	-1.748	-1.595	-0.8105	0.2894	-1.03	0.791	-1.438	-0.5932	0.3267	-0.1429	-1.367
0.384	-1.971	-0.6611	-0.02846	0.7035	-0.02646	-0.2231	-1.212	-0.5269	-1.744	-1.541	-0.8411	0.2986	-1.003	0.8402	-1.441	-0.5538	0.4491	0.05263	-1.22
0.386	-2.108	-0.7545	0.07438	0.8452	0.1416	-0.01902	-1.112	-0.3902	-1.739	-1.495	-0.8677	0.302	-0.9682	0.8828	-1.44	-0.513	0.5719	0.2489	-1.073
0.388	-2.248	-0.8577	0.1781	0.978	0.3065	0.181	-1.011	-0.2585	-1.732	-1.458	-0.8908	0.2991	-0.9265	0.9192	-1.435	-0.4717	0.6936	0.4444	-0.9278
0.39	-2.392	-0.9717	0.2804	1.1	0.4666	0.3753	-0.908	-0.1326	-1.723	-1.43	-0.9115	0.2894	-0.88	0.9491	-1.424	-0.4307	0.8123	0.6375	-0.7855
0.392	-2.541	-1.097	0.3787	1.211	0.6201	0.5624	-0.8053	-0.01342	-1.711	-1.413	-0.9312	0.2724	-0.8313	0.9718	-1.406	-0.3909	0.9259	0.8263	-0.6476
0.394	-2.696	-1.234	0.47	1.308	0.7655	0.7408	-0.7036	0.09843	-1.697	-1.405	-0.9513	0.2477	-0.7831	0.9867	-1.381	-0.3528	1.032	1.009	-0.5154
0.396	-2.857	-1.384	0.5511	1.39	0.9009	0.909	-0.6041	0.202	-1.679	-1.408	-0.9737	0.2148	-0.7379	0.9938	-1.348	-0.3176	1.129	1.183	-0.3903
0.398	-3.026	-1.549	0.619	1.457	1.024	1.065	-0.5083	0.2962	-1.66	-1.419	-0.9999	0.1731	-0.6974	0.9941	-1.309	-0.2862	1.213	1.346	-0.2737
0.4	-3.204	-1.729	0.6712	1.506	1.133	1.206	-0.4174	0.3797	-1.637	-1.44	-1.031	0.1216	-0.663	0.9897	-1.263	-0.26	1.282	1.497	-0.1667
0.402	-3.392	-1.926	0.7055	1.536	1.227	1.331	-0.3325	0.4515	-1.611	-1.469	-1.07	0.05977	-0.6355	0.9829	-1.212	-0.2399	1.334	1.632	-0.06997
0.404	-3.591	-2.143	0.7208	1.548	1.304	1.439	-0.2542	0.5108	-1.582	-1.504	-1.115	-0.01328	-0.6154	0.9759	-1.157	-0.2267	1.367	1.752	0.01599
0.406	-3.801	-2.38	0.7165	1.541	1.364	1.528	-0.1828	0.5572	-1.548	-1.544	-1.167	-0.09797	-0.6026	0.9699	-1.098	-0.2211	1.381	1.855	0.09129
0.408	-4.022	-2.638	0.6929	1.515	1.407	1.599	-0.1183	0.5906	-1.508	-1.587	-1.227	-0.1944	-0.5967	0.9652	-1.036	-0.2235	1.374	1.942	0.1564
0.41	-4.255	-2.918	0.6509	1.471	1.434	1.651	-0.0602	0.6112	-1.464	-1.631	-1.293	-0.3021	-0.5969	0.9612	-0.9715	-0.2341	1.347	2.012	0.2119
0.412	-4.497	-3.218	0.5923	1.41	1.445	1.685	-0.008138	0.6195	-1.413	-1.674	-1.364	-0.4204	-0.6017	0.9573	-0.9049	-0.2522	1.301	2.067	0.2586
0.414	-4.747	-3.537	0.5193	1.332	1.442	1.7	0.0383	0.6164	-1.357	-1.713	-1.438	-0.5479	-0.6095	0.9533	-0.8369	-0.2764	1.237	2.105	0.2972
0.416	-5.002	-3.87	0.4344	1.236	1.425	1.696	0.07927	0.6028	-1.297	-1.746	-1.514	-0.6831	-0.6189	0.9497	-0.7683	-0.3046	1.156	2.128	0.328
0.418	-5.262	-4.215	0.3402	1.123	1.395	1.675	0.1146	0.5795	-1.234	-1.772	-1.59	-0.8242	-0.6282	0.9475	-0.7002	-0.3347	1.061	2.137	0.351
0.42	-5.523	-4.567	0.2392	0.9929	1.352	1.636	0.1437	0.5469	-1.172	-1.793	-1.665	-0.9694	-0.6363	0.9474	-0.6342	-0.3651	0.9538	2.132	0.3658
0.422	-5.784	-4.923	0.1338	0.8463	1.297	1.579	0.1657	0.5051	-1.113	-1.808	-1.738	-1.117	-0.6426	0.9497	-0.5721	-0.3953	0.8365	2.113	0.372
0.424	-6.045	-5.279	0.02573	0.684	1.231	1.504	0.1798	0.4539	-1.059	-1.819	-1.81	-1.266	-0.647	0.9537	-0.5156	-0.4257	0.7116	2.081	0.369
0.426	-6.303	-5.633	-0.08362	0.5072	1.153	1.413	0.185	0.3934	-1.013	-1.829	-1.88	-1.416	-0.6498	0.9576	-0.4667	-0.4573	0.5811	2.036	0.3562
0.428	-6.559	-5.981	-0.1933	0.3176	1.064	1.307	0.1803	0.3232	-0.9774	-1.839	-1.949	-1.565	-0.6516	0.9586	-0.4268	-0.4911	0.447	1.979	0.3335
0.43	-6.812	-6.323	-0.3028	0.1171	0.966	1.187	0.1651	0.2437	-0.9532	-1.85	-2.019	-1.713	-0.653	0.9528	-0.3968	-0.5281	0.311	1.911	0.3006
0.432	-7.064	-6.658	-0.4118	-0.09191	0.859	1.056	0.1392	0.1551	-0.9413	-1.864	-2.091	-1.862	-0.6547	0.9359	-0.3771	-0.5685	0.1744	1.831	0.2581
0.434	-7.315	-6.984	-0.5207	-0.3066	0.7445	0.9151	0.1027	0.05818	-0.9421	-1.882	-2.165	-2.01	-0.6575	0.904	-0.3673	-0.6124	0.0383	1.742	0.2064
0.436	-7.568	-7.301	-0.63	-0.5239	0.624	0.7679	0.05639	-0.0458	-0.955	-1.904	-2.244	-2.158	-0.6619	0.8546	-0.3664	-0.6594	-0.09615	1.643	0.1467
0.438	-7.823	-7.611	-0.7403	-0.7406	0.4989	0.6169	0.001105	-0.1554	-0.9789	-1.93	-2.329	-2.306	-0.6684	0.7874	-0.3731	-0.7085	-0.2283	1.537	0.08037
0.44	-8.083	-7.913	-0.853	-0.954	0.3706	0.4645	-0.06202	-0.2691	-1.012	-1.959	-2.421	-2.454	-0.6775	0.7034	-0.3858	-0.7588	-0.3577	1.424	0.008631
0.442	-8.349	-8.208	-0.9689	-1.161	0.2401	0.3131	-0.1318	-0.385	-1.053	-1.991	-2.521	-2.601	-0.6897	0.604	-0.4031	-0.8089	-0.4842	1.305	-0.06714
0.444	-8.621	-8.499	-1.089	-1.36	0.1088	0.1647	-0.2069	-0.501	-1.099	-2.024	-2.629	-2.747	-0.7057	0.491	-0.4236	-0.857	-0.6076	1.182	-0.1456
0.446	-8.9	-8.786	-1.212	-1.549	-0.02181	0.02153	-0.286	-0.6151	-1.147	-2.057	-2.747	-2.891	-0.726	0.3666	-0.4463	-0.9017	-0.7274	1.056	-0.2256
0.448	-9.185	-9.071	-1.34	-1.726	-0.1502	-0.1149	-0.3676	-0.7253	-1.195	-2.089	-2.872	-3.031	-0.7516	0.2335	-0.4701	-0.9416	-0.8433	0.9281	-0.3059
0.45	-9.474	-9.354	-1.471	-1.89	-0.2752	-0.2433	-0.4507	-0.8301	-1.241	-2.12	-3.005	-3.168	-0.783	0.0952	-0.4944	-0.9759	-0.9548	0.7994	-0.3858
0.452	-9.766	-9.638	-1.605	-2.04	-0.396	-0.3633	-0.5342	-0.9284	-1.284	-2.148	-3.146	-3.3	-0.8209	-0.04489	-0.5185	-1.005	-1.062	0.6709	-0.4646
0.454	-10.06	-9.921	-1.742	-2.177	-0.512	-0.4747	-0.6177	-1.02	-1.322	-2.174	-3.292	-3.426	-0.8658	-0.184	-0.5423	-1.028	-1.165	0.5433	-0.5421
0.456	-10.35	-10.21	-1.88	-2.3	-0.6233	-0.5779	-0.7008	-1.105	-1.356	-2.199	-3.442	-3.546	-0.9185	-0.3198	-0.5657	-1.048	-1.264	0.4167	-0.6183
0.458	-10.64	-10.49	-2.02	-2.411	-0.7303	-0.6738	-0.7837	-1.183	-1.386	-2.223	-3.596	-3.66	-0.9799	-0.4503	-0.5887	-1.064	-1.36	0.291	-0.6935
0.46	-10.93	-10.78	-2.161	-2.511	-0.8337	-0.7636	-0.8668	-1.257	-1.413	-2.249	-3.752	-3.768	-1.051	-0.5731	-0.6116	-1.079	-1.455	0.1659	-0.7684
0.462	-11.22	-11.06	-2.302	-2.602	-0.9347	-0.849	-0.9509	-1.328	-1.44	-2.277	-3.909	-3.869	-1.133	-0.6854	-0.6349	-1.093	-1.549	0.04052	-0.8441
0.464	-11.5	-11.34	-2.444	-2.684	-1.035	-0.9321	-1.037	-1.397	-1.469	-2.31	-4.065	-3.962	-1.224	-0.7842	-0.6588	-1.107	-1.645	-0.08598	-0.9216
0.466	-11.78	-11.62	-2.583	-2.76	-1.135	-1.015	-1.125	-1.466	-1.501	-2.349	-4.219	-4.048	-1.325	-0.8667	-0.6839	-1.124	-1.742	-0.2143	-1.002
0.468	-12.05	-11.89	-2.721	-2.831	-1.235	-1.098	-1.215	-1.536	-1.538	-2.394	-4.368	-4.124	-1.433	-0.9319	-0.7101	-1.142	-1.84	-0.3445	-1.084
0.47	-12.31	-12.14	-2.854	-2.897	-1.336	-1.182	-1.306	-1.607	-1.578	-2.446	-4.511	-4.19	-1.545	-0.9804	-0.7376	-1.163	-1.941	-0.4765	-1.169
0.472	-12.57	-12.38	-2.981	-2.96	-1.437	-1.268	-1.398	-1.678	-1.62	-2.502	-4.647	-4.245	-1.659	-1.014	-0.7659	-1.186	-2.042	-0.6093	-1.254
0.474	-12.81	-12.6	-3.101	-3.018	-1.537	-1.352	-1.489	-1.749	-1.664	-2.563	-4.774	-4.287	-1.771	-1.037	-0.7948	-1.211	-2.144	-0.7419	-1.339
0.476	-13.04	-12.8	-3.213	-3.073	-1.635	-1.436	-1.577	-1.819	-1.707	-2.626	-4.891	-4.316	-1.877	-1.05	-0.8236	-1.239	-2.245	-0.8734	-1.423
0.478	-13.27	-12.98	-3.315	-3.123	-1.729	-1.516	-1.662	-1.886	-1.748	-2.692	-4.999	-4.333	-1.975	-1.055	-0.8523	-1.271	-2.346	-1.003	-1.505
0.48	-13.48	-13.15	-3.406	-3.169	-1.819	-1.594	-1.743	-1.951	-1.789	-2.76	-5.096	-4.339	-2.063	-1.054	-0.8808	-1.305	-2.446	-1.129	-1.584
0.482	-13.68	-13.3	-3.487	-3.211	-1.904	-1.667	-1.818	-2.012	-1.827	-2.829	-5.181	-4.335	-2.14	-1.048	-0.9093	-1.344	-2.544	-1.251	-1.66
0.484	-13.86	-13.43	-3.558	-3.25	-1.983	-1.736	-1.886	-2.069	-1.864	-2.9	-5.254	-4.323	-2.206	-1.036	-0.9381	-1.386	-2.639	-1.368	-1.733
0.486	-14.04	-13.56	-3.619	-3.286	-2.055	-1.801	-1.947	-2.122	-1.899	-2.97	-5.316	-4.305	-2.26	-1.018	-0.9675	-1.432	-2.732	-1.48	-1.803
0.488	-14.2	-13.68	-3.67	-3.32	-2.119	-1.862	-1.999	-2.17	-1.932	-3.041	-5.365	-4.283	-2.303	-0.995	-0.9974	-1.481	-2.821	-1.585	-1.868
0.49	-14.35	-13.79	-3.711	-3.353	-2.175	-1.917	-2.042	-2.212	-1.963	-3.11	-5.402	-4.258	-2.335	-0.9677	-1.028	-1.531	-2.906	-1.683	-1.93
0.492	-14.49	-13.9	-3.743	-3.384	-2.223	-1.967	-2.076	-2.247	-1.993	-3.177	-5.427	-4.232	-2.354	-0.937	-1.059	-1.582	-2.985	-1.773	-1.986
0.494	-14.62	-14	-3.765	-3.414	-2.261	-2.011	-2.101	-2.275	-2.02	-3.242	-5.441	-4.207	-2.362	-0.9036	-1.09	-1.634	-3.06	-1.854	-2.037
0.496	-14.74	-14.11	-3.78	-3.442	-2.29	-2.049	-2.116	-2.295	-2.046	-3.303	-5.445	-4.182	-2.36	-0.868	-1.123	-1.687	-3.128	-1.926	-2.081
0.498	-14.85	-14.21	-3.787	-3.469	-2.311	-2.08	-2.122	-2.307	-2.069	-3.359	-5.439	-4.159	-2.348	-0.8309	-1.156	-1.738	-3.191	-1.988	-2.118
0.5	-14.95	-14.31	-3.787	-3.494	-2.324	-2.104	-2.119	-2.311	-2.089	-3.411	-5.426	-4.138	-2.327	-0.7936	-1.189	-1.787	-3.247	-2.038	-2.147
0.502	-15.05	-14.4	-3.782	-3.515	-2.329	-2.12	-2.106	-2.306	-2.106	-3.456	-5.406	-4.119	-2.299	-0.7581	-1.221	-1.834	-3.297	-2.078	-2.166
0.504	-15.13	-14.5	-3.772	-3.532	-2.327	-2.127	-2.085	-2.292	-2.118	-3.494	-5.381	-4.102	-2.265	-0.7265	-1.249	-1.877	-3.339	-2.105	-2.176
0.506	-15.22	-14.59	-3.758	-3.545	-2.318	-2.125	-2.055	-2.269	-2.125	-3.525	-5.349	-4.088	-2.226	-0.7012	-1.275	-1.915	-3.375	-2.119	-2.174
0.508	-15.29	-14.67	-3.74	-3.553	-2.303	-2.116	-2.016	-2.238	-2.127	-3.546	-5.313	-4.076	-2.184	-0.6843	-1.295	-1.95	-3.404	-2.122	-2.162
0.51	-15.35	-14.75	-3.721	-3.557	-2.283	-2.099	-1.97	-2.201	-2.124	-3.558	-5.273	-4.065	-2.139	-0.6779	-1.31	-1.98	-3.427	-2.112	-2.138
0.512	-15.41	-14.81	-3.701	-3.559	-2.259	-2.076	-1.917	-2.157	-2.116	-3.558	-5.229	-4.056	-2.093	-0.6835	-1.319	-2.007	-3.445	-2.092	-2.104
0.514	-15.46	-14.86	-3.682	-3.558	-2.232	-2.048	-1.859	-2.109	-2.103	-3.548	-5.183	-4.048	-2.044	-0.7019	-1.321	-2.031	-3.459	-2.063	-2.061
0.516	-15.5	-14.9	-3.664	-3.557	-2.205	-2.017	-1.796	-2.057	-2.085	-3.526	-5.135	-4.041	-1.995	-0.7331	-1.317	-2.053	-3.469	-2.027	-2.009
0.518	-15.53	-14.93	-3.65	-3.557	-2.179	-1.985	-1.73	-2.003	-2.062	-3.494	-5.086	-4.034	-1.947	-0.7758	-1.309	-2.072	-3.476	-1.985	-1.949
0.52	-15.56	-14.94	-3.639	-3.559	-2.155	-1.954	-1.663	-1.949	-2.036	-3.451	-5.035	-4.028	-1.9	-0.8277	-1.299	-2.09	-3.482	-1.94	-1.885
0.522	-15.57	-14.95	-3.632	-3.565	-2.134	-1.926	-1.597	-1.897	-2.006	-3.399	-4.984	-4.022	-1.856	-0.8857	-1.287	-2.108	-3.487	-1.894	-1.817
0.524	-15.57	-14.95	-3.63	-3.574	-2.117	-1.902	-1.533	-1.846	-1.972	-3.338	-4.932	-4.015	-1.814	-0.9463	-1.275	-2.123	-3.491	-1.848	-1.746
0.526	-15.56	-14.93	-3.632	-3.587	-2.105	-1.882	-1.471	-1.798	-1.934	-3.269	-4.879	-4.008	-1.775	-1.006	-1.263	-2.138	-3.495	-1.803	-1.673
0.528	-15.54	-14.91	-3.636	-3.603	-2.096	-1.866	-1.412	-1.752	-1.893	-3.195	-4.824	-3.999	-1.736	-1.064	-1.251	-2.151	-3.497	-1.761	-1.6
0.53	-15.5	-14.87	-3.641	-3.622	-2.09	-1.852	-1.356	-1.709	-1.847	-3.115	-4.768	-3.991	-1.698	-1.115	-1.238	-2.163	-3.497	-1.72	-1.527
0.532	-15.46	-14.83	-3.646	-3.643	-2.086	-1.842	-1.304	-1.669	-1.799	-3.03	-4.709	-3.981	-1.66	-1.159	-1.223	-2.173	-3.495	-1.682	-1.456
0.534	-15.39	-14.78	-3.649	-3.663	-2.083	-1.833	-1.255	-1.632	-1.747	-2.943	-4.648	-3.97	-1.621	-1.192	-1.205	-2.181	-3.489	-1.645	-1.386
0.536	-15.31	-14.71	-3.647	-3.681	-2.079	-1.825	-1.209	-1.598	-1.691	-2.854	-4.583	-3.957	-1.581	-1.212	-1.183	-2.186	-3.477	-1.61	-1.319
0.538	-15.2	-14.64	-3.641	-3.695	-2.073	-1.817	-1.164	-1.566	-1.631	-2.762	-4.516	-3.941	-1.54	-1.217	-1.155	-2.188	-3.459	-1.576	-1.254
0.54	-15.08	-14.55	-3.626	-3.702	-2.064	-1.807	-1.121	-1.536	-1.564	-2.669	-4.445	-3.923	-1.498	-1.208	-1.122	-2.185	-3.433	-1.541	-1.193
0.542	-14.94	-14.45	-3.603	-3.701	-2.049	-1.794	-1.078	-1.507	-1.491	-2.573	-4.37	-3.902	-1.453	-1.19	-1.081	-2.177	-3.399	-1.506	-1.134
0.544	-14.77	-14.33	-3.572	-3.69	-2.029	-1.776	-1.037	-1.478	-1.413	-2.476	-4.292	-3.878	-1.407	-1.165	-1.035	-2.164	-3.357	-1.47	-1.079
0.546	-14.58	-14.21	-3.531	-3.669	-2.002	-1.752	-0.9955	-1.45	-1.331	-2.379	-4.211	-3.85	-1.359	-1.139	-0.9831	-2.146	-3.306	-1.433	-1.027
0.548	-14.38	-14.07	-3.482	-3.635	-1.968	-1.722	-0.9556	-1.421	-1.246	-2.283	-4.128	-3.818	-1.311	-1.113	-0.9281	-2.122	-3.248	-1.395	-0.9806
0.55	-14.16	-13.91	-3.425	-3.589	-1.927	-1.684	-0.9174	-1.39	-1.16	-2.189	-4.042	-3.781	-1.263	-1.088	-0.8716	-2.091	-3.183	-1.356	-0.9392
0.552	-13.93	-13.75	-3.36	-3.528	-1.88	-1.638	-0.8812	-1.357	-1.076	-2.098	-3.956	-3.739	-1.219	-1.065	-0.8155	-2.051	-3.113	-1.316	-0.9032
0.554	-13.68	-13.58	-3.291	-3.454	-1.826	-1.584	-0.8477	-1.321	-0.9948	-2.012	-3.868	-3.692	-1.179	-1.043	-0.7616	-2.002	-3.037	-1.276	-0.8728
0.556	-13.42	-13.4	-3.216	-3.366	-1.768	-1.522	-0.8174	-1.28	-0.9172	-1.928	-3.781	-3.64	-1.146	-1.02	-0.7115	-1.942	-2.958	-1.236	-0.8479
0.558	-13.16	-13.21	-3.139	-3.266	-1.705	-1.453	-0.7905	-1.234	-0.8438	-1.847	-3.694	-3.581	-1.12	-0.9953	-0.6661	-1.872	-2.877	-1.197	-0.8278
0.56	-12.88	-13.01	-3.06	-3.154	-1.64	-1.379	-0.767	-1.183	-0.7746	-1.768	-3.608	-3.516	-1.101	-0.9673	-0.6261	-1.793	-2.794	-1.16	-0.8116
0.562	-12.6	-12.8	-2.981	-3.034	-1.573	-1.3	-0.7465	-1.125	-0.7092	-1.69	-3.524	-3.445	-1.089	-0.9341	-0.5911	-1.703	-2.712	-1.125	-0.7975
0.564	-12.31	-12.59	-2.902	-2.906	-1.506	-1.219	-0.7283	-1.061	-0.6466	-1.61	-3.441	-3.367	-1.082	-0.8944	-0.5606	-1.603	-2.631	-1.093	-0.7838
0.566	-12.02	-12.36	-2.824	-2.774	-1.439	-1.136	-0.7114	-0.9907	-0.5858	-1.527	-3.36	-3.283	-1.079	-0.8482	-0.5338	-1.493	-2.55	-1.062	-0.7684
0.568	-11.72	-12.13	-2.747	-2.639	-1.372	-1.054	-0.6946	-0.9137	-0.5254	-1.441	-3.279	-3.195	-1.079	-0.7965	-0.5094	-1.375	-2.472	-1.033	-0.7491
0.57	-11.41	-11.89	-2.673	-2.503	-1.307	-0.9727	-0.6765	-0.8303	-0.4637	-1.351	-3.2	-3.101	-1.082	-0.7407	-0.4862	-1.249	-2.394	-1.004	-0.7239
0.572	-11.1	-11.64	-2.6	-2.367	-1.244	-0.8931	-0.6558	-0.7407	-0.3989	-1.255	-3.121	-3.003	-1.086	-0.6821	-0.4627	-1.117	-2.318	-0.9745	-0.6908
0.574	-10.79	-11.37	-2.528	-2.232	-1.182	-0.8157	-0.6313	-0.6455	-0.3292	-1.153	-3.041	-2.901	-1.091	-0.6212	-0.4374	-0.9829	-2.242	-0.9428	-0.6481
0.576	-10.46	-11.1	-2.457	-2.098	-1.121	-0.7406	-0.602	-0.5453	-0.2532	-1.045	-2.96	-2.794	-1.096	-0.5584	-0.4088	-0.8477	-2.166	-0.9076	-0.5948
0.578	-10.13	-10.81	-2.386	-1.966	-1.061	-0.6678	-0.5672	-0.4409	-0.1704	-0.9303	-2.876	-2.682	-1.101	-0.4948	-0.376	-0.7143	-2.088	-0.8676	-0.5304
0.58	-9.782	-10.51	-2.315	-1.835	-1.001	-0.5971	-0.527	-0.3334	-0.0813	-0.8102	-2.788	-2.564	-1.103	-0.4328	-0.3386	-0.585	-2.008	-0.822	-0.4556
0.582	-9.426	-10.19	-2.243	-1.705	-0.9419	-0.5282	-0.4818	-0.224	0.01238	-0.6864	-2.696	-2.44	-1.102	-0.3755	-0.2964	-0.4618	-1.926	-0.7702	-0.3717
0.584	-9.058	-9.848	-2.169	-1.576	-0.883	-0.4604	-0.4325	-0.1138	0.1085	-0.561	-2.599	-2.31	-1.094	-0.3254	-0.2493	-0.3466	-1.839	-0.7122	-0.2807
0.586	-8.676	-9.491	-2.093	-1.448	-0.8241	-0.3935	-0.38	-0.004111	0.2047	-0.4361	-2.495	-2.177	-1.078	-0.284	-0.1975	-0.2408	-1.748	-0.648	-0.1847
0.588	-8.278	-9.116	-2.012	-1.322	-0.7651	-0.3275	-0.3252	0.1037	0.2992	-0.3141	-2.384	-2.041	-1.051	-0.2511	-0.1412	-0.1458	-1.653	-0.5781	-0.0862
0.59	-7.864	-8.724	-1.926	-1.198	-0.706	-0.2629	-0.2691	0.2081	0.3902	-0.1972	-2.266	-1.904	-1.013	-0.2255	-0.08115	-0.06228	-1.552	-0.5031	0.01249
0.592	-7.432	-8.314	-1.834	-1.078	-0.647	-0.2006	-0.2128	0.307	0.4762	-0.0875	-2.14	-1.766	-0.9647	-0.2056	-0.01835	0.008988	-1.447	-0.424	0.109
0.594	-6.979	-7.887	-1.735	-0.9618	-0.5888	-0.142	-0.1572	0.3985	0.5555	0.01303	-2.006	-1.63	-0.9064	-0.1895	0.04589	0.06766	-1.336	-0.3416	0.2011
0.596	-6.503	-7.441	-1.628	-0.8507	-0.5318	-0.0885	-0.1034	0.4804	0.6269	0.1027	-1.863	-1.496	-0.8391	-0.1757	0.1103	0.1135	-1.221	-0.2571	0.2869
0.598	-6.004	-6.976	-1.512	-0.7447	-0.4766	-0.04154	-0.05193	0.5508	0.6895	0.1803	-1.712	-1.363	-0.7638	-0.1629	0.1737	0.1466	-1.101	-0.1714	0.3647
0.6	-5.478	-6.489	-1.386	-0.6433	-0.4233	-0.001941	-0.00317	0.6082	0.743	0.245	-1.551	-1.233	-0.6817	-0.1503	0.2354	0.1672	-0.9763	-0.08519	0.4335
0.602	-4.926	-5.98	-1.25	-0.5453	-0.3718	0.03027	0.04308	0.6519	0.7879	0.2966	-1.38	-1.105	-0.5938	-0.1379	0.2947	0.1756	-0.8463	0.001101	0.4929
0.604	-4.346	-5.446	-1.103	-0.4486	-0.3211	0.05601	0.08744	0.6818	0.825	0.3352	-1.2	-0.9755	-0.5008	-0.1263	0.3513	0.1723	-0.7108	0.08742	0.5431
0.606	-3.737	-4.886	-0.9462	-0.3508	-0.2698	0.07702	0.1309	0.6989	0.8555	0.3613	-1.009	-0.845	-0.4036	-0.1165	0.4044	0.1581	-0.569	0.1741	0.5849
0.608	-3.099	-4.297	-0.7788	-0.2493	-0.2167	0.09548	0.1747	0.7044	0.8811	0.3761	-0.8089	-0.7116	-0.303	-0.1088	0.4534	0.1338	-0.4203	0.2616	0.6198
0.61	-2.434	-3.679	-0.6013	-0.1414	-0.1603	0.1136	0.2201	0.7002	0.903	0.3817	-0.5981	-0.574	-0.2	-0.1026	0.4974	0.1013	-0.264	0.3508	0.6495
0.612	-1.743	-3.032	-0.4142	-0.02543	-0.09954	0.1335	0.2682	0.6882	0.9225	0.3804	-0.3769	-0.4316	-0.09537	-0.09687	0.5361	0.06306	-0.1001	0.4417	0.6763
0.614	-1.028	-2.355	-0.2187	0.09959	-0.03371	0.1567	0.3197	0.6704	0.9396	0.3744	-0.1452	-0.2842	0.00993	-0.09025	0.5688	0.02195	0.07111	0.5345	0.7018
0.616	-0.2915	-1.652	-0.01654	0.2334	0.03751	0.184	0.3748	0.6485	0.9537	0.3654	0.09658	-0.1322	0.1154	-0.08172	0.5956	-0.01929	0.2485	0.6284	0.7274
0.618	0.462	-0.9235	0.1908	0.375	0.1142	0.216	0.4337	0.6238	0.9638	0.355	0.3475	0.02341	0.2207	-0.07071	0.6163	-0.05842	0.4307	0.7226	0.7542
0.62	1.229	-0.1741	0.4019	0.5228	0.1963	0.253	0.4963	0.598	0.9689	0.3445	0.6066	0.1818	0.3259	-0.05714	0.6314	-0.09371	0.6162	0.8165	0.7831
0.622	2.004	0.5931	0.6158	0.6753	0.2842	0.2954	0.563	0.5729	0.9694	0.3359	0.8725	0.3417	0.4311	-0.04142	0.6417	-0.1239	0.8038	0.9098	0.8153
0.624	2.784	1.374	0.8319	0.8306	0.3778	0.3437	0.6339	0.5503	0.966	0.3313	1.143	0.502	0.5368	-0.0242	0.6485	-0.1479	0.9921	1.002	0.8523
0.626	3.562	2.163	1.049	0.9871	0.4772	0.3978	0.7094	0.532	0.9603	0.3331	1.417	0.6614	0.6428	-0.00621	0.6536	-0.1654	1.18	1.095	0.895
0.628	4.334	2.953	1.266	1.142	0.5816	0.4574	0.7891	0.5194	0.9539	0.3429	1.691	0.8184	0.7492	0.01191	0.6587	-0.1766	1.366	1.186	0.9442
0.63	5.092	3.739	1.48	1.294	0.6899	0.5217	0.8724	0.5133	0.9479	0.3619	1.963	0.9716	0.8558	0.02939	0.6653	-0.1823	1.547	1.277	0.9999
0.632	5.83	4.512	1.689	1.44	0.8007	0.5896	0.9585	0.5142	0.9434	0.3902	2.23	1.12	0.9627	0.04506	0.6749	-0.1837	1.722	1.366	1.061
0.634	6.542	5.264	1.891	1.579	0.9128	0.6603	1.046	0.5226	0.9407	0.4278	2.489	1.261	1.071	0.05732	0.6891	-0.182	1.89	1.454	1.128
0.636	7.223	5.99	2.085	1.71	1.025	0.7336	1.135	0.5391	0.9406	0.4743	2.739	1.396	1.181	0.0646	0.7093	-0.1778	2.049	1.54	1.198
0.638	7.87	6.684	2.269	1.831	1.137	0.8093	1.225	0.5642	0.9434	0.5292	2.978	1.523	1.296	0.06635	0.7372	-0.1711	2.198	1.624	1.271
0.64	8.481	7.34	2.442	1.943	1.248	0.8874	1.314	0.5978	0.9499	0.592	3.206	1.642	1.415	0.06351	0.7736	-0.1615	2.338	1.708	1.346
0.642	9.054	7.957	2.605	2.046	1.357	0.9674	1.403	0.6397	0.9608	0.6622	3.423	1.753	1.541	0.05829	0.8189	-0.1486	2.468	1.79	1.421
0.644	9.59	8.532	2.756	2.138	1.463	1.049	1.492	0.6887	0.9764	0.7389	3.627	1.858	1.671	0.05324	0.8724	-0.1322	2.588	1.871	1.496
0.646	10.09	9.066	2.896	2.22	1.565	1.129	1.578	0.7434	0.9964	0.8208	3.82	1.957	1.804	0.05032	0.9323	-0.1129	2.699	1.951	1.569
0.648	10.55	9.561	3.024	2.292	1.661	1.209	1.661	0.8017	1.02	0.9061	3.999	2.05	1.937	0.05034	0.9961	-0.09148	2.799	2.028	1.637
0.65	10.98	10.02	3.141	2.354	1.751	1.285	1.739	0.8615	1.045	0.9926	4.165	2.139	2.067	0.05311	1.061	-0.06879	2.89	2.101	1.7
0.652	11.38	10.44	3.247	2.408	1.832	1.358	1.813	0.9212	1.072	1.078	4.318	2.226	2.193	0.05788	1.125	-0.0453	2.971	2.171	1.755
0.654	11.76	10.82	3.343	2.455	1.907	1.426	1.881	0.9794	1.1	1.16	4.459	2.311	2.313	0.06386	1.185	-0.02113	3.044	2.236	1.803
0.656	12.11	11.18	3.432	2.498	1.974	1.491	1.943	1.035	1.128	1.238	4.587	2.396	2.426	0.07038	1.242	0.003937	3.109	2.297	1.844
0.658	12.44	11.51	3.515	2.541	2.035	1.553	2	1.088	1.159	1.311	4.706	2.484	2.531	0.0768	1.294	0.03021	3.169	2.356	1.879
0.66	12.75	11.82	3.595	2.586	2.092	1.612	2.054	1.138	1.192	1.378	4.816	2.575	2.627	0.08233	1.342	0.05801	3.226	2.411	1.909
0.662	13.06	12.13	3.673	2.637	2.144	1.67	2.104	1.185	1.229	1.441	4.919	2.673	2.711	0.08621	1.387	0.08768	3.282	2.464	1.937
0.664	13.37	12.43	3.752	2.696	2.195	1.726	2.151	1.23	1.269	1.499	5.016	2.779	2.784	0.08826	1.429	0.1197	3.339	2.515	1.964
0.666	13.68	12.73	3.834	2.766	2.244	1.782	2.196	1.272	1.314	1.554	5.109	2.896	2.845	0.08939	1.468	0.1546	3.398	2.565	1.99
0.668	14	13.04	3.919	2.848	2.292	1.839	2.238	1.313	1.361	1.605	5.2	3.024	2.892	0.09154	1.506	0.1931	3.462	2.614	2.018
0.67	14.32	13.36	4.009	2.942	2.341	1.897	2.277	1.353	1.411	1.652	5.288	3.164	2.927	0.09716	1.543	0.2355	3.532	2.662	2.048
0.672	14.66	13.7	4.103	3.05	2.39	1.957	2.314	1.392	1.463	1.697	5.375	3.317	2.949	0.1085	1.579	0.282	3.609	2.709	2.081
0.674	15.01	14.05	4.201	3.169	2.441	2.019	2.349	1.431	1.516	1.739	5.46	3.481	2.959	0.1277	1.615	0.3322	3.693	2.756	2.116
0.676	15.38	14.43	4.303	3.3	2.493	2.084	2.38	1.47	1.569	1.779	5.544	3.654	2.957	0.1566	1.651	0.386	3.784	2.802	2.153
0.678	15.77	14.82	4.405	3.439	2.546	2.151	2.407	1.508	1.624	1.817	5.626	3.836	2.944	0.1969	1.687	0.4432	3.882	2.846	2.192
0.68	16.17	15.23	4.508	3.584	2.599	2.218	2.43	1.546	1.679	1.854	5.705	4.025	2.92	0.2498	1.724	0.5033	3.987	2.888	2.233
0.682	16.58	15.66	4.608	3.734	2.652	2.285	2.449	1.582	1.733	1.89	5.782	4.218	2.884	0.3162	1.761	0.5663	4.098	2.928	2.273
0.684	17.01	16.1	4.704	3.885	2.703	2.351	2.462	1.617	1.787	1.925	5.857	4.415	2.84	0.396	1.797	0.6316	4.213	2.965	2.312
0.686	17.46	16.55	4.794	4.037	2.752	2.414	2.469	1.65	1.839	1.96	5.93	4.612	2.789	0.4887	1.834	0.6988	4.331	2.998	2.35
0.688	17.91	17.01	4.877	4.188	2.799	2.475	2.47	1.68	1.888	1.993	6.003	4.81	2.733	0.5939	1.871	0.7671	4.452	3.027	2.384
0.69	18.38	17.48	4.953	4.337	2.844	2.532	2.465	1.709	1.932	2.024	6.077	5.007	2.675	0.7104	1.907	0.8354	4.576	3.052	2.413
0.692	18.86	17.97	5.021	4.485	2.886	2.585	2.454	1.735	1.97	2.053	6.153	5.203	2.618	0.8365	1.941	0.9023	4.701	3.072	2.438
0.694	19.35	18.46	5.083	4.631	2.927	2.636	2.438	1.759	2	2.078	6.232	5.397	2.565	0.9697	1.971	0.9661	4.827	3.088	2.458
0.696	19.84	18.95	5.141	4.775	2.967	2.683	2.417	1.78	2.02	2.099	6.314	5.589	2.518	1.107	1.996	1.025	4.953	3.101	2.471
0.698	20.33	19.46	5.194	4.916	3.005	2.728	2.392	1.799	2.03	2.115	6.4	5.779	2.479	1.243	2.015	1.077	5.08	3.11	2.478
0.7	20.82	19.97	5.247	5.054	3.043	2.769	2.365	1.816	2.031	2.127	6.489	5.966	2.45	1.376	2.027	1.12	5.207	3.116	2.481
0.702	21.31	20.49	5.3	5.187	3.081	2.808	2.337	1.833	2.024	2.136	6.581	6.15	2.434	1.499	2.033	1.155	5.334	3.121	2.48
0.704	21.79	21	5.355	5.315	3.121	2.847	2.312	1.85	2.011	2.145	6.677	6.33	2.429	1.61	2.035	1.183	5.462	3.127	2.478
0.706	22.26	21.52	5.415	5.438	3.163	2.885	2.291	1.869	1.994	2.155	6.777	6.506	2.438	1.705	2.034	1.203	5.589	3.134	2.476
0.708	22.72	22.04	5.48	5.555	3.208	2.925	2.276	1.891	1.974	2.169	6.881	6.675	2.458	1.779	2.031	1.218	5.715	3.144	2.476
0.71	23.16	22.54	5.551	5.667	3.258	2.967	2.27	1.917	1.953	2.188	6.988	6.838	2.49	1.83	2.027	1.227	5.839	3.158	2.479
0.712	23.58	23.03	5.627	5.772	3.312	3.012	2.272	1.947	1.933	2.211	7.097	6.993	2.531	1.858	2.024	1.23	5.961	3.176	2.487
0.714	23.97	23.5	5.707	5.871	3.37	3.061	2.283	1.98	1.913	2.239	7.207	7.137	2.582	1.862	2.023	1.229	6.078	3.198	2.499
0.716	24.33	23.94	5.789	5.963	3.431	3.114	2.304	2.016	1.896	2.272	7.317	7.269	2.641	1.846	2.025	1.222	6.19	3.224	2.514
0.718	24.66	24.34	5.873	6.047	3.497	3.171	2.333	2.056	1.881	2.309	7.424	7.387	2.708	1.812	2.032	1.211	6.294	3.254	2.533
0.72	24.95	24.71	5.954	6.124	3.565	3.234	2.37	2.098	1.868	2.348	7.526	7.491	2.78	1.766	2.043	1.197	6.388	3.287	2.554
0.722	25.2	25.02	6.032	6.192	3.636	3.301	2.413	2.143	1.857	2.387	7.621	7.581	2.857	1.715	2.058	1.181	6.472	3.321	2.575
0.724	25.4	25.29	6.104	6.254	3.708	3.373	2.461	2.189	1.847	2.424	7.706	7.656	2.936	1.668	2.076	1.164	6.544	3.357	2.594
0.726	25.55	25.51	6.169	6.307	3.78	3.449	2.512	2.235	1.836	2.455	7.779	7.718	3.018	1.633	2.096	1.146	6.601	3.391	2.611
0.728	25.66	25.67	6.222	6.352	3.851	3.526	2.564	2.279	1.823	2.479	7.838	7.767	3.098	1.615	2.115	1.129	6.644	3.424	2.622
0.73	25.71	25.78	6.263	6.389	3.917	3.603	2.613	2.32	1.806	2.493	7.882	7.804	3.175	1.622	2.132	1.112	6.671	3.452	2.628
0.732	25.71	25.84	6.29	6.417	3.977	3.677	2.657	2.357	1.785	2.498	7.91	7.827	3.246	1.653	2.145	1.097	6.681	3.475	2.628
0.734	25.65	25.86	6.301	6.435	4.029	3.747	2.695	2.389	1.758	2.494	7.92	7.839	3.31	1.706	2.151	1.082	6.675	3.492	2.621
0.736	25.55	25.82	6.296	6.445	4.072	3.813	2.725	2.416	1.727	2.481	7.912	7.84	3.364	1.778	2.148	1.068	6.653	3.502	2.608
0.738	25.4	25.75	6.275	6.446	4.106	3.873	2.744	2.439	1.692	2.46	7.887	7.831	3.407	1.862	2.136	1.054	6.616	3.504	2.59
0.74	25.21	25.64	6.237	6.439	4.129	3.928	2.754	2.458	1.652	2.431	7.845	7.813	3.436	1.95	2.115	1.04	6.566	3.5	2.568
0.742	24.99	25.49	6.185	6.425	4.142	3.978	2.752	2.475	1.609	2.395	7.787	7.787	3.45	2.038	2.083	1.024	6.503	3.489	2.542
0.744	24.73	25.31	6.118	6.403	4.145	4.023	2.739	2.49	1.563	2.352	7.715	7.755	3.448	2.121	2.043	1.006	6.43	3.473	2.514
0.746	24.44	25.11	6.039	6.374	4.138	4.062	2.716	2.505	1.514	2.303	7.629	7.716	3.43	2.194	1.996	0.9854	6.348	3.453	2.485
0.748	24.13	24.88	5.947	6.338	4.123	4.094	2.684	2.518	1.464	2.248	7.531	7.671	3.398	2.256	1.945	0.961	6.259	3.428	2.455
0.75	23.8	24.63	5.845	6.293	4.098	4.119	2.644	2.531	1.414	2.188	7.421	7.62	3.352	2.302	1.892	0.9327	6.164	3.401	2.428
0.752	23.45	24.36	5.734	6.239	4.065	4.135	2.598	2.542	1.366	2.126	7.302	7.563	3.296	2.331	1.842	0.901	6.064	3.372	2.403
0.754	23.1	24.08	5.616	6.175	4.024	4.142	2.55	2.552	1.323	2.063	7.175	7.501	3.232	2.346	1.798	0.8666	5.96	3.343	2.382
0.756	22.73	23.78	5.492	6.101	3.976	4.139	2.5	2.559	1.288	2.002	7.041	7.433	3.164	2.346	1.763	0.8304	5.853	3.313	2.367
0.758	22.36	23.48	5.363	6.016	3.92	4.125	2.451	2.563	1.261	1.942	6.901	7.359	3.093	2.335	1.737	0.793	5.743	3.284	2.358
0.76	21.99	23.17	5.231	5.919	3.857	4.097	2.403	2.562	1.244	1.885	6.756	7.28	3.022	2.314	1.72	0.7543	5.63	3.254	2.355
0.762	21.61	22.84	5.095	5.81	3.786	4.056	2.356	2.554	1.236	1.83	6.607	7.195	2.95	2.285	1.708	0.7138	5.512	3.222	2.355
0.764	21.23	22.51	4.956	5.687	3.705	3.998	2.309	2.537	1.234	1.777	6.452	7.103	2.876	2.25	1.7	0.6706	5.389	3.188	2.358
0.766	20.84	22.16	4.811	5.551	3.614	3.924	2.261	2.51	1.239	1.724	6.292	7.004	2.798	2.209	1.693	0.6238	5.259	3.148	2.362
0.768	20.45	21.8	4.662	5.401	3.513	3.832	2.21	2.471	1.247	1.67	6.127	6.898	2.714	2.161	1.682	0.5729	5.122	3.101	2.363
0.77	20.05	21.44	4.508	5.239	3.4	3.723	2.156	2.419	1.257	1.613	5.958	6.785	2.622	2.106	1.668	0.518	4.977	3.045	2.36
0.772	19.65	21.06	4.351	5.067	3.278	3.599	2.098	2.356	1.267	1.554	5.784	6.665	2.522	2.043	1.648	0.4598	4.825	2.979	2.35
0.774	19.26	20.68	4.191	4.887	3.147	3.461	2.036	2.28	1.276	1.492	5.608	6.541	2.415	1.973	1.623	0.3989	4.668	2.903	2.333
0.776	18.86	20.29	4.031	4.704	3.008	3.312	1.968	2.194	1.281	1.427	5.43	6.414	2.301	1.894	1.592	0.3362	4.507	2.816	2.305
0.778	18.48	19.9	3.873	4.519	2.863	3.154	1.894	2.097	1.281	1.359	5.253	6.284	2.186	1.808	1.556	0.2724	4.343	2.718	2.266
0.78	18.09	19.52	3.719	4.336	2.714	2.989	1.815	1.991	1.274	1.286	5.079	6.153	2.073	1.714	1.515	0.2083	4.177	2.608	2.215
0.782	17.72	19.14	3.573	4.157	2.562	2.82	1.729	1.876	1.257	1.209	4.91	6.023	1.965	1.614	1.471	0.1448	4.013	2.489	2.151
0.784	17.37	18.76	3.434	3.986	2.41	2.648	1.638	1.754	1.231	1.129	4.75	5.894	1.865	1.509	1.424	0.0827	3.851	2.359	2.074
0.786	17.02	18.41	3.306	3.822	2.258	2.475	1.542	1.627	1.194	1.048	4.599	5.768	1.777	1.402	1.375	0.02283	3.693	2.219	1.984
0.788	16.7	18.07	3.189	3.669	2.107	2.302	1.441	1.495	1.147	0.9653	4.461	5.646	1.7	1.296	1.323	-0.03437	3.54	2.071	1.883
0.79	16.4	17.75	3.083	3.526	1.96	2.131	1.337	1.361	1.091	0.8841	4.336	5.528	1.633	1.194	1.271	-0.08873	3.393	1.916	1.772
0.792	16.11	17.45	2.987	3.395	1.816	1.963	1.231	1.226	1.028	0.8053	4.225	5.416	1.577	1.102	1.218	-0.1403	3.254	1.755	1.654
0.794	15.85	17.17	2.902	3.276	1.678	1.8	1.124	1.092	0.9593	0.7296	4.128	5.31	1.528	1.023	1.164	-0.1889	3.124	1.592	1.529
0.796	15.6	16.91	2.826	3.168	1.547	1.643	1.02	0.96	0.886	0.6574	4.044	5.209	1.484	0.9587	1.11	-0.2348	3.003	1.429	1.401
0.798	15.38	16.66	2.757	3.072	1.424	1.495	0.9182	0.8327	0.8095	0.5893	3.973	5.112	1.445	0.9064	1.055	-0.2777	2.894	1.269	1.271
0.8	15.17	16.43	2.697	2.989	1.312	1.358	0.8223	0.7121	0.7312	0.5263	3.913	5.019	1.408	0.8621	0.9982	-0.3181	2.796	1.115	1.143

## Sheet: Folli_M_Angry
time	Fp1	Fp2	F3	F4	C3	C4	P3	P4	O1	O2	F7	F8	T3	T4	T5	T6	Fz	Cz	Pz
-0.1	5.699	4.874	3.819	1.893	2.449	2.019	3.188	1.281	1.983	0.9848	2.872	1.611	1.717	0.04269	2.988	0.08302	2.088	2.659	2.952
-0.098	5.734	4.927	3.832	1.823	2.474	2.061	3.23	1.247	2.089	0.872	2.905	1.57	1.812	-0.01757	3.126	-0.0255	2.027	2.588	2.95
-0.096	5.75	4.974	3.823	1.756	2.498	2.11	3.257	1.209	2.193	0.753	2.922	1.529	1.904	-0.06832	3.241	-0.1319	1.963	2.518	2.944
-0.094	5.75	5.014	3.793	1.693	2.52	2.165	3.271	1.166	2.289	0.6274	2.924	1.488	1.991	-0.109	3.327	-0.2361	1.896	2.447	2.93
-0.092	5.736	5.05	3.742	1.635	2.539	2.226	3.268	1.116	2.369	0.4944	2.912	1.449	2.075	-0.1405	3.383	-0.3378	1.827	2.376	2.907
-0.09	5.712	5.086	3.671	1.583	2.555	2.29	3.248	1.06	2.428	0.3531	2.885	1.41	2.153	-0.1649	3.406	-0.4375	1.755	2.304	2.872
-0.088	5.681	5.122	3.585	1.535	2.565	2.355	3.208	0.9954	2.459	0.2021	2.846	1.373	2.227	-0.1844	3.394	-0.5357	1.682	2.232	2.82
-0.086	5.65	5.162	3.484	1.491	2.57	2.417	3.147	0.9213	2.46	0.04006	2.795	1.339	2.294	-0.2005	3.346	-0.6329	1.608	2.156	2.75
-0.084	5.623	5.207	3.374	1.45	2.568	2.475	3.064	0.8371	2.426	-0.1336	2.733	1.307	2.353	-0.2139	3.261	-0.7289	1.535	2.077	2.66
-0.082	5.604	5.258	3.258	1.411	2.561	2.526	2.959	0.7434	2.359	-0.3181	2.663	1.28	2.4	-0.2249	3.143	-0.8231	1.463	1.995	2.548
-0.08	5.596	5.315	3.139	1.373	2.548	2.569	2.836	0.6419	2.263	-0.5118	2.584	1.259	2.434	-0.2335	2.994	-0.9139	1.396	1.909	2.417
-0.078	5.6	5.379	3.018	1.338	2.53	2.604	2.695	0.5351	2.144	-0.7121	2.498	1.242	2.454	-0.2401	2.82	-0.9997	1.334	1.821	2.267
-0.076	5.615	5.448	2.898	1.304	2.507	2.629	2.541	0.4254	2.006	-0.9164	2.406	1.232	2.459	-0.2454	2.627	-1.079	1.278	1.731	2.102
-0.074	5.642	5.52	2.78	1.273	2.479	2.646	2.375	0.3151	1.853	-1.122	2.311	1.227	2.451	-0.2497	2.42	-1.151	1.23	1.64	1.925
-0.072	5.679	5.593	2.665	1.245	2.446	2.653	2.2	0.206	1.689	-1.326	2.212	1.229	2.43	-0.2529	2.203	-1.216	1.19	1.548	1.737
-0.07	5.724	5.667	2.552	1.22	2.407	2.651	2.017	0.0997	1.519	-1.526	2.112	1.239	2.397	-0.2552	1.982	-1.273	1.157	1.457	1.541
-0.068	5.776	5.738	2.441	1.197	2.363	2.638	1.828	-0.002446	1.346	-1.719	2.01	1.255	2.351	-0.2569	1.758	-1.321	1.13	1.366	1.339
-0.066	5.831	5.806	2.331	1.174	2.313	2.616	1.635	-0.09943	1.174	-1.902	1.908	1.278	2.293	-0.2592	1.537	-1.362	1.107	1.273	1.134
-0.064	5.885	5.871	2.22	1.149	2.255	2.58	1.436	-0.1907	1.004	-2.072	1.805	1.308	2.224	-0.2644	1.32	-1.395	1.086	1.178	0.9261
-0.062	5.935	5.93	2.107	1.117	2.187	2.531	1.233	-0.2764	0.8371	-2.226	1.702	1.343	2.146	-0.2752	1.11	-1.422	1.062	1.079	0.7169
-0.06	5.976	5.982	1.989	1.075	2.107	2.465	1.024	-0.3568	0.6715	-2.364	1.599	1.383	2.061	-0.2945	0.9076	-1.443	1.032	0.9733	0.5063
-0.058	6.006	6.026	1.866	1.022	2.012	2.38	0.8103	-0.433	0.5056	-2.484	1.497	1.427	1.97	-0.3251	0.7151	-1.46	0.9939	0.8593	0.2943
-0.056	6.023	6.059	1.738	0.955	1.9	2.274	0.5918	-0.506	0.3389	-2.589	1.396	1.473	1.876	-0.3693	0.5335	-1.474	0.9452	0.7362	0.08105
-0.054	6.025	6.081	1.605	0.8742	1.768	2.145	0.3694	-0.5771	0.1718	-2.677	1.296	1.518	1.779	-0.4284	0.364	-1.488	0.8846	0.6033	-0.1334
-0.052	6.012	6.092	1.468	0.7801	1.614	1.991	0.1444	-0.6473	0.005528	-2.75	1.196	1.561	1.679	-0.5027	0.2074	-1.502	0.8113	0.4606	-0.3485
-0.05	5.982	6.092	1.326	0.6747	1.439	1.812	-0.08172	-0.7178	-0.1584	-2.809	1.097	1.599	1.578	-0.5912	0.06495	-1.517	0.7254	0.3086	-0.5638
-0.048	5.934	6.083	1.179	0.5608	1.242	1.608	-0.3068	-0.7892	-0.3179	-2.855	0.9986	1.631	1.478	-0.6915	-0.06233	-1.533	0.627	0.1482	-0.7781
-0.046	5.871	6.065	1.027	0.4412	1.025	1.382	-0.5288	-0.8624	-0.4705	-2.889	0.9017	1.654	1.379	-0.8008	-0.1736	-1.549	0.5167	-0.01983	-0.9903
-0.044	5.792	6.04	0.8665	0.3185	0.7905	1.134	-0.7454	-0.9379	-0.6132	-2.912	0.8067	1.667	1.283	-0.9154	-0.2687	-1.566	0.3949	-0.1948	-1.199
-0.042	5.699	6.009	0.698	0.1946	0.5402	0.867	-0.9544	-1.016	-0.7428	-2.925	0.7145	1.668	1.187	-1.032	-0.3483	-1.582	0.262	-0.3757	-1.401
-0.04	5.594	5.973	0.521	0.07104	0.2778	0.5847	-1.153	-1.098	-0.8563	-2.928	0.6262	1.656	1.091	-1.147	-0.4136	-1.595	0.1188	-0.5612	-1.594
-0.038	5.481	5.933	0.3362	-0.05122	0.007213	0.291	-1.34	-1.183	-0.9519	-2.921	0.5427	1.629	0.9915	-1.258	-0.4666	-1.605	-0.03353	-0.7495	-1.776
-0.036	5.361	5.891	0.145	-0.1715	-0.2676	-0.009685	-1.513	-1.272	-1.03	-2.905	0.4651	1.588	0.8886	-1.363	-0.5096	-1.611	-0.1936	-0.9387	-1.944
-0.034	5.237	5.849	-0.05086	-0.2894	-0.5425	-0.3128	-1.672	-1.365	-1.091	-2.88	0.3949	1.534	0.7817	-1.461	-0.5451	-1.612	-0.3593	-1.126	-2.095
-0.032	5.114	5.809	-0.2486	-0.4045	-0.8138	-0.6137	-1.815	-1.461	-1.14	-2.849	0.3336	1.47	0.6716	-1.554	-0.5754	-1.611	-0.5284	-1.311	-2.229
-0.03	4.995	5.773	-0.445	-0.5169	-1.078	-0.9083	-1.944	-1.561	-1.18	-2.815	0.2828	1.4	0.5597	-1.641	-0.6031	-1.609	-0.6979	-1.489	-2.344
-0.028	4.884	5.742	-0.6369	-0.6265	-1.33	-1.193	-2.058	-1.663	-1.218	-2.783	0.2442	1.327	0.4475	-1.722	-0.6304	-1.61	-0.8647	-1.659	-2.442
-0.026	4.786	5.716	-0.8215	-0.7332	-1.569	-1.463	-2.159	-1.767	-1.258	-2.758	0.219	1.256	0.3369	-1.8	-0.6591	-1.617	-1.026	-1.82	-2.524
-0.024	4.703	5.696	-0.9969	-0.8368	-1.791	-1.717	-2.248	-1.871	-1.302	-2.746	0.2076	1.192	0.2304	-1.873	-0.6902	-1.633	-1.178	-1.971	-2.59
-0.022	4.639	5.681	-1.162	-0.9365	-1.994	-1.952	-2.326	-1.976	-1.35	-2.749	0.2098	1.136	0.1305	-1.942	-0.723	-1.66	-1.319	-2.109	-2.643
-0.02	4.598	5.672	-1.315	-1.031	-2.176	-2.164	-2.393	-2.078	-1.399	-2.77	0.2245	1.092	0.04023	-2.006	-0.7553	-1.698	-1.447	-2.236	-2.683
-0.018	4.582	5.671	-1.454	-1.12	-2.334	-2.353	-2.448	-2.178	-1.443	-2.81	0.2497	1.06	-0.03805	-2.062	-0.7845	-1.748	-1.56	-2.349	-2.71
-0.016	4.59	5.677	-1.578	-1.202	-2.469	-2.516	-2.492	-2.273	-1.478	-2.866	0.2834	1.041	-0.1023	-2.109	-0.8076	-1.808	-1.657	-2.45	-2.727
-0.014	4.621	5.691	-1.685	-1.276	-2.58	-2.653	-2.524	-2.364	-1.502	-2.939	0.3229	1.032	-0.1511	-2.147	-0.8222	-1.878	-1.739	-2.539	-2.734
-0.012	4.672	5.71	-1.776	-1.344	-2.668	-2.765	-2.546	-2.451	-1.515	-3.026	0.3657	1.03	-0.1834	-2.173	-0.8266	-1.956	-1.807	-2.619	-2.735
-0.01	4.736	5.733	-1.851	-1.407	-2.737	-2.854	-2.56	-2.533	-1.52	-3.125	0.4089	1.032	-0.1991	-2.19	-0.8193	-2.039	-1.864	-2.692	-2.732
-0.008	4.808	5.757	-1.91	-1.467	-2.788	-2.923	-2.566	-2.611	-1.52	-3.232	0.4498	1.034	-0.199	-2.197	-0.7997	-2.127	-1.913	-2.76	-2.728
-0.006	4.883	5.778	-1.957	-1.526	-2.826	-2.976	-2.566	-2.686	-1.517	-3.344	0.4861	1.033	-0.1852	-2.193	-0.7675	-2.214	-1.956	-2.828	-2.726
-0.004	4.957	5.796	-1.991	-1.586	-2.852	-3.016	-2.562	-2.759	-1.513	-3.457	0.5162	1.025	-0.1606	-2.179	-0.7231	-2.299	-1.997	-2.897	-2.727
-0.002	5.024	5.809	-2.015	-1.65	-2.871	-3.049	-2.555	-2.83	-1.51	-3.567	0.5394	1.009	-0.1293	-2.154	-0.6673	-2.378	-2.037	-2.969	-2.735
0	5.082	5.818	-2.03	-1.717	-2.884	-3.076	-2.546	-2.901	-1.509	-3.673	0.5552	0.9839	-0.09527	-2.12	-0.6017	-2.449	-2.08	-3.047	-2.752
0.002	5.126	5.821	-2.038	-1.79	-2.894	-3.104	-2.538	-2.973	-1.513	-3.773	0.5636	0.9472	-0.06263	-2.076	-0.5283	-2.509	-2.127	-3.132	-2.78
0.004	5.153	5.818	-2.041	-1.869	-2.905	-3.135	-2.531	-3.048	-1.525	-3.868	0.5646	0.8982	-0.03475	-2.023	-0.4494	-2.558	-2.18	-3.226	-2.822
0.006	5.162	5.808	-2.04	-1.955	-2.92	-3.172	-2.53	-3.128	-1.55	-3.959	0.5587	0.8365	-0.01423	-1.961	-0.3679	-2.596	-2.239	-3.327	-2.881
0.008	5.153	5.789	-2.036	-2.046	-2.939	-3.217	-2.534	-3.215	-1.591	-4.045	0.5468	0.7632	-0.002667	-1.893	-0.2859	-2.623	-2.304	-3.437	-2.959
0.01	5.127	5.762	-2.028	-2.141	-2.965	-3.271	-2.544	-3.308	-1.645	-4.127	0.5309	0.6802	-0.0005793	-1.821	-0.205	-2.637	-2.374	-3.553	-3.055
0.012	5.09	5.728	-2.016	-2.238	-2.996	-3.332	-2.559	-3.406	-1.71	-4.202	0.5135	0.5909	-0.007396	-1.745	-0.1262	-2.639	-2.446	-3.671	-3.168
0.014	5.046	5.688	-1.997	-2.333	-3.034	-3.4	-2.577	-3.507	-1.78	-4.266	0.4975	0.499	-0.02154	-1.669	-0.04987	-2.627	-2.517	-3.788	-3.295
0.016	5.001	5.645	-1.972	-2.425	-3.075	-3.473	-2.598	-3.609	-1.853	-4.321	0.4857	0.4084	-0.04053	-1.593	0.02342	-2.602	-2.583	-3.902	-3.435
0.018	4.961	5.604	-1.938	-2.508	-3.119	-3.547	-2.62	-3.712	-1.924	-4.365	0.48	0.3226	-0.06121	-1.52	0.09296	-2.564	-2.64	-4.007	-3.584
0.02	4.932	5.567	-1.893	-2.583	-3.162	-3.621	-2.644	-3.814	-1.993	-4.402	0.4814	0.2448	-0.08028	-1.449	0.1579	-2.517	-2.684	-4.101	-3.739
0.022	4.918	5.537	-1.836	-2.646	-3.202	-3.691	-2.667	-3.914	-2.056	-4.431	0.49	0.1775	-0.09503	-1.383	0.217	-2.461	-2.712	-4.181	-3.898
0.024	4.922	5.516	-1.766	-2.696	-3.237	-3.754	-2.69	-4.009	-2.114	-4.454	0.505	0.122	-0.1038	-1.323	0.269	-2.4	-2.722	-4.243	-4.057
0.026	4.947	5.503	-1.686	-2.735	-3.265	-3.807	-2.711	-4.098	-2.164	-4.469	0.5251	0.07867	-0.1062	-1.269	0.3124	-2.334	-2.713	-4.288	-4.212
0.028	4.995	5.499	-1.595	-2.76	-3.285	-3.849	-2.731	-4.181	-2.206	-4.477	0.5489	0.04696	-0.1025	-1.221	0.3463	-2.267	-2.683	-4.313	-4.36
0.03	5.063	5.503	-1.495	-2.773	-3.296	-3.878	-2.748	-4.257	-2.237	-4.475	0.5746	0.02568	-0.0934	-1.18	0.3703	-2.201	-2.633	-4.319	-4.497
0.032	5.152	5.516	-1.388	-2.775	-3.299	-3.891	-2.761	-4.325	-2.259	-4.465	0.5999	0.01353	-0.07961	-1.147	0.3844	-2.136	-2.563	-4.305	-4.62
0.034	5.257	5.54	-1.276	-2.765	-3.294	-3.889	-2.77	-4.385	-2.272	-4.446	0.6226	0.009405	-0.06173	-1.12	0.389	-2.075	-2.476	-4.274	-4.728
0.036	5.374	5.574	-1.159	-2.743	-3.279	-3.87	-2.773	-4.436	-2.274	-4.418	0.64	0.0126	-0.04022	-1.102	0.3849	-2.018	-2.373	-4.225	-4.817
0.038	5.499	5.621	-1.041	-2.71	-3.256	-3.835	-2.771	-4.476	-2.266	-4.38	0.6499	0.02279	-0.01572	-1.09	0.3735	-1.963	-2.257	-4.162	-4.887
0.04	5.626	5.679	-0.9242	-2.665	-3.222	-3.783	-2.76	-4.503	-2.242	-4.328	0.6505	0.03991	0.01046	-1.084	0.3569	-1.91	-2.131	-4.084	-4.933
0.042	5.752	5.75	-0.8108	-2.609	-3.178	-3.716	-2.74	-4.516	-2.199	-4.255	0.6403	0.06391	0.03595	-1.082	0.3375	-1.853	-1.997	-3.995	-4.954
0.044	5.872	5.835	-0.703	-2.541	-3.124	-3.633	-2.708	-4.511	-2.133	-4.157	0.6186	0.0945	0.05722	-1.081	0.3178	-1.79	-1.859	-3.896	-4.946
0.046	5.984	5.931	-0.6028	-2.462	-3.06	-3.537	-2.664	-4.487	-2.042	-4.028	0.5853	0.1308	0.06992	-1.08	0.3002	-1.716	-1.72	-3.788	-4.908
0.048	6.086	6.038	-0.5116	-2.373	-2.987	-3.428	-2.606	-4.441	-1.923	-3.863	0.5412	0.1714	0.0695	-1.075	0.2866	-1.626	-1.581	-3.674	-4.84
0.05	6.178	6.154	-0.4298	-2.276	-2.906	-3.309	-2.535	-4.371	-1.777	-3.657	0.4878	0.2142	0.05205	-1.067	0.2786	-1.517	-1.446	-3.555	-4.739
0.052	6.257	6.275	-0.3577	-2.172	-2.821	-3.181	-2.449	-4.279	-1.606	-3.409	0.4271	0.2569	0.01513	-1.053	0.277	-1.385	-1.318	-3.433	-4.608
0.054	6.322	6.398	-0.295	-2.065	-2.733	-3.048	-2.351	-4.164	-1.411	-3.116	0.3612	0.2966	-0.0418	-1.033	0.2824	-1.227	-1.198	-3.311	-4.449
0.056	6.372	6.518	-0.2418	-1.959	-2.646	-2.913	-2.241	-4.027	-1.197	-2.779	0.2921	0.3311	-0.1176	-1.007	0.2948	-1.041	-1.091	-3.19	-4.263
0.058	6.405	6.629	-0.1981	-1.856	-2.561	-2.782	-2.12	-3.873	-0.9665	-2.398	0.2218	0.3585	-0.21	-0.9763	0.3139	-0.8262	-0.999	-3.075	-4.055
0.06	6.418	6.726	-0.1639	-1.76	-2.482	-2.656	-1.99	-3.702	-0.7236	-1.975	0.1515	0.3777	-0.3164	-0.942	0.3397	-0.5823	-0.9235	-2.968	-3.827
0.062	6.41	6.8	-0.1394	-1.675	-2.408	-2.54	-1.854	-3.517	-0.4718	-1.514	0.08226	0.3887	-0.4341	-0.9053	0.3722	-0.3087	-0.8661	-2.87	-3.583
0.064	6.38	6.847	-0.1255	-1.604	-2.34	-2.436	-1.711	-3.319	-0.2146	-1.018	0.01483	0.3916	-0.5598	-0.867	0.4119	-0.005188	-0.8277	-2.783	-3.326
0.066	6.325	6.86	-0.1233	-1.549	-2.281	-2.346	-1.565	-3.111	0.0446	-0.4913	-0.05045	0.3866	-0.6902	-0.8275	0.4596	0.3292	-0.8087	-2.709	-3.061
0.068	6.243	6.839	-0.1339	-1.51	-2.231	-2.269	-1.417	-2.894	0.303	0.0648	-0.1136	0.3745	-0.822	-0.7859	0.5164	0.6959	-0.809	-2.648	-2.789
0.07	6.135	6.783	-0.1582	-1.489	-2.19	-2.205	-1.267	-2.667	0.5588	0.6501	-0.1748	0.3561	-0.9532	-0.7406	0.5835	1.097	-0.8276	-2.599	-2.514
0.072	5.999	6.694	-0.1963	-1.486	-2.157	-2.151	-1.115	-2.432	0.8116	1.266	-0.2353	0.3324	-1.083	-0.6893	0.662	1.532	-0.8629	-2.561	-2.237
0.074	5.839	6.577	-0.2483	-1.498	-2.133	-2.106	-0.9635	-2.187	1.061	1.912	-0.2963	0.3038	-1.211	-0.6303	0.7525	2.004	-0.913	-2.534	-1.962
0.076	5.658	6.434	-0.3142	-1.525	-2.117	-2.068	-0.8131	-1.936	1.305	2.589	-0.3602	0.27	-1.338	-0.5629	0.8544	2.51	-0.976	-2.515	-1.692
0.078	5.458	6.271	-0.3936	-1.566	-2.11	-2.035	-0.6675	-1.68	1.541	3.293	-0.4289	0.2303	-1.467	-0.4871	0.9657	3.047	-1.05	-2.506	-1.433
0.08	5.245	6.09	-0.4856	-1.62	-2.11	-2.008	-0.5308	-1.423	1.766	4.016	-0.5041	0.1841	-1.596	-0.4037	1.084	3.611	-1.134	-2.507	-1.192
0.082	5.024	5.898	-0.588	-1.684	-2.118	-1.986	-0.4071	-1.169	1.976	4.752	-0.5865	0.1313	-1.725	-0.3134	1.205	4.195	-1.225	-2.519	-0.977
0.084	4.802	5.699	-0.6978	-1.757	-2.132	-1.968	-0.3005	-0.9205	2.166	5.493	-0.6757	0.07254	-1.853	-0.2173	1.328	4.793	-1.322	-2.542	-0.7933
0.086	4.583	5.5	-0.8115	-1.835	-2.151	-1.953	-0.2143	-0.6818	2.334	6.227	-0.7707	0.008714	-1.977	-0.1166	1.448	5.397	-1.423	-2.577	-0.6469
0.088	4.37	5.304	-0.9257	-1.915	-2.175	-1.939	-0.1511	-0.456	2.477	6.945	-0.8699	-0.05876	-2.096	-0.01255	1.562	5.998	-1.525	-2.625	-0.5424
0.09	4.168	5.117	-1.037	-1.994	-2.201	-1.926	-0.1129	-0.246	2.591	7.634	-0.9717	-0.1279	-2.205	0.09414	1.668	6.587	-1.627	-2.683	-0.4831
0.092	3.978	4.942	-1.142	-2.069	-2.229	-1.91	-0.1005	-0.05455	2.675	8.281	-1.075	-0.1961	-2.302	0.2029	1.763	7.152	-1.727	-2.75	-0.4707
0.094	3.803	4.783	-1.238	-2.138	-2.255	-1.891	-0.1143	0.1165	2.724	8.871	-1.177	-0.2606	-2.381	0.3134	1.844	7.681	-1.821	-2.824	-0.5052
0.096	3.646	4.642	-1.324	-2.197	-2.277	-1.865	-0.1534	0.266	2.738	9.387	-1.276	-0.3181	-2.439	0.4257	1.909	8.16	-1.907	-2.9	-0.585
0.098	3.509	4.521	-1.399	-2.242	-2.289	-1.83	-0.2165	0.3932	2.715	9.814	-1.369	-0.3656	-2.473	0.5403	1.953	8.574	-1.983	-2.974	-0.7067
0.1	3.396	4.422	-1.463	-2.27	-2.288	-1.784	-0.301	0.4978	2.654	10.14	-1.452	-0.3995	-2.483	0.6578	1.974	8.908	-2.044	-3.041	-0.8653
0.102	3.308	4.347	-1.516	-2.276	-2.269	-1.723	-0.4037	0.5798	2.558	10.34	-1.521	-0.4159	-2.47	0.7785	1.971	9.149	-2.088	-3.094	-1.054
0.104	3.25	4.298	-1.555	-2.257	-2.228	-1.646	-0.5208	0.6396	2.428	10.41	-1.572	-0.4105	-2.435	0.9012	1.94	9.281	-2.111	-3.129	-1.267
0.106	3.223	4.277	-1.582	-2.21	-2.161	-1.549	-0.6484	0.6779	2.267	10.35	-1.6	-0.3791	-2.378	1.023	1.882	9.294	-2.109	-3.139	-1.496
0.108	3.229	4.286	-1.593	-2.132	-2.066	-1.432	-0.7819	0.6959	2.079	10.13	-1.601	-0.3175	-2.3	1.142	1.794	9.179	-2.078	-3.12	-1.732
0.11	3.271	4.326	-1.585	-2.02	-1.941	-1.292	-0.9162	0.6954	1.868	9.767	-1.568	-0.2218	-2.201	1.254	1.678	8.932	-2.015	-3.067	-1.968
0.112	3.35	4.399	-1.555	-1.873	-1.787	-1.13	-1.046	0.6788	1.64	9.253	-1.499	-0.08905	-2.078	1.358	1.533	8.55	-1.916	-2.976	-2.194
0.114	3.467	4.506	-1.496	-1.69	-1.601	-0.9437	-1.165	0.6488	1.402	8.598	-1.39	0.0832	-1.931	1.452	1.361	8.036	-1.776	-2.842	-2.403
0.116	3.625	4.648	-1.404	-1.469	-1.384	-0.7331	-1.268	0.6084	1.159	7.809	-1.238	0.2961	-1.76	1.534	1.164	7.395	-1.591	-2.664	-2.586
0.118	3.824	4.826	-1.274	-1.209	-1.135	-0.4971	-1.35	0.5611	0.9173	6.902	-1.043	0.5491	-1.565	1.604	0.944	6.637	-1.359	-2.438	-2.735
0.12	4.063	5.04	-1.102	-0.9093	-0.8522	-0.235	-1.407	0.5103	0.6828	5.894	-0.804	0.8404	-1.346	1.662	0.7036	5.775	-1.077	-2.165	-2.845
0.122	4.341	5.289	-0.8852	-0.5702	-0.537	0.05294	-1.437	0.4594	0.4599	4.807	-0.524	1.166	-1.105	1.709	0.446	4.825	-0.7461	-1.845	-2.911
0.124	4.654	5.569	-0.6235	-0.1925	-0.1907	0.365	-1.437	0.4113	0.2529	3.665	-0.2057	1.522	-0.8438	1.746	0.1744	3.807	-0.3662	-1.478	-2.932
0.126	4.998	5.877	-0.3173	0.2218	0.183	0.6979	-1.41	0.3678	0.0638	2.493	0.1461	1.903	-0.5653	1.777	-0.1083	2.742	0.05955	-1.07	-2.908
0.128	5.368	6.206	0.03098	0.6695	0.5783	1.047	-1.357	0.3298	-0.1072	1.314	0.5257	2.301	-0.2733	1.804	-0.3998	1.651	0.5266	-0.6257	-2.842
0.13	5.759	6.548	0.4175	1.146	0.9876	1.405	-1.283	0.2973	-0.2618	0.1534	0.9257	2.709	0.02719	1.828	-0.6978	0.5569	1.028	-0.1518	-2.737
0.132	6.166	6.897	0.8368	1.646	1.402	1.768	-1.194	0.2697	-0.4027	-0.9685	1.338	3.119	0.3305	1.85	-1	-0.5203	1.557	0.3425	-2.599
0.134	6.582	7.244	1.282	2.161	1.813	2.126	-1.097	0.2462	-0.5319	-2.031	1.755	3.523	0.6311	1.868	-1.303	-1.561	2.104	0.8474	-2.435
0.136	7.001	7.583	1.746	2.683	2.211	2.473	-0.9972	0.2257	-0.6505	-3.018	2.168	3.911	0.9237	1.882	-1.603	-2.545	2.658	1.352	-2.254
0.138	7.415	7.909	2.219	3.202	2.589	2.803	-0.9015	0.2069	-0.7598	-3.911	2.568	4.276	1.203	1.891	-1.896	-3.458	3.209	1.846	-2.063
0.14	7.815	8.216	2.692	3.707	2.94	3.109	-0.8148	0.189	-0.8612	-4.699	2.949	4.613	1.465	1.895	-2.175	-4.285	3.748	2.319	-1.87
0.142	8.194	8.502	3.153	4.189	3.258	3.383	-0.7421	0.171	-0.9562	-5.37	3.303	4.916	1.703	1.894	-2.436	-5.014	4.262	2.76	-1.683
0.144	8.541	8.761	3.592	4.635	3.536	3.621	-0.6877	0.1524	-1.047	-5.916	3.623	5.18	1.914	1.886	-2.676	-5.636	4.743	3.16	-1.508
0.146	8.849	8.992	3.998	5.036	3.77	3.818	-0.6552	0.1323	-1.133	-6.334	3.903	5.403	2.093	1.87	-2.891	-6.142	5.179	3.511	-1.35
0.148	9.11	9.19	4.361	5.383	3.954	3.968	-0.6474	0.1099	-1.216	-6.619	4.136	5.583	2.238	1.845	-3.079	-6.531	5.563	3.804	-1.214
0.15	9.319	9.354	4.672	5.667	4.083	4.067	-0.666	0.08493	-1.292	-6.773	4.32	5.717	2.346	1.81	-3.238	-6.8	5.885	4.033	-1.103
0.152	9.47	9.481	4.922	5.884	4.155	4.114	-0.7105	0.05757	-1.358	-6.797	4.451	5.807	2.416	1.765	-3.366	-6.949	6.14	4.194	-1.018
0.154	9.563	9.57	5.109	6.03	4.168	4.109	-0.7792	0.02885	-1.406	-6.694	4.528	5.854	2.449	1.708	-3.461	-6.981	6.323	4.286	-0.9589
0.156	9.598	9.619	5.231	6.105	4.124	4.05	-0.8689	0.0002642	-1.428	-6.468	4.552	5.862	2.447	1.64	-3.52	-6.901	6.433	4.307	-0.922
0.158	9.579	9.629	5.288	6.111	4.026	3.942	-0.9758	-0.02654	-1.42	-6.124	4.527	5.834	2.41	1.562	-3.542	-6.714	6.472	4.26	-0.9045
0.16	9.509	9.6	5.285	6.051	3.878	3.785	-1.096	-0.04996	-1.376	-5.672	4.455	5.778	2.343	1.476	-3.527	-6.429	6.442	4.15	-0.9029
0.162	9.396	9.534	5.226	5.931	3.689	3.585	-1.225	-0.06849	-1.296	-5.12	4.342	5.698	2.247	1.386	-3.473	-6.055	6.348	3.982	-0.9137
0.164	9.244	9.434	5.118	5.756	3.462	3.345	-1.36	-0.0808	-1.178	-4.479	4.193	5.601	2.126	1.293	-3.384	-5.601	6.196	3.763	-0.9334
0.166	9.059	9.304	4.967	5.535	3.206	3.072	-1.498	-0.08581	-1.025	-3.763	4.013	5.491	1.987	1.202	-3.26	-5.08	5.992	3.5	-0.9591
0.168	8.849	9.144	4.779	5.275	2.926	2.771	-1.635	-0.0827	-0.8398	-2.984	3.809	5.371	1.836	1.112	-3.106	-4.502	5.746	3.2	-0.9888
0.17	8.617	8.957	4.562	4.986	2.627	2.45	-1.771	-0.07092	-0.6282	-2.16	3.588	5.244	1.677	1.026	-2.926	-3.88	5.463	2.872	-1.021
0.172	8.367	8.744	4.323	4.675	2.315	2.116	-1.904	-0.0503	-0.3982	-1.306	3.355	5.111	1.518	0.9437	-2.724	-3.225	5.152	2.523	-1.056
0.174	8.104	8.508	4.066	4.35	1.996	1.777	-2.035	-0.0214	-0.1589	-0.4399	3.117	4.973	1.361	0.8667	-2.506	-2.549	4.819	2.16	-1.095
0.176	7.83	8.251	3.798	4.019	1.674	1.437	-2.163	0.01431	0.08037	0.4202	2.879	4.831	1.211	0.7951	-2.277	-1.863	4.471	1.79	-1.14
0.178	7.548	7.977	3.524	3.688	1.354	1.103	-2.291	0.05466	0.3106	1.257	2.646	4.682	1.069	0.7286	-2.044	-1.179	4.113	1.416	-1.193
0.18	7.261	7.689	3.249	3.361	1.042	0.7798	-2.418	0.09713	0.5236	2.055	2.42	4.527	0.9362	0.6664	-1.811	-0.5089	3.751	1.044	-1.257
0.182	6.972	7.39	2.976	3.041	0.7409	0.4707	-2.546	0.1392	0.7115	2.8	2.206	4.365	0.8121	0.6074	-1.585	0.1385	3.388	0.6784	-1.334
0.184	6.684	7.082	2.71	2.734	0.4546	0.1799	-2.675	0.1788	0.8677	3.482	2.004	4.194	0.6967	0.5494	-1.368	0.7545	3.029	0.3226	-1.424
0.186	6.4	6.768	2.456	2.441	0.1865	-0.08955	-2.802	0.2138	0.9865	4.093	1.818	4.014	0.589	0.4902	-1.165	1.332	2.677	-0.01948	-1.527
0.188	6.123	6.452	2.217	2.164	-0.06079	-0.3347	-2.927	0.2427	1.064	4.628	1.65	3.826	0.4882	0.4273	-0.9768	1.865	2.337	-0.3442	-1.641
0.19	5.858	6.135	1.997	1.905	-0.2852	-0.5536	-3.045	0.264	1.1	5.084	1.5	3.63	0.3934	0.3589	-0.8034	2.349	2.012	-0.6484	-1.763
0.192	5.605	5.821	1.801	1.665	-0.4854	-0.745	-3.152	0.2765	1.095	5.459	1.371	3.427	0.3038	0.2838	-0.6444	2.78	1.705	-0.929	-1.889
0.194	5.366	5.51	1.63	1.445	-0.6607	-0.9087	-3.243	0.2791	1.053	5.753	1.262	3.217	0.2193	0.2019	-0.4981	3.156	1.418	-1.184	-2.015
0.196	5.141	5.205	1.486	1.245	-0.8109	-1.045	-3.313	0.2708	0.9799	5.969	1.172	3.004	0.1401	0.1138	-0.3629	3.477	1.152	-1.412	-2.135
0.198	4.93	4.905	1.368	1.063	-0.9359	-1.157	-3.358	0.2508	0.8827	6.108	1.101	2.787	0.0669	0.02118	-0.2366	3.745	0.9101	-1.612	-2.245
0.2	4.731	4.615	1.277	0.9002	-1.036	-1.244	-3.374	0.2197	0.7692	6.177	1.048	2.57	0.001143	-0.07363	-0.1171	3.961	0.6918	-1.783	-2.341
0.202	4.542	4.335	1.209	0.7553	-1.11	-1.31	-3.359	0.1788	0.647	6.181	1.01	2.355	-0.05471	-0.1681	-0.00203	4.13	0.4977	-1.927	-2.42
0.204	4.363	4.068	1.163	0.6279	-1.161	-1.356	-3.31	0.1306	0.5229	6.126	0.9866	2.144	-0.09747	-0.2606	0.1108	4.256	0.3274	-2.043	-2.478
0.206	4.191	3.816	1.134	0.5176	-1.188	-1.384	-3.227	0.07812	0.4025	6.02	0.9749	1.94	-0.1239	-0.35	0.2231	4.345	0.1795	-2.133	-2.517
0.208	4.023	3.581	1.117	0.4233	-1.196	-1.398	-3.112	0.02409	0.289	5.868	0.9727	1.743	-0.1318	-0.436	0.3357	4.399	0.05133	-2.199	-2.535
0.21	3.858	3.364	1.105	0.3436	-1.187	-1.401	-2.967	-0.02951	0.1832	5.676	0.9778	1.557	-0.1203	-0.5178	0.4489	4.422	-0.06052	-2.243	-2.537
0.212	3.692	3.168	1.092	0.2761	-1.166	-1.397	-2.797	-0.08152	0.08348	5.447	0.9878	1.382	-0.09069	-0.5941	0.5621	4.418	-0.16	-2.27	-2.527
0.214	3.525	2.992	1.073	0.2178	-1.139	-1.389	-2.607	-0.1312	-0.01222	5.186	1.001	1.222	-0.04504	-0.6631	0.6751	4.39	-0.2511	-2.281	-2.509
0.216	3.355	2.838	1.043	0.1658	-1.109	-1.381	-2.402	-0.1778	-0.1058	4.896	1.016	1.076	0.01371	-0.7224	0.7874	4.341	-0.3369	-2.282	-2.486
0.218	3.184	2.704	1	0.1173	-1.079	-1.376	-2.187	-0.2206	-0.1982	4.581	1.032	0.9467	0.08238	-0.7702	0.8984	4.273	-0.4201	-2.274	-2.463
0.22	3.015	2.59	0.9444	0.06988	-1.05	-1.376	-1.965	-0.2587	-0.2891	4.247	1.049	0.8329	0.1576	-0.8049	1.008	4.191	-0.5024	-2.261	-2.442
0.222	2.852	2.492	0.8759	0.02109	-1.024	-1.383	-1.742	-0.2915	-0.3772	3.897	1.065	0.7348	0.2359	-0.8255	1.116	4.094	-0.5851	-2.243	-2.422
0.224	2.699	2.409	0.7952	-0.03112	-1.001	-1.395	-1.52	-0.3185	-0.4612	3.535	1.081	0.6519	0.3143	-0.8313	1.222	3.985	-0.6692	-2.223	-2.405
0.226	2.56	2.339	0.7032	-0.08822	-0.9814	-1.415	-1.304	-0.3396	-0.5396	3.163	1.096	0.5836	0.3904	-0.8215	1.325	3.862	-0.7548	-2.201	-2.391
0.228	2.44	2.28	0.6018	-0.1506	-0.9666	-1.44	-1.096	-0.3542	-0.6107	2.786	1.109	0.5302	0.4631	-0.7948	1.426	3.727	-0.8416	-2.179	-2.378
0.23	2.342	2.232	0.4937	-0.2171	-0.9567	-1.472	-0.8974	-0.3613	-0.6725	2.409	1.121	0.4928	0.5323	-0.7496	1.522	3.58	-0.928	-2.156	-2.364
0.232	2.267	2.197	0.3827	-0.2852	-0.9512	-1.505	-0.7089	-0.359	-0.7226	2.037	1.13	0.4725	0.5986	-0.6848	1.613	3.421	-1.012	-2.129	-2.346
0.234	2.215	2.175	0.2729	-0.3517	-0.9491	-1.538	-0.53	-0.3453	-0.7595	1.676	1.137	0.4701	0.6631	-0.6002	1.699	3.252	-1.09	-2.096	-2.319
0.236	2.185	2.165	0.1684	-0.4127	-0.948	-1.567	-0.3601	-0.3182	-0.7828	1.33	1.14	0.4856	0.7263	-0.4974	1.779	3.073	-1.158	-2.055	-2.281
0.238	2.17	2.167	0.0731	-0.4647	-0.9455	-1.587	-0.1986	-0.2763	-0.7945	1.002	1.141	0.5184	0.7886	-0.379	1.853	2.885	-1.215	-2.003	-2.228
0.24	2.167	2.175	-0.0102	-0.5048	-0.9389	-1.596	-0.0457	-0.2194	-0.7989	0.6912	1.138	0.5678	0.8494	-0.248	1.918	2.688	-1.256	-1.937	-2.158
0.242	2.168	2.187	-0.0796	-0.5305	-0.9258	-1.591	0.09822	-0.1487	-0.8017	0.3985	1.133	0.6334	0.9073	-0.1068	1.974	2.484	-1.28	-1.857	-2.068
0.244	2.168	2.2	-0.1345	-0.5406	-0.9047	-1.571	0.2322	-0.06676	-0.8092	0.1221	1.126	0.7147	0.9602	0.04348	2.017	2.273	-1.286	-1.762	-1.958
0.246	2.161	2.212	-0.1753	-0.5343	-0.8747	-1.537	0.3554	0.02285	-0.8265	-0.1396	1.118	0.8111	1.006	0.2024	2.045	2.054	-1.275	-1.654	-1.827
0.248	2.145	2.223	-0.2035	-0.5115	-0.8356	-1.489	0.4671	0.1163	-0.8567	-0.3878	1.112	0.9214	1.043	0.3695	2.055	1.83	-1.247	-1.535	-1.676
0.25	2.115	2.232	-0.2207	-0.4723	-0.7882	-1.429	0.5672	0.21	-0.9013	-0.6228	1.109	1.044	1.07	0.5434	2.047	1.601	-1.203	-1.404	-1.504
0.252	2.07	2.241	-0.2289	-0.4175	-0.7332	-1.358	0.6557	0.3012	-0.9603	-0.8445	1.111	1.176	1.087	0.7222	2.018	1.369	-1.144	-1.265	-1.313
0.254	2.011	2.249	-0.2303	-0.3478	-0.6721	-1.276	0.7326	0.3875	-1.033	-1.052	1.119	1.315	1.095	0.9031	1.967	1.138	-1.072	-1.118	-1.104
0.256	1.94	2.26	-0.2272	-0.2646	-0.6062	-1.187	0.7977	0.4669	-1.117	-1.246	1.136	1.459	1.095	1.083	1.894	0.9084	-0.9879	-0.9644	-0.8817
0.258	1.859	2.274	-0.2222	-0.1699	-0.537	-1.091	0.8508	0.5374	-1.212	-1.424	1.162	1.605	1.088	1.261	1.797	0.6852	-0.8944	-0.8077	-0.6495
0.26	1.774	2.294	-0.2175	-0.06577	-0.4659	-0.9931	0.8916	0.5973	-1.314	-1.587	1.196	1.753	1.074	1.434	1.676	0.4711	-0.7934	-0.6503	-0.4122
0.262	1.687	2.322	-0.2151	0.04496	-0.3943	-0.8955	0.9196	0.6451	-1.423	-1.735	1.234	1.902	1.053	1.603	1.531	0.2692	-0.6873	-0.4952	-0.1747
0.264	1.602	2.36	-0.2165	0.1589	-0.3238	-0.8017	0.9339	0.6795	-1.539	-1.869	1.275	2.051	1.027	1.767	1.361	0.08168	-0.5787	-0.3457	0.05699
0.266	1.524	2.406	-0.2237	0.2718	-0.2571	-0.7154	0.9326	0.6989	-1.664	-1.993	1.312	2.2	0.9949	1.925	1.166	-0.09054	-0.4706	-0.2059	0.2765
0.268	1.453	2.46	-0.2386	0.3785	-0.1976	-0.6405	0.9132	0.7019	-1.802	-2.11	1.344	2.346	0.9572	2.074	0.9446	-0.2477	-0.3663	-0.07996	0.4768
0.27	1.393	2.52	-0.2639	0.4734	-0.1493	-0.581	0.8733	0.6867	-1.955	-2.223	1.365	2.485	0.9149	2.208	0.6973	-0.3908	-0.2696	0.02785	0.6518
0.272	1.343	2.581	-0.3019	0.5508	-0.1169	-0.5404	0.8106	0.6521	-2.126	-2.335	1.372	2.612	0.8701	2.324	0.425	-0.5208	-0.1841	0.1135	0.7965
0.274	1.302	2.641	-0.3554	0.6055	-0.1045	-0.5218	0.7237	0.5972	-2.316	-2.445	1.364	2.723	0.8252	2.42	0.1296	-0.6387	-0.1131	0.1737	0.9076
0.276	1.268	2.694	-0.4268	0.6332	-0.1157	-0.5276	0.6116	0.5216	-2.524	-2.553	1.339	2.813	0.783	2.492	-0.1864	-0.7449	-0.05936	0.2054	0.9831
0.278	1.236	2.734	-0.5184	0.631	-0.153	-0.5595	0.474	0.4256	-2.75	-2.658	1.296	2.879	0.7457	2.54	-0.5199	-0.8397	-0.02501	0.2069	1.023
0.28	1.204	2.757	-0.632	0.5972	-0.2174	-0.6182	0.3112	0.3101	-2.994	-2.756	1.235	2.918	0.7143	2.562	-0.8675	-0.9231	-0.01142	0.1766	1.027
0.282	1.165	2.757	-0.7681	0.5311	-0.309	-0.7037	0.1242	0.1768	-3.254	-2.847	1.157	2.927	0.6886	2.56	-1.225	-0.995	-0.01947	0.1138	0.9966
0.284	1.114	2.73	-0.9266	0.4327	-0.4272	-0.8155	-0.08558	0.02753	-3.526	-2.929	1.062	2.905	0.6664	2.532	-1.59	-1.055	-0.04957	0.01838	0.9335
0.286	1.049	2.676	-1.106	0.3033	-0.5706	-0.9523	-0.3161	-0.1354	-3.809	-3.001	0.9507	2.854	0.6447	2.481	-1.956	-1.105	-0.1016	-0.1094	0.8389
0.288	0.9681	2.594	-1.304	0.1449	-0.7377	-1.112	-0.565	-0.3095	-4.098	-3.062	0.825	2.775	0.6197	2.407	-2.322	-1.143	-0.1751	-0.2684	0.7145
0.29	0.8706	2.485	-1.518	-0.0391	-0.9265	-1.293	-0.8291	-0.4922	-4.392	-3.112	0.6853	2.67	0.587	2.312	-2.683	-1.17	-0.2687	-0.4563	0.5627
0.292	0.7581	2.353	-1.744	-0.245	-1.135	-1.492	-1.105	-0.6812	-4.685	-3.151	0.5332	2.543	0.542	2.198	-3.035	-1.187	-0.3809	-0.6701	0.3865
0.294	0.6325	2.199	-1.978	-0.4688	-1.359	-1.706	-1.388	-0.8748	-4.976	-3.181	0.3707	2.395	0.4807	2.07	-3.374	-1.194	-0.5092	-0.9061	0.1891
0.296	0.496	2.026	-2.217	-0.7066	-1.597	-1.933	-1.675	-1.071	-5.261	-3.203	0.2002	2.23	0.4003	1.931	-3.696	-1.192	-0.6512	-1.16	-0.02626
0.298	0.3501	1.836	-2.457	-0.9543	-1.845	-2.169	-1.962	-1.269	-5.537	-3.219	0.02447	2.052	0.2991	1.784	-3.996	-1.182	-0.8038	-1.428	-0.2558
0.3	0.196	1.631	-2.692	-1.208	-2.098	-2.411	-2.244	-1.466	-5.799	-3.228	-0.1538	1.862	0.177	1.629	-4.269	-1.163	-0.9634	-1.705	-0.4949
0.302	0.03392	1.411	-2.921	-1.463	-2.351	-2.656	-2.516	-1.659	-6.043	-3.232	-0.332	1.663	0.03501	1.468	-4.512	-1.136	-1.127	-1.985	-0.7386
0.304	-0.1366	1.179	-3.139	-1.715	-2.599	-2.898	-2.776	-1.844	-6.262	-3.226	-0.5078	1.455	-0.125	1.302	-4.72	-1.1	-1.29	-2.264	-0.9812
0.306	-0.3167	0.9342	-3.343	-1.961	-2.839	-3.135	-3.018	-2.019	-6.452	-3.21	-0.6789	1.241	-0.3002	1.132	-4.89	-1.053	-1.45	-2.537	-1.218
0.308	-0.5082	0.678	-3.529	-2.196	-3.065	-3.362	-3.239	-2.181	-6.611	-3.181	-0.8435	1.019	-0.4876	0.9593	-5.019	-0.9942	-1.602	-2.798	-1.444
0.31	-0.7127	0.4101	-3.694	-2.415	-3.275	-3.575	-3.437	-2.329	-6.733	-3.136	-0.9997	0.7903	-0.6836	0.7863	-5.106	-0.9237	-1.745	-3.045	-1.654
0.312	-0.9321	0.1304	-3.836	-2.614	-3.466	-3.771	-3.609	-2.459	-6.818	-3.074	-1.146	0.5551	-0.8843	0.6145	-5.149	-0.8411	-1.875	-3.272	-1.844
0.314	-1.168	-0.161	-3.953	-2.79	-3.636	-3.945	-3.751	-2.57	-6.861	-2.994	-1.283	0.3133	-1.086	0.4454	-5.148	-0.7466	-1.989	-3.476	-2.01
0.316	-1.42	-0.4634	-4.044	-2.938	-3.783	-4.094	-3.863	-2.66	-6.864	-2.895	-1.408	0.06558	-1.284	0.2806	-5.104	-0.641	-2.085	-3.652	-2.149
0.318	-1.688	-0.7749	-4.109	-3.056	-3.905	-4.215	-3.942	-2.726	-6.825	-2.776	-1.522	-0.1864	-1.475	0.1227	-5.019	-0.5254	-2.162	-3.8	-2.258
0.32	-1.969	-1.092	-4.149	-3.141	-4.001	-4.306	-3.988	-2.769	-6.743	-2.637	-1.625	-0.4399	-1.654	-0.02514	-4.898	-0.4006	-2.219	-3.915	-2.336
0.322	-2.261	-1.411	-4.163	-3.195	-4.068	-4.365	-4	-2.785	-6.619	-2.476	-1.714	-0.6914	-1.817	-0.1595	-4.743	-0.2682	-2.254	-3.998	-2.381
0.324	-2.559	-1.728	-4.151	-3.215	-4.107	-4.391	-3.979	-2.774	-6.451	-2.293	-1.791	-0.9374	-1.959	-0.2774	-4.559	-0.1296	-2.267	-4.047	-2.393
0.326	-2.862	-2.04	-4.114	-3.205	-4.117	-4.385	-3.925	-2.737	-6.244	-2.09	-1.855	-1.175	-2.08	-0.3767	-4.351	0.01284	-2.258	-4.063	-2.375
0.328	-3.168	-2.345	-4.053	-3.168	-4.101	-4.35	-3.842	-2.677	-6.004	-1.872	-1.908	-1.401	-2.176	-0.4572	-4.124	0.1567	-2.229	-4.049	-2.329
0.33	-3.478	-2.644	-3.971	-3.107	-4.063	-4.289	-3.734	-2.595	-5.737	-1.644	-1.952	-1.616	-2.249	-0.5198	-3.884	0.2993	-2.183	-4.01	-2.26
0.332	-3.793	-2.939	-3.871	-3.03	-4.007	-4.208	-3.605	-2.497	-5.454	-1.412	-1.99	-1.82	-2.3	-0.5665	-3.633	0.4382	-2.124	-3.949	-2.175
0.334	-4.114	-3.231	-3.757	-2.942	-3.938	-4.11	-3.46	-2.385	-5.163	-1.182	-2.026	-2.011	-2.329	-0.5992	-3.378	0.5716	-2.056	-3.872	-2.076
0.336	-4.44	-3.521	-3.632	-2.848	-3.86	-4.002	-3.303	-2.263	-4.872	-0.9601	-2.06	-2.19	-2.338	-0.6199	-3.119	0.6981	-1.984	-3.784	-1.971
0.338	-4.772	-3.813	-3.502	-2.753	-3.776	-3.886	-3.138	-2.134	-4.585	-0.7488	-2.095	-2.358	-2.327	-0.6303	-2.86	0.8168	-1.913	-3.69	-1.861
0.34	-5.107	-4.109	-3.369	-2.659	-3.688	-3.766	-2.967	-2	-4.305	-0.5503	-2.131	-2.513	-2.296	-0.632	-2.601	0.9275	-1.846	-3.592	-1.751
0.342	-5.446	-4.414	-3.237	-2.569	-3.597	-3.644	-2.792	-1.864	-4.033	-0.3651	-2.167	-2.656	-2.244	-0.6262	-2.342	1.03	-1.787	-3.495	-1.642
0.344	-5.789	-4.731	-3.107	-2.482	-3.504	-3.523	-2.614	-1.726	-3.765	-0.1936	-2.205	-2.789	-2.171	-0.613	-2.083	1.124	-1.735	-3.398	-1.536
0.346	-6.136	-5.068	-2.98	-2.399	-3.407	-3.403	-2.433	-1.589	-3.499	-0.03686	-2.244	-2.912	-2.078	-0.5914	-1.826	1.209	-1.693	-3.302	-1.433
0.348	-6.489	-5.427	-2.859	-2.318	-3.308	-3.286	-2.248	-1.456	-3.232	0.103	-2.282	-3.028	-1.966	-0.5597	-1.57	1.285	-1.659	-3.209	-1.337
0.35	-6.85	-5.813	-2.745	-2.238	-3.206	-3.172	-2.063	-1.33	-2.963	0.223	-2.319	-3.137	-1.838	-0.5164	-1.319	1.35	-1.634	-3.118	-1.247
0.352	-7.224	-6.225	-2.641	-2.16	-3.104	-3.064	-1.878	-1.215	-2.695	0.3197	-2.354	-3.24	-1.698	-0.4614	-1.076	1.401	-1.616	-3.03	-1.167
0.354	-7.614	-6.663	-2.547	-2.083	-3.003	-2.961	-1.698	-1.113	-2.431	0.3898	-2.387	-3.337	-1.551	-0.3965	-0.846	1.438	-1.606	-2.947	-1.1
0.356	-8.025	-7.125	-2.466	-2.009	-2.906	-2.866	-1.526	-1.028	-2.18	0.4303	-2.417	-3.429	-1.401	-0.3249	-0.6336	1.457	-1.604	-2.87	-1.048
0.358	-8.462	-7.608	-2.4	-1.937	-2.813	-2.778	-1.367	-0.962	-1.948	0.438	-2.444	-3.518	-1.252	-0.2508	-0.444	1.459	-1.612	-2.802	-1.014
0.36	-8.927	-8.109	-2.348	-1.869	-2.727	-2.697	-1.225	-0.9151	-1.742	0.4107	-2.469	-3.605	-1.109	-0.1781	-0.2813	1.44	-1.63	-2.743	-1
0.362	-9.423	-8.625	-2.311	-1.806	-2.648	-2.624	-1.1	-0.8876	-1.567	0.3479	-2.491	-3.692	-0.9733	-0.1102	-0.1481	1.401	-1.66	-2.693	-1.005
0.364	-9.952	-9.155	-2.288	-1.749	-2.574	-2.556	-0.9938	-0.8771	-1.42	0.2519	-2.511	-3.784	-0.8463	-0.05009	-0.04518	1.343	-1.701	-2.649	-1.027
0.366	-10.51	-9.698	-2.279	-1.699	-2.505	-2.49	-0.9031	-0.8798	-1.298	0.128	-2.529	-3.882	-0.728	-0.0003431	0.02813	1.27	-1.752	-2.61	-1.061
0.368	-11.11	-10.25	-2.28	-1.656	-2.439	-2.423	-0.8245	-0.8901	-1.192	-0.01538	-2.546	-3.987	-0.6177	0.03729	0.07354	1.185	-1.814	-2.572	-1.1
0.37	-11.73	-10.82	-2.291	-1.62	-2.373	-2.351	-0.7539	-0.9016	-1.096	-0.1681	-2.565	-4.101	-0.5151	0.06197	0.09305	1.095	-1.883	-2.531	-1.136
0.372	-12.39	-11.4	-2.308	-1.589	-2.307	-2.272	-0.6876	-0.908	-1.005	-0.3194	-2.588	-4.221	-0.4203	0.07381	0.08867	1.003	-1.957	-2.482	-1.163
0.374	-13.07	-12	-2.33	-1.564	-2.238	-2.182	-0.6227	-0.904	-0.9171	-0.4598	-2.619	-4.348	-0.3339	0.07387	0.06233	0.9147	-2.036	-2.424	-1.174
0.376	-13.78	-12.61	-2.354	-1.542	-2.165	-2.08	-0.5569	-0.8854	-0.8322	-0.5818	-2.66	-4.479	-0.2561	0.06374	0.01621	0.8333	-2.118	-2.354	-1.166
0.378	-14.51	-13.25	-2.377	-1.524	-2.087	-1.965	-0.4886	-0.8496	-0.7497	-0.6802	-2.714	-4.616	-0.1865	0.04495	-0.04692	0.761	-2.201	-2.272	-1.135
0.38	-15.26	-13.9	-2.399	-1.508	-2.004	-1.837	-0.4164	-0.7954	-0.6681	-0.7528	-2.782	-4.758	-0.1246	0.01834	-0.1236	0.6989	-2.286	-2.177	-1.078
0.382	-16.03	-14.58	-2.418	-1.496	-1.916	-1.698	-0.3395	-0.7234	-0.586	-0.7997	-2.864	-4.908	-0.07012	-0.01633	-0.2098	0.6465	-2.372	-2.07	-0.9966
0.384	-16.8	-15.28	-2.433	-1.487	-1.822	-1.548	-0.2582	-0.6357	-0.5029	-0.8238	-2.96	-5.067	-0.02382	-0.05999	-0.3018	0.6021	-2.46	-1.952	-0.8898
0.386	-17.59	-16	-2.446	-1.485	-1.724	-1.392	-0.1732	-0.5352	-0.4198	-0.8291	-3.069	-5.238	0.01275	-0.1134	-0.3956	0.5635	-2.549	-1.825	-0.76
0.388	-18.38	-16.74	-2.455	-1.49	-1.623	-1.232	-0.08546	-0.425	-0.3378	-0.8189	-3.189	-5.42	0.03738	-0.1764	-0.4872	0.5285	-2.639	-1.692	-0.6093
0.39	-19.17	-17.5	-2.459	-1.502	-1.519	-1.07	0.005084	-0.3069	-0.2569	-0.7948	-3.318	-5.615	0.04787	-0.2469	-0.5726	0.4959	-2.73	-1.554	-0.4393
0.392	-19.95	-18.27	-2.457	-1.522	-1.412	-0.9061	0.09925	-0.1818	-0.1749	-0.7567	-3.452	-5.82	0.0427	-0.3218	-0.6471	0.4659	-2.82	-1.411	-0.2507
0.394	-20.72	-19.04	-2.448	-1.547	-1.3	-0.7406	0.1984	-0.0496	-0.08874	-0.7039	-3.589	-6.034	0.02123	-0.397	-0.7068	0.4389	-2.907	-1.264	-0.0439
0.396	-21.49	-19.82	-2.429	-1.577	-1.181	-0.5726	0.3041	0.08969	0.004325	-0.6361	-3.725	-6.252	-0.01647	-0.468	-0.7478	0.4161	-2.99	-1.112	0.1807
0.398	-22.24	-20.59	-2.402	-1.609	-1.055	-0.4018	0.4177	0.2361	0.1058	-0.5532	-3.858	-6.473	-0.06979	-0.5303	-0.7675	0.3981	-3.065	-0.9543	0.4224
0.4	-22.98	-21.36	-2.365	-1.642	-0.9213	-0.228	0.5402	0.3895	0.216	-0.4557	-3.984	-6.694	-0.1376	-0.5795	-0.7634	0.3856	-3.132	-0.7897	0.6804
0.402	-23.71	-22.12	-2.319	-1.674	-0.7791	-0.0514	0.6726	0.5496	0.3351	-0.3444	-4.102	-6.912	-0.218	-0.6124	-0.7337	0.3789	-3.191	-0.6181	0.9538
0.404	-24.43	-22.87	-2.267	-1.704	-0.6294	0.127	0.8158	0.7159	0.464	-0.2203	-4.211	-7.126	-0.3082	-0.6272	-0.6766	0.3776	-3.24	-0.4396	1.241
0.406	-25.16	-23.62	-2.209	-1.733	-0.474	0.3057	0.9702	0.8878	0.6047	-0.08529	-4.309	-7.338	-0.405	-0.6242	-0.5909	0.3803	-3.282	-0.2548	1.541
0.408	-25.88	-24.36	-2.15	-1.762	-0.315	0.4827	1.136	1.064	0.7597	0.05849	-4.396	-7.549	-0.5047	-0.605	-0.476	0.3852	-3.317	-0.06454	1.85
0.41	-26.61	-25.11	-2.091	-1.791	-0.1552	0.6557	1.314	1.244	0.931	0.2085	-4.471	-7.76	-0.604	-0.5724	-0.3323	0.39	-3.346	0.1301	2.167
0.412	-27.34	-25.86	-2.034	-1.82	0.002431	0.8221	1.503	1.425	1.119	0.3624	-4.537	-7.974	-0.7003	-0.53	-0.1616	0.3925	-3.371	0.3279	2.489
0.414	-28.07	-26.61	-1.981	-1.852	0.1549	0.9792	1.703	1.606	1.323	0.5187	-4.592	-8.191	-0.7913	-0.4818	0.0331	0.3907	-3.392	0.5275	2.813
0.416	-28.8	-27.37	-1.934	-1.887	0.2992	1.124	1.912	1.785	1.541	0.6763	-4.638	-8.412	-0.8756	-0.4322	0.2476	0.3832	-3.411	0.7273	3.136
0.418	-29.53	-28.13	-1.895	-1.927	0.4325	1.253	2.129	1.959	1.772	0.8342	-4.677	-8.64	-0.9525	-0.3851	0.4765	0.3679	-3.428	0.925	3.455
0.42	-30.26	-28.9	-1.864	-1.976	0.5523	1.364	2.352	2.126	2.015	0.9906	-4.711	-8.873	-1.022	-0.3445	0.7136	0.3431	-3.447	1.118	3.767
0.422	-30.98	-29.67	-1.845	-2.035	0.6565	1.453	2.579	2.281	2.268	1.143	-4.744	-9.115	-1.083	-0.3134	0.9522	0.3068	-3.469	1.303	4.069
0.424	-31.69	-30.45	-1.839	-2.106	0.7432	1.52	2.807	2.422	2.531	1.29	-4.779	-9.365	-1.138	-0.2946	1.185	0.2578	-3.497	1.477	4.356
0.426	-32.4	-31.23	-1.851	-2.191	0.8115	1.562	3.035	2.547	2.8	1.43	-4.818	-9.626	-1.185	-0.2899	1.407	0.1955	-3.532	1.638	4.627
0.428	-33.09	-32.02	-1.882	-2.291	0.8602	1.579	3.258	2.654	3.075	1.562	-4.866	-9.898	-1.227	-0.3003	1.611	0.1201	-3.579	1.782	4.879
0.43	-33.78	-32.82	-1.934	-2.408	0.8887	1.571	3.474	2.743	3.352	1.687	-4.925	-10.18	-1.263	-0.3258	1.794	0.03198	-3.638	1.906	5.109
0.432	-34.46	-33.63	-2.009	-2.541	0.8965	1.538	3.68	2.811	3.625	1.802	-4.996	-10.48	-1.294	-0.3666	1.952	-0.06838	-3.712	2.01	5.316
0.434	-35.13	-34.45	-2.107	-2.693	0.8837	1.48	3.873	2.859	3.889	1.906	-5.082	-10.78	-1.321	-0.423	2.082	-0.1804	-3.802	2.09	5.497
0.436	-35.8	-35.27	-2.228	-2.862	0.8507	1.396	4.05	2.885	4.139	1.997	-5.182	-11.1	-1.343	-0.4953	2.183	-0.3032	-3.909	2.148	5.651
0.438	-36.47	-36.09	-2.37	-3.049	0.7987	1.289	4.208	2.89	4.368	2.075	-5.299	-11.43	-1.364	-0.5838	2.253	-0.4349	-4.032	2.183	5.778
0.44	-37.13	-36.92	-2.532	-3.252	0.7296	1.16	4.345	2.874	4.572	2.14	-5.43	-11.77	-1.386	-0.6881	2.293	-0.5727	-4.173	2.196	5.876
0.442	-37.8	-37.75	-2.713	-3.47	0.645	1.012	4.459	2.84	4.75	2.193	-5.577	-12.11	-1.414	-0.8071	2.302	-0.7137	-4.33	2.19	5.946
0.444	-38.47	-38.59	-2.911	-3.7	0.5467	0.8476	4.549	2.788	4.896	2.235	-5.737	-12.46	-1.449	-0.939	2.281	-0.8549	-4.501	2.167	5.988
0.446	-39.16	-39.43	-3.125	-3.941	0.4361	0.669	4.612	2.72	5.009	2.264	-5.909	-12.82	-1.494	-1.081	2.232	-0.9939	-4.685	2.129	6.004
0.448	-39.86	-40.27	-3.354	-4.19	0.3143	0.4793	4.648	2.636	5.085	2.28	-6.092	-13.18	-1.549	-1.231	2.156	-1.129	-4.88	2.079	5.993
0.45	-40.58	-41.12	-3.595	-4.444	0.1829	0.2814	4.657	2.538	5.123	2.281	-6.284	-13.54	-1.616	-1.385	2.055	-1.257	-5.085	2.019	5.957
0.452	-41.32	-41.96	-3.848	-4.703	0.04322	0.07865	4.64	2.428	5.122	2.268	-6.484	-13.91	-1.695	-1.538	1.933	-1.378	-5.297	1.949	5.898
0.454	-42.07	-42.81	-4.111	-4.964	-0.1032	-0.1258	4.597	2.308	5.083	2.241	-6.693	-14.27	-1.788	-1.689	1.791	-1.489	-5.516	1.871	5.817
0.456	-42.84	-43.66	-4.382	-5.227	-0.2552	-0.3293	4.53	2.179	5.01	2.201	-6.911	-14.64	-1.895	-1.836	1.633	-1.59	-5.739	1.786	5.716
0.458	-43.63	-44.51	-4.661	-5.493	-0.4118	-0.5294	4.441	2.044	4.908	2.15	-7.139	-15	-2.017	-1.976	1.461	-1.679	-5.967	1.693	5.598
0.46	-44.43	-45.36	-4.946	-5.76	-0.5719	-0.7241	4.332	1.905	4.781	2.09	-7.38	-15.36	-2.152	-2.112	1.278	-1.755	-6.199	1.591	5.464
0.462	-45.24	-46.21	-5.239	-6.029	-0.7348	-0.9118	4.206	1.764	4.636	2.021	-7.633	-15.72	-2.299	-2.244	1.085	-1.818	-6.436	1.481	5.316
0.464	-46.07	-47.06	-5.54	-6.3	-0.8997	-1.091	4.064	1.62	4.476	1.943	-7.899	-16.08	-2.455	-2.374	0.8847	-1.87	-6.676	1.364	5.155
0.466	-46.92	-47.9	-5.847	-6.572	-1.066	-1.261	3.908	1.476	4.305	1.854	-8.176	-16.44	-2.614	-2.505	0.6793	-1.912	-6.92	1.237	4.983
0.468	-47.76	-48.74	-6.159	-6.845	-1.232	-1.421	3.74	1.332	4.123	1.754	-8.464	-16.8	-2.774	-2.637	0.4701	-1.947	-7.167	1.103	4.8
0.47	-48.61	-49.58	-6.475	-7.117	-1.397	-1.569	3.56	1.188	3.933	1.643	-8.759	-17.16	-2.931	-2.772	0.2588	-1.978	-7.416	0.9615	4.607
0.472	-49.46	-50.41	-6.79	-7.387	-1.561	-1.705	3.372	1.046	3.739	1.522	-9.057	-17.53	-3.081	-2.91	0.04712	-2.006	-7.667	0.8133	4.405
0.474	-50.3	-51.23	-7.104	-7.654	-1.721	-1.828	3.177	0.9073	3.544	1.396	-9.355	-17.9	-3.224	-3.051	-0.1633	-2.031	-7.918	0.6597	4.197
0.476	-51.14	-52.05	-7.412	-7.916	-1.876	-1.937	2.975	0.7732	3.352	1.27	-9.651	-18.27	-3.358	-3.193	-0.3712	-2.056	-8.17	0.5019	3.984
0.478	-51.96	-52.87	-7.713	-8.173	-2.027	-2.033	2.768	0.6447	3.166	1.149	-9.942	-18.64	-3.484	-3.336	-0.5754	-2.08	-8.421	0.3408	3.769
0.48	-52.76	-53.69	-8.005	-8.423	-2.172	-2.117	2.556	0.5227	2.988	1.038	-10.23	-19	-3.603	-3.478	-0.7751	-2.103	-8.672	0.1767	3.552
0.482	-53.56	-54.5	-8.287	-8.667	-2.313	-2.191	2.34	0.407	2.817	0.941	-10.51	-19.36	-3.717	-3.623	-0.9689	-2.127	-8.923	0.009432	3.334
0.484	-54.34	-55.33	-8.56	-8.905	-2.449	-2.259	2.119	0.2968	2.654	0.8587	-10.78	-19.72	-3.828	-3.771	-1.155	-2.152	-9.175	-0.1616	3.115
0.486	-55.12	-56.15	-8.825	-9.139	-2.582	-2.323	1.893	0.1906	2.495	0.7915	-11.05	-20.06	-3.938	-3.925	-1.333	-2.18	-9.428	-0.3372	2.895
0.488	-55.89	-56.97	-9.085	-9.369	-2.713	-2.387	1.662	0.08665	2.341	0.738	-11.31	-20.39	-4.049	-4.089	-1.501	-2.211	-9.684	-0.5187	2.673
0.49	-56.65	-57.8	-9.342	-9.599	-2.845	-2.455	1.427	-0.01715	2.191	0.6959	-11.56	-20.71	-4.163	-4.264	-1.658	-2.249	-9.942	-0.707	2.448
0.492	-57.41	-58.62	-9.598	-9.83	-2.979	-2.531	1.187	-0.1231	2.046	0.6614	-11.81	-21.02	-4.279	-4.45	-1.803	-2.295	-10.21	-0.9033	2.22
0.494	-58.18	-59.44	-9.855	-10.06	-3.117	-2.619	0.9445	-0.2338	1.903	0.6302	-12.05	-21.32	-4.401	-4.649	-1.935	-2.35	-10.47	-1.109	1.988
0.496	-58.94	-60.26	-10.12	-10.3	-3.262	-2.724	0.6984	-0.3519	1.764	0.5965	-12.28	-21.62	-4.529	-4.858	-2.055	-2.417	-10.75	-1.325	1.751
0.498	-59.71	-61.09	-10.38	-10.55	-3.416	-2.85	0.4493	-0.4797	1.627	0.5547	-12.5	-21.91	-4.663	-5.075	-2.163	-2.498	-11.03	-1.553	1.507
0.5	-60.49	-61.92	-10.65	-10.81	-3.58	-2.999	0.1982	-0.6185	1.491	0.4996	-12.72	-22.2	-4.805	-5.296	-2.258	-2.595	-11.31	-1.793	1.256
0.502	-61.27	-62.75	-10.93	-11.08	-3.757	-3.172	-0.0534	-0.768	1.357	0.4282	-12.93	-22.5	-4.952	-5.518	-2.34	-2.706	-11.6	-2.044	1.001
0.504	-62.06	-63.59	-11.21	-11.35	-3.944	-3.368	-0.3031	-0.9263	1.226	0.3397	-13.12	-22.79	-5.104	-5.736	-2.408	-2.83	-11.89	-2.303	0.7422
0.506	-62.85	-64.42	-11.5	-11.64	-4.142	-3.584	-0.5486	-1.091	1.098	0.2351	-13.31	-23.09	-5.257	-5.945	-2.463	-2.965	-12.18	-2.568	0.4842
0.508	-63.63	-65.25	-11.78	-11.92	-4.347	-3.818	-0.7879	-1.259	0.9738	0.1154	-13.48	-23.38	-5.41	-6.141	-2.504	-3.106	-12.47	-2.833	0.2299
0.51	-64.42	-66.08	-12.06	-12.21	-4.56	-4.066	-1.019	-1.428	0.8537	-0.0186	-13.64	-23.66	-5.563	-6.322	-2.534	-3.251	-12.75	-3.098	-0.01838
0.512	-65.2	-66.89	-12.33	-12.5	-4.779	-4.323	-1.243	-1.598	0.7368	-0.1675	-13.79	-23.92	-5.713	-6.486	-2.555	-3.399	-13.02	-3.36	-0.259
0.514	-65.98	-67.7	-12.6	-12.79	-5.003	-4.588	-1.458	-1.767	0.6214	-0.3325	-13.92	-24.18	-5.862	-6.633	-2.569	-3.548	-13.29	-3.616	-0.4917
0.516	-66.75	-68.49	-12.86	-13.07	-5.233	-4.857	-1.666	-1.935	0.5043	-0.515	-14.05	-24.42	-6.01	-6.763	-2.581	-3.696	-13.54	-3.867	-0.7173
0.518	-67.53	-69.28	-13.12	-13.34	-5.467	-5.128	-1.869	-2.105	0.3815	-0.716	-14.17	-24.65	-6.157	-6.878	-2.593	-3.844	-13.79	-4.112	-0.9371
0.52	-68.3	-70.05	-13.38	-13.61	-5.704	-5.397	-2.067	-2.277	0.2493	-0.9348	-14.3	-24.87	-6.304	-6.982	-2.608	-3.99	-14.04	-4.352	-1.153
0.522	-69.08	-70.82	-13.64	-13.88	-5.944	-5.664	-2.262	-2.45	0.1053	-1.169	-14.42	-25.07	-6.451	-7.076	-2.628	-4.133	-14.28	-4.585	-1.365
0.524	-69.87	-71.58	-13.9	-14.14	-6.185	-5.924	-2.455	-2.625	-0.05088	-1.411	-14.55	-25.27	-6.599	-7.162	-2.654	-4.271	-14.52	-4.812	-1.575
0.526	-70.66	-72.34	-14.17	-14.39	-6.424	-6.177	-2.645	-2.799	-0.2188	-1.655	-14.68	-25.45	-6.748	-7.243	-2.689	-4.402	-14.76	-5.033	-1.782
0.528	-71.47	-73.09	-14.44	-14.65	-6.661	-6.419	-2.833	-2.972	-0.3979	-1.892	-14.83	-25.64	-6.895	-7.317	-2.734	-4.523	-15	-5.249	-1.985
0.53	-72.28	-73.83	-14.71	-14.9	-6.894	-6.652	-3.019	-3.142	-0.5882	-2.116	-14.98	-25.82	-7.042	-7.386	-2.789	-4.633	-15.25	-5.458	-2.186
0.532	-73.1	-74.58	-14.98	-15.15	-7.123	-6.874	-3.206	-3.309	-0.7891	-2.322	-15.14	-26	-7.187	-7.45	-2.856	-4.73	-15.5	-5.663	-2.386
0.534	-73.93	-75.33	-15.26	-15.4	-7.348	-7.085	-3.392	-3.474	-0.9985	-2.511	-15.31	-26.19	-7.329	-7.509	-2.935	-4.815	-15.76	-5.864	-2.584
0.536	-74.78	-76.08	-15.55	-15.66	-7.569	-7.286	-3.577	-3.636	-1.212	-2.681	-15.49	-26.39	-7.467	-7.566	-3.024	-4.887	-16.03	-6.061	-2.781
0.538	-75.63	-76.83	-15.84	-15.92	-7.785	-7.477	-3.762	-3.795	-1.423	-2.835	-15.68	-26.59	-7.6	-7.622	-3.121	-4.949	-16.31	-6.255	-2.979
0.54	-76.49	-77.6	-16.15	-16.18	-7.997	-7.658	-3.946	-3.952	-1.628	-2.974	-15.88	-26.81	-7.728	-7.68	-3.223	-5.002	-16.6	-6.448	-3.179
0.542	-77.36	-78.37	-16.46	-16.45	-8.205	-7.832	-4.128	-4.11	-1.824	-3.102	-16.09	-27.04	-7.85	-7.741	-3.329	-5.049	-16.9	-6.64	-3.381
0.544	-78.25	-79.15	-16.78	-16.72	-8.411	-7.999	-4.311	-4.269	-2.011	-3.226	-16.31	-27.28	-7.969	-7.809	-3.437	-5.095	-17.21	-6.834	-3.589
0.546	-79.15	-79.95	-17.1	-16.99	-8.615	-8.162	-4.496	-4.434	-2.19	-3.348	-16.53	-27.54	-8.088	-7.887	-3.547	-5.143	-17.53	-7.032	-3.806
0.548	-80.06	-80.76	-17.44	-17.28	-8.82	-8.323	-4.684	-4.605	-2.362	-3.474	-16.78	-27.81	-8.211	-7.975	-3.659	-5.196	-17.87	-7.236	-4.033
0.55	-80.98	-81.58	-17.78	-17.57	-9.026	-8.485	-4.877	-4.785	-2.526	-3.607	-17.03	-28.1	-8.342	-8.076	-3.772	-5.256	-18.21	-7.448	-4.271
0.552	-81.91	-82.43	-18.12	-17.87	-9.236	-8.649	-5.075	-4.976	-2.679	-3.747	-17.31	-28.41	-8.486	-8.191	-3.884	-5.324	-18.57	-7.669	-4.522
0.554	-82.86	-83.3	-18.47	-18.18	-9.448	-8.818	-5.278	-5.178	-2.819	-3.895	-17.6	-28.73	-8.645	-8.321	-3.994	-5.4	-18.94	-7.902	-4.784
0.556	-83.81	-84.19	-18.82	-18.51	-9.664	-8.993	-5.485	-5.392	-2.942	-4.048	-17.91	-29.08	-8.821	-8.468	-4.101	-5.485	-19.33	-8.144	-5.056
0.558	-84.78	-85.11	-19.17	-18.85	-9.884	-9.174	-5.695	-5.617	-3.047	-4.203	-18.23	-29.43	-9.014	-8.632	-4.204	-5.575	-19.72	-8.398	-5.334
0.56	-85.75	-86.06	-19.52	-19.21	-10.11	-9.363	-5.909	-5.85	-3.137	-4.354	-18.58	-29.8	-9.223	-8.81	-4.303	-5.67	-20.12	-8.661	-5.618
0.562	-86.72	-87.03	-19.86	-19.58	-10.33	-9.557	-6.125	-6.089	-3.214	-4.496	-18.93	-30.19	-9.446	-8.999	-4.398	-5.764	-20.53	-8.932	-5.903
0.564	-87.7	-88.01	-20.2	-19.96	-10.56	-9.757	-6.343	-6.332	-3.281	-4.621	-19.3	-30.58	-9.681	-9.195	-4.488	-5.853	-20.95	-9.209	-6.186
0.566	-88.68	-89.01	-20.53	-20.35	-10.78	-9.96	-6.561	-6.574	-3.339	-4.723	-19.69	-30.99	-9.924	-9.394	-4.573	-5.933	-21.37	-9.49	-6.463
0.568	-89.66	-90.03	-20.85	-20.75	-11.01	-10.17	-6.777	-6.811	-3.383	-4.795	-20.08	-31.41	-10.17	-9.592	-4.652	-5.998	-21.79	-9.771	-6.73
0.57	-90.64	-91.05	-21.15	-21.15	-11.23	-10.38	-6.988	-7.04	-3.409	-4.834	-20.48	-31.83	-10.42	-9.784	-4.722	-6.043	-22.21	-10.05	-6.981
0.572	-91.63	-92.08	-21.45	-21.55	-11.45	-10.58	-7.19	-7.256	-3.406	-4.833	-20.88	-32.27	-10.67	-9.968	-4.78	-6.065	-22.63	-10.33	-7.211
0.574	-92.61	-93.11	-21.72	-21.96	-11.66	-10.79	-7.381	-7.456	-3.369	-4.791	-21.28	-32.71	-10.91	-10.14	-4.826	-6.06	-23.04	-10.6	-7.417
0.576	-93.6	-94.16	-21.99	-22.36	-11.87	-11	-7.558	-7.637	-3.294	-4.707	-21.68	-33.16	-11.14	-10.31	-4.858	-6.028	-23.44	-10.86	-7.598
0.578	-94.59	-95.21	-22.24	-22.77	-12.07	-11.21	-7.723	-7.8	-3.181	-4.583	-22.08	-33.62	-11.36	-10.46	-4.876	-5.969	-23.85	-11.11	-7.752
0.58	-95.58	-96.27	-22.48	-23.18	-12.27	-11.42	-7.875	-7.944	-3.034	-4.422	-22.47	-34.09	-11.57	-10.61	-4.88	-5.884	-24.25	-11.37	-7.881
0.582	-96.57	-97.33	-22.71	-23.59	-12.47	-11.63	-8.016	-8.071	-2.857	-4.229	-22.86	-34.57	-11.76	-10.75	-4.873	-5.775	-24.65	-11.61	-7.988
0.584	-97.57	-98.4	-22.94	-24	-12.68	-11.85	-8.147	-8.184	-2.658	-4.009	-23.23	-35.07	-11.94	-10.89	-4.853	-5.644	-25.06	-11.86	-8.077
0.586	-98.56	-99.47	-23.17	-24.42	-12.89	-12.08	-8.27	-8.285	-2.443	-3.768	-23.6	-35.57	-12.1	-11.03	-4.824	-5.495	-25.47	-12.11	-8.152
0.588	-99.55	-100.5	-23.39	-24.85	-13.11	-12.33	-8.389	-8.379	-2.221	-3.513	-23.96	-36.08	-12.23	-11.17	-4.787	-5.331	-25.89	-12.37	-8.218
0.59	-100.5	-101.6	-23.62	-25.29	-13.34	-12.6	-8.506	-8.47	-2.003	-3.252	-24.3	-36.59	-12.35	-11.31	-4.744	-5.158	-26.32	-12.64	-8.281
0.592	-101.5	-102.7	-23.86	-25.74	-13.59	-12.88	-8.624	-8.561	-1.798	-2.997	-24.64	-37.11	-12.44	-11.45	-4.7	-4.98	-26.75	-12.91	-8.345
0.594	-102.5	-103.8	-24.11	-26.19	-13.85	-13.18	-8.747	-8.657	-1.619	-2.757	-24.97	-37.62	-12.51	-11.6	-4.657	-4.804	-27.2	-13.2	-8.416
0.596	-103.5	-104.8	-24.37	-26.64	-14.12	-13.5	-8.878	-8.762	-1.473	-2.545	-25.29	-38.13	-12.55	-11.76	-4.619	-4.636	-27.65	-13.49	-8.499
0.598	-104.4	-105.8	-24.65	-27.1	-14.41	-13.84	-9.018	-8.878	-1.371	-2.368	-25.61	-38.63	-12.57	-11.92	-4.589	-4.481	-28.11	-13.8	-8.598
0.6	-105.4	-106.9	-24.94	-27.56	-14.71	-14.19	-9.17	-9.009	-1.319	-2.238	-25.92	-39.11	-12.57	-12.09	-4.572	-4.343	-28.58	-14.12	-8.715
0.602	-106.4	-107.9	-25.24	-28.02	-15.03	-14.56	-9.333	-9.156	-1.322	-2.161	-26.22	-39.57	-12.56	-12.26	-4.57	-4.23	-29.04	-14.44	-8.851
0.604	-107.3	-108.8	-25.56	-28.47	-15.36	-14.93	-9.507	-9.322	-1.383	-2.143	-26.52	-40	-12.54	-12.43	-4.588	-4.143	-29.5	-14.77	-9.007
0.606	-108.2	-109.8	-25.89	-28.91	-15.69	-15.31	-9.692	-9.508	-1.503	-2.188	-26.81	-40.4	-12.51	-12.6	-4.627	-4.087	-29.96	-15.1	-9.184
0.608	-109.2	-110.7	-26.24	-29.35	-16.03	-15.7	-9.887	-9.715	-1.681	-2.299	-27.09	-40.77	-12.49	-12.77	-4.689	-4.063	-30.4	-15.44	-9.379
0.61	-110.1	-111.5	-26.59	-29.77	-16.37	-16.09	-10.09	-9.944	-1.914	-2.475	-27.36	-41.11	-12.46	-12.94	-4.775	-4.076	-30.84	-15.77	-9.593
0.612	-110.9	-112.3	-26.95	-30.17	-16.7	-16.47	-10.3	-10.2	-2.195	-2.714	-27.62	-41.41	-12.45	-13.11	-4.882	-4.124	-31.26	-16.1	-9.82
0.614	-111.7	-113	-27.31	-30.56	-17.04	-16.84	-10.5	-10.47	-2.515	-3.014	-27.87	-41.68	-12.44	-13.27	-5.006	-4.208	-31.67	-16.42	-10.06
0.616	-112.5	-113.7	-27.66	-30.93	-17.36	-17.21	-10.71	-10.76	-2.863	-3.365	-28.09	-41.91	-12.44	-13.42	-5.144	-4.327	-32.05	-16.73	-10.3
0.618	-113.2	-114.3	-28	-31.27	-17.66	-17.55	-10.9	-11.07	-3.225	-3.761	-28.29	-42.1	-12.44	-13.56	-5.291	-4.478	-32.4	-17.02	-10.54
0.62	-113.7	-114.8	-28.3	-31.58	-17.94	-17.87	-11.08	-11.38	-3.591	-4.191	-28.45	-42.26	-12.43	-13.69	-5.441	-4.658	-32.72	-17.29	-10.76
0.622	-114.2	-115.1	-28.57	-31.85	-18.19	-18.16	-11.24	-11.7	-3.95	-4.646	-28.58	-42.38	-12.42	-13.79	-5.593	-4.86	-32.99	-17.53	-10.98
0.624	-114.6	-115.4	-28.8	-32.08	-18.41	-18.41	-11.37	-12.01	-4.296	-5.117	-28.67	-42.46	-12.4	-13.88	-5.741	-5.081	-33.22	-17.73	-11.16
0.626	-114.8	-115.6	-28.98	-32.26	-18.59	-18.62	-11.48	-12.31	-4.623	-5.594	-28.71	-42.49	-12.36	-13.95	-5.885	-5.314	-33.39	-17.9	-11.33
0.628	-114.9	-115.6	-29.1	-32.39	-18.73	-18.79	-11.56	-12.6	-4.927	-6.068	-28.7	-42.48	-12.31	-13.99	-6.022	-5.552	-33.51	-18.03	-11.46
0.63	-114.8	-115.5	-29.16	-32.46	-18.82	-18.91	-11.62	-12.87	-5.207	-6.53	-28.65	-42.41	-12.24	-14.01	-6.152	-5.79	-33.56	-18.12	-11.56
0.632	-114.5	-115.2	-29.17	-32.47	-18.87	-18.98	-11.66	-13.11	-5.462	-6.971	-28.54	-42.29	-12.15	-14	-6.273	-6.021	-33.55	-18.17	-11.63
0.634	-114	-114.7	-29.11	-32.41	-18.87	-18.99	-11.67	-13.32	-5.691	-7.385	-28.39	-42.1	-12.05	-13.97	-6.385	-6.24	-33.47	-18.17	-11.66
0.636	-113.3	-114.1	-28.98	-32.29	-18.82	-18.95	-11.66	-13.49	-5.897	-7.764	-28.18	-41.84	-11.93	-13.92	-6.486	-6.442	-33.32	-18.13	-11.67
0.638	-112.4	-113.2	-28.79	-32.11	-18.72	-18.85	-11.63	-13.63	-6.083	-8.1	-27.93	-41.5	-11.81	-13.84	-6.578	-6.622	-33.1	-18.04	-11.64
0.64	-111.2	-112.2	-28.54	-31.85	-18.57	-18.7	-11.59	-13.72	-6.253	-8.389	-27.63	-41.08	-11.68	-13.72	-6.661	-6.777	-32.81	-17.91	-11.59
0.642	-109.8	-110.9	-28.21	-31.51	-18.37	-18.49	-11.53	-13.77	-6.411	-8.629	-27.27	-40.57	-11.56	-13.58	-6.732	-6.904	-32.45	-17.73	-11.51
0.644	-108.1	-109.4	-27.82	-31.1	-18.11	-18.23	-11.45	-13.78	-6.559	-8.819	-26.87	-39.96	-11.43	-13.41	-6.79	-7.002	-32.01	-17.51	-11.4
0.646	-106.2	-107.6	-27.36	-30.6	-17.81	-17.91	-11.36	-13.74	-6.701	-8.959	-26.4	-39.25	-11.3	-13.2	-6.834	-7.069	-31.5	-17.25	-11.27
0.648	-103.9	-105.6	-26.83	-30.02	-17.46	-17.54	-11.26	-13.65	-6.838	-9.051	-25.89	-38.41	-11.17	-12.95	-6.859	-7.107	-30.9	-16.94	-11.11
0.65	-101.4	-103.2	-26.22	-29.36	-17.07	-17.12	-11.14	-13.53	-6.97	-9.097	-25.31	-37.46	-11.04	-12.65	-6.864	-7.116	-30.23	-16.59	-10.94
0.652	-98.55	-100.6	-25.55	-28.6	-16.63	-16.66	-11	-13.35	-7.094	-9.098	-24.67	-36.38	-10.89	-12.32	-6.846	-7.096	-29.47	-16.2	-10.74
0.654	-95.39	-97.62	-24.8	-27.76	-16.14	-16.14	-10.85	-13.14	-7.203	-9.054	-23.97	-35.16	-10.73	-11.94	-6.801	-7.049	-28.63	-15.77	-10.52
0.656	-91.89	-94.32	-23.98	-26.83	-15.61	-15.59	-10.66	-12.88	-7.291	-8.968	-23.2	-33.81	-10.56	-11.51	-6.727	-6.974	-27.71	-15.31	-10.27
0.658	-88.06	-90.67	-23.1	-25.82	-15.03	-14.99	-10.45	-12.57	-7.347	-8.838	-22.36	-32.32	-10.37	-11.04	-6.622	-6.874	-26.69	-14.8	-10
0.66	-83.88	-86.67	-22.14	-24.71	-14.42	-14.35	-10.2	-12.23	-7.361	-8.667	-21.45	-30.69	-10.15	-10.52	-6.483	-6.747	-25.59	-14.25	-9.706
0.662	-79.35	-82.31	-21.11	-23.52	-13.76	-13.68	-9.924	-11.84	-7.326	-8.455	-20.47	-28.93	-9.913	-9.953	-6.31	-6.593	-24.4	-13.66	-9.379
0.664	-74.45	-77.59	-20.01	-22.23	-13.06	-12.96	-9.603	-11.4	-7.236	-8.203	-19.42	-27.02	-9.641	-9.345	-6.1	-6.412	-23.11	-13.02	-9.022
0.666	-69.19	-72.5	-18.84	-20.86	-12.31	-12.2	-9.24	-10.93	-7.09	-7.915	-18.3	-24.98	-9.333	-8.696	-5.855	-6.202	-21.73	-12.34	-8.631
0.668	-63.55	-67.04	-17.58	-19.4	-11.52	-11.39	-8.834	-10.41	-6.888	-7.59	-17.11	-22.81	-8.986	-8.007	-5.573	-5.963	-20.26	-11.61	-8.208
0.67	-57.55	-61.22	-16.26	-17.85	-10.69	-10.54	-8.384	-9.853	-6.63	-7.232	-15.84	-20.5	-8.597	-7.281	-5.256	-5.695	-18.69	-10.83	-7.75
0.672	-51.17	-55.03	-14.85	-16.21	-9.812	-9.652	-7.889	-9.254	-6.32	-6.843	-14.5	-18.07	-8.164	-6.518	-4.905	-5.397	-17.03	-9.994	-7.258
0.674	-44.43	-48.49	-13.37	-14.48	-8.889	-8.714	-7.352	-8.617	-5.961	-6.423	-13.09	-15.52	-7.688	-5.72	-4.521	-5.068	-15.28	-9.11	-6.732
0.676	-37.33	-41.6	-11.81	-12.67	-7.922	-7.732	-6.772	-7.943	-5.557	-5.977	-11.61	-12.84	-7.168	-4.887	-4.108	-4.711	-13.44	-8.175	-6.174
0.678	-29.88	-34.36	-10.18	-10.78	-6.91	-6.706	-6.153	-7.236	-5.112	-5.509	-10.07	-10.06	-6.604	-4.022	-3.668	-4.326	-11.51	-7.19	-5.586
0.68	-22.09	-26.79	-8.477	-8.811	-5.855	-5.638	-5.499	-6.497	-4.632	-5.022	-8.451	-7.171	-5.998	-3.128	-3.204	-3.916	-9.495	-6.157	-4.97
0.682	-13.97	-18.89	-6.702	-6.767	-4.758	-4.529	-4.812	-5.731	-4.126	-4.522	-6.771	-4.183	-5.35	-2.209	-2.72	-3.484	-7.402	-5.079	-4.331
0.684	-5.549	-10.67	-4.859	-4.652	-3.62	-3.38	-4.096	-4.939	-3.6	-4.014	-5.028	-1.102	-4.66	-1.267	-2.218	-3.031	-5.234	-3.961	-3.673
0.686	3.168	-2.158	-2.952	-2.469	-2.443	-2.194	-3.355	-4.124	-3.061	-3.501	-3.222	2.065	-3.928	-0.3049	-1.703	-2.561	-2.993	-2.805	-2.997
0.688	12.16	6.643	-0.9843	-0.2217	-1.227	-0.9704	-2.593	-3.288	-2.515	-2.986	-1.355	5.315	-3.155	0.6768	-1.176	-2.078	-0.6847	-1.616	-2.308
0.69	21.41	15.71	1.041	2.085	0.0243	0.2871	-1.811	-2.435	-1.966	-2.471	0.5714	8.641	-2.342	1.678	-0.6421	-1.582	1.687	-0.3973	-1.608
0.692	30.89	25.03	3.12	4.445	1.309	1.576	-1.016	-1.567	-1.422	-1.96	2.555	12.04	-1.49	2.697	-0.1057	-1.079	4.118	0.846	-0.9009
0.694	40.59	34.58	5.246	6.851	2.625	2.894	-0.2118	-0.6859	-0.8881	-1.457	4.595	15.5	-0.5995	3.735	0.4285	-0.5704	6.602	2.11	-0.1901
0.696	50.47	44.34	7.416	9.297	3.968	4.238	0.598	0.2046	-0.3715	-0.9652	6.687	19.03	0.3304	4.789	0.9563	-0.0588	9.135	3.389	0.5217
0.698	60.51	54.29	9.624	11.78	5.336	5.606	1.41	1.104	0.1255	-0.4862	8.829	22.61	1.3	5.858	1.475	0.4551	11.71	4.682	1.233
0.7	70.68	64.39	11.86	14.28	6.727	6.995	2.224	2.011	0.6045	-0.01987	11.02	26.25	2.312	6.94	1.984	0.9718	14.33	5.985	1.943
0.702	80.94	74.63	14.13	16.81	8.139	8.403	3.04	2.927	1.07	0.4355	13.24	29.92	3.364	8.035	2.484	1.492	16.97	7.296	2.655
0.704	91.26	84.96	16.43	19.35	9.568	9.829	3.856	3.852	1.525	0.8825	15.5	33.62	4.457	9.138	2.976	2.018	19.64	8.615	3.368
0.706	101.6	95.36	18.74	21.9	11.01	11.27	4.674	4.784	1.975	1.324	17.78	37.34	5.585	10.25	3.461	2.548	22.33	9.937	4.084
0.708	111.9	105.8	21.05	24.45	12.47	12.72	5.49	5.721	2.422	1.762	20.08	41.07	6.743	11.36	3.938	3.082	25.03	11.26	4.802
0.71	122.2	116.2	23.37	26.99	13.93	14.18	6.304	6.661	2.866	2.198	22.39	44.78	7.923	12.47	4.41	3.619	27.73	12.59	5.522
0.712	132.3	126.5	25.68	29.52	15.39	15.63	7.114	7.601	3.308	2.632	24.69	48.47	9.114	13.57	4.875	4.156	30.41	13.9	6.242
0.714	142.4	136.8	27.98	32.04	16.85	17.09	7.917	8.539	3.747	3.061	26.99	52.12	10.31	14.65	5.336	4.69	33.08	15.22	6.96
0.716	152.2	147	30.24	34.52	18.29	18.53	8.713	9.47	4.178	3.481	29.27	55.71	11.5	15.71	5.791	5.217	35.7	16.52	7.673
0.718	161.8	156.9	32.47	36.97	19.72	19.96	9.497	10.39	4.6	3.887	31.51	59.23	12.67	16.73	6.242	5.733	38.29	17.8	8.377
0.72	171.2	166.7	34.66	39.37	21.12	21.36	10.27	11.3	5.009	4.276	33.73	62.67	13.82	17.73	6.688	6.233	40.81	19.06	9.069
0.722	180.3	176.2	36.8	41.71	22.5	22.73	11.02	12.19	5.405	4.645	35.9	66.01	14.95	18.68	7.132	6.714	43.27	20.29	9.747
0.724	189.1	185.5	38.88	43.99	23.83	24.06	11.76	13.06	5.787	4.994	38.03	69.23	16.05	19.58	7.574	7.175	45.65	21.49	10.41
0.726	197.5	194.5	40.89	46.19	25.12	25.35	12.48	13.91	6.154	5.327	40.11	72.33	17.11	20.44	8.014	7.615	47.95	22.65	11.06
0.728	205.6	203.1	42.84	48.31	26.37	26.59	13.19	14.74	6.508	5.644	42.12	75.29	18.13	21.26	8.454	8.036	50.15	23.78	11.69
0.73	213.3	211.4	44.72	50.34	27.57	27.79	13.87	15.55	6.849	5.951	44.07	78.11	19.11	22.02	8.894	8.437	52.25	24.87	12.3
0.732	220.6	219.2	46.53	52.27	28.72	28.92	14.54	16.33	7.179	6.247	45.95	80.77	20.04	22.74	9.334	8.82	54.25	25.92	12.9
0.734	227.5	226.7	48.26	54.11	29.82	30.01	15.19	17.1	7.497	6.536	47.74	83.27	20.93	23.42	9.772	9.185	56.14	26.94	13.49
0.736	233.9	233.7	49.91	55.85	30.87	31.04	15.82	17.83	7.805	6.818	49.45	85.61	21.77	24.05	10.21	9.532	57.92	27.9	14.06
0.738	239.9	240.3	51.49	57.48	31.86	32.01	16.43	18.55	8.099	7.093	51.07	87.77	22.57	24.64	10.64	9.86	59.59	28.83	14.62
0.74	245.4	246.4	52.99	59	32.8	32.92	17.01	19.23	8.375	7.36	52.6	89.76	23.32	25.19	11.06	10.17	61.15	29.72	15.15
0.742	250.5	252	54.41	60.41	33.68	33.77	17.58	19.88	8.627	7.616	54.04	91.56	24.03	25.71	11.47	10.45	62.59	30.56	15.67
0.744	255.2	257.2	55.75	61.71	34.5	34.55	18.11	20.49	8.851	7.86	55.38	93.19	24.7	26.19	11.86	10.71	63.91	31.35	16.16
0.746	259.4	261.8	56.99	62.89	35.26	35.27	18.62	21.05	9.044	8.091	56.63	94.64	25.32	26.64	12.23	10.94	65.12	32.08	16.63
0.748	263.2	266	58.14	63.95	35.95	35.91	19.09	21.58	9.206	8.307	57.77	95.91	25.9	27.05	12.58	11.15	66.21	32.77	17.08
0.75	266.5	269.7	59.2	64.89	36.58	36.49	19.53	22.06	9.34	8.509	58.81	97	26.44	27.43	12.9	11.33	67.17	33.39	17.49
0.752	269.5	272.9	60.15	65.71	37.14	37	19.94	22.5	9.448	8.701	59.76	97.93	26.94	27.77	13.2	11.48	68.02	33.96	17.88
0.754	272	275.7	61	66.41	37.64	37.44	20.31	22.89	9.535	8.887	60.6	98.7	27.4	28.07	13.46	11.62	68.75	34.47	18.25
0.756	274.1	278	61.74	66.99	38.06	37.82	20.65	23.25	9.605	9.073	61.35	99.31	27.84	28.34	13.7	11.74	69.36	34.92	18.6
0.758	275.9	279.8	62.38	67.45	38.42	38.12	20.96	23.57	9.661	9.262	62	99.76	28.24	28.56	13.9	11.85	69.85	35.31	18.93
0.76	277.3	281.3	62.92	67.79	38.72	38.37	21.23	23.86	9.706	9.458	62.56	100.1	28.62	28.74	14.07	11.94	70.24	35.64	19.24
0.762	278.2	282.3	63.35	68.02	38.95	38.55	21.48	24.11	9.741	9.661	63.02	100.3	28.98	28.88	14.21	12.02	70.52	35.91	19.52
0.764	278.9	282.9	63.69	68.15	39.12	38.67	21.68	24.33	9.765	9.867	63.4	100.3	29.31	28.97	14.31	12.09	70.7	36.13	19.78
0.766	279.2	283.2	63.93	68.16	39.22	38.73	21.86	24.51	9.78	10.07	63.69	100.2	29.62	29.01	14.38	12.15	70.78	36.28	20.02
0.768	279.1	283	64.07	68.08	39.26	38.73	21.99	24.66	9.784	10.27	63.9	100	29.9	29.02	14.4	12.2	70.77	36.38	20.22
0.77	278.7	282.6	64.13	67.9	39.25	38.68	22.09	24.76	9.779	10.46	64.03	99.75	30.15	28.97	14.39	12.23	70.67	36.42	20.39
0.772	278	281.8	64.09	67.63	39.17	38.58	22.15	24.83	9.764	10.64	64.09	99.34	30.37	28.89	14.34	12.25	70.48	36.4	20.53
0.774	277	280.8	63.97	67.27	39.05	38.43	22.18	24.85	9.736	10.8	64.07	98.84	30.55	28.76	14.25	12.26	70.21	36.33	20.62
0.776	275.7	279.4	63.77	66.83	38.87	38.23	22.17	24.83	9.693	10.94	63.99	98.23	30.7	28.59	14.13	12.25	69.87	36.2	20.67
0.778	274.1	277.7	63.49	66.31	38.64	37.98	22.12	24.77	9.63	11.06	63.85	97.52	30.79	28.38	13.97	12.23	69.45	36.02	20.67
0.78	272.3	275.8	63.14	65.72	38.37	37.69	22.03	24.67	9.546	11.15	63.64	96.72	30.84	28.14	13.78	12.2	68.96	35.79	20.62
0.782	270.2	273.6	62.71	65.07	38.05	37.36	21.9	24.51	9.44	11.21	63.37	95.82	30.84	27.85	13.56	12.15	68.41	35.5	20.52
0.784	267.8	271.1	62.21	64.35	37.69	36.98	21.74	24.31	9.312	11.24	63.05	94.83	30.78	27.54	13.32	12.08	67.79	35.16	20.36
0.786	265.1	268.4	61.64	63.58	37.29	36.56	21.54	24.06	9.163	11.23	62.67	93.74	30.66	27.19	13.06	12	67.12	34.77	20.16
0.788	262.3	265.4	61.01	62.76	36.85	36.11	21.32	23.77	8.995	11.19	62.23	92.58	30.47	26.82	12.79	11.91	66.4	34.34	19.9
0.79	259.2	262.3	60.32	61.89	36.37	35.61	21.06	23.44	8.812	11.12	61.74	91.33	30.23	26.42	12.5	11.8	65.63	33.86	19.61
0.792	255.9	258.9	59.58	60.99	35.87	35.09	20.79	23.08	8.618	11.03	61.19	90.01	29.94	25.99	12.21	11.68	64.81	33.34	19.28
0.794	252.5	255.4	58.78	60.05	35.33	34.54	20.49	22.69	8.423	10.93	60.58	88.63	29.58	25.54	11.93	11.56	63.96	32.79	18.92
0.796	248.8	251.7	57.93	59.09	34.78	33.97	20.18	22.27	8.236	10.83	59.93	87.18	29.19	25.07	11.65	11.42	63.06	32.22	18.55
0.798	245.1	247.8	57.05	58.1	34.2	33.38	19.86	21.85	8.069	10.73	59.23	85.68	28.75	24.58	11.38	11.28	62.14	31.62	18.16
0.8	241.2	243.9	56.12	57.09	33.61	32.77	19.54	21.41	7.928	10.64	58.49	84.13	28.27	24.07	11.13	11.15	61.18	31.01	17.76

## Sheet: LateLuteal_M_Angry
time	Fp1	Fp2	F3	F4	C3	C4	P3	P4	O1	O2	F7	F8	T3	T4	T5	T6	Fz	Cz	Pz
-0.1	-1.469	-1.541	0.06783	-0.2473	-0.1244	-0.3085	-0.4358	-0.6837	-0.8521	-1.043	-0.07833	-0.05904	0.003524	3.218e-05	-0.08821	-0.6956	-0.1783	-0.2216	-0.488
-0.098	-1.278	-1.322	0.0861	-0.1909	-0.1126	-0.2954	-0.4347	-0.638	-0.7934	-0.9705	-0.03773	-0.002805	0.01998	0.08812	-0.06165	-0.6235	-0.1483	-0.2462	-0.4648
-0.096	-1.071	-1.09	0.1057	-0.1336	-0.09708	-0.276	-0.4247	-0.5898	-0.7321	-0.8972	0.005489	0.05318	0.04289	0.1717	-0.03036	-0.5554	-0.1151	-0.2653	-0.4344
-0.094	-0.8485	-0.8434	0.127	-0.07508	-0.07706	-0.2502	-0.4059	-0.5402	-0.6699	-0.8263	0.05126	0.1094	0.07198	0.2505	0.004097	-0.4941	-0.07816	-0.2777	-0.3969
-0.092	-0.6093	-0.5798	0.1504	-0.0156	-0.05249	-0.2184	-0.3794	-0.4907	-0.6091	-0.7611	0.09932	0.1663	0.106	0.3247	0.03947	-0.442	-0.03723	-0.2832	-0.3532
-0.09	-0.3535	-0.2976	0.1755	0.0443	-0.02415	-0.1821	-0.3468	-0.4429	-0.5521	-0.7052	0.1494	0.2249	0.143	0.3943	0.0733	-0.4014	0.007314	-0.2824	-0.3048
-0.088	-0.08067	0.004843	0.2018	0.104	0.006608	-0.1427	-0.31	-0.3989	-0.5015	-0.6618	0.2011	0.2864	0.1815	0.4595	0.1034	-0.3739	0.05491	-0.2763	-0.2536
-0.086	0.2092	0.3283	0.2291	0.1628	0.03822	-0.1021	-0.2709	-0.36	-0.46	-0.6339	0.2546	0.3522	0.2203	0.5201	0.1281	-0.3602	0.1049	-0.2661	-0.2016
-0.084	0.5162	0.6725	0.2573	0.2205	0.0694	-0.06177	-0.231	-0.3273	-0.4294	-0.6228	0.3102	0.4238	0.259	0.5747	0.1465	-0.3604	0.157	-0.253	-0.1505
-0.082	0.8403	1.036	0.2864	0.2773	0.09933	-0.02289	-0.1914	-0.301	-0.4106	-0.6289	0.3687	0.5025	0.2978	0.6209	0.1585	-0.3738	0.2108	-0.2378	-0.1018
-0.08	1.181	1.417	0.317	0.3337	0.1278	0.01379	-0.1527	-0.2813	-0.4041	-0.6513	0.4312	0.589	0.3374	0.6552	0.1643	-0.3991	0.2664	-0.2209	-0.05693
-0.078	1.538	1.813	0.3495	0.3907	0.1548	0.04782	-0.1156	-0.2678	-0.4096	-0.6882	0.499	0.6838	0.3784	0.6748	0.1649	-0.4353	0.324	-0.2028	-0.01673
-0.076	1.91	2.219	0.3846	0.4494	0.1808	0.07891	-0.08024	-0.2603	-0.4264	-0.7379	0.5731	0.7866	0.4214	0.6776	0.1616	-0.4812	0.3839	-0.1839	0.01799
-0.074	2.294	2.632	0.423	0.5106	0.2062	0.1069	-0.04711	-0.2587	-0.4536	-0.7979	0.6543	0.8966	0.4663	0.6631	0.1558	-0.5358	0.4465	-0.1643	0.04681
-0.072	2.688	3.046	0.4652	0.5752	0.2313	0.1315	-0.01629	-0.2624	-0.4898	-0.8658	0.7427	1.012	0.513	0.6312	0.1492	-0.5978	0.5121	-0.1443	0.06972
-0.07	3.088	3.456	0.5118	0.6432	0.2566	0.1529	0.01244	-0.271	-0.5331	-0.9385	0.8383	1.132	0.5611	0.5824	0.1433	-0.666	0.5808	-0.1238	0.08723
-0.068	3.489	3.857	0.5635	0.7148	0.2827	0.1715	0.03964	-0.2835	-0.5807	-1.013	0.9409	1.252	0.6099	0.5167	0.1386	-0.7389	0.6527	-0.1024	0.1003
-0.066	3.886	4.245	0.6206	0.7895	0.31	0.1883	0.066	-0.2985	-0.6298	-1.086	1.05	1.372	0.6585	0.4351	0.1354	-0.8154	0.728	-0.07955	0.1101
-0.064	4.277	4.616	0.6833	0.8669	0.3388	0.2038	0.09197	-0.3148	-0.6773	-1.154	1.164	1.488	0.7058	0.3402	0.1329	-0.8939	0.8062	-0.05468	0.1179
-0.062	4.656	4.967	0.7509	0.9461	0.3688	0.2187	0.1176	-0.331	-0.7212	-1.216	1.281	1.599	0.7503	0.2368	0.1307	-0.9728	0.8867	-0.02735	0.1244
-0.06	5.018	5.295	0.8222	1.026	0.3997	0.2334	0.1427	-0.3458	-0.7597	-1.269	1.401	1.702	0.7901	0.132	0.1281	-1.05	0.9686	0.002775	0.1304
-0.058	5.361	5.6	0.896	1.105	0.4311	0.2482	0.1669	-0.3576	-0.7916	-1.312	1.519	1.798	0.8232	0.0342	0.1256	-1.122	1.051	0.03609	0.1366
-0.056	5.681	5.878	0.971	1.182	0.4629	0.2638	0.1902	-0.3647	-0.8161	-1.343	1.634	1.883	0.8481	-0.04813	0.1235	-1.185	1.133	0.07319	0.1436
-0.054	5.974	6.128	1.046	1.257	0.4957	0.2812	0.213	-0.3654	-0.8322	-1.361	1.745	1.96	0.8632	-0.1078	0.1226	-1.237	1.215	0.1149	0.1524
-0.052	6.241	6.351	1.122	1.33	0.5304	0.3016	0.2355	-0.3579	-0.8398	-1.364	1.851	2.028	0.8682	-0.1397	0.1233	-1.274	1.296	0.162	0.1636
-0.05	6.479	6.547	1.198	1.4	0.5676	0.3258	0.2582	-0.3409	-0.8391	-1.354	1.95	2.088	0.8635	-0.1409	0.1253	-1.295	1.377	0.2151	0.1777
-0.048	6.689	6.716	1.274	1.468	0.6078	0.3543	0.2809	-0.314	-0.8308	-1.329	2.042	2.14	0.8506	-0.1107	0.1281	-1.298	1.458	0.2745	0.1948
-0.046	6.871	6.859	1.352	1.533	0.6509	0.3869	0.3034	-0.2772	-0.8161	-1.292	2.127	2.185	0.8318	-0.05057	0.1308	-1.284	1.538	0.3401	0.2149
-0.044	7.025	6.978	1.431	1.596	0.6964	0.4227	0.3256	-0.2316	-0.7964	-1.244	2.203	2.223	0.81	0.03509	0.1328	-1.254	1.619	0.4113	0.2376
-0.042	7.15	7.072	1.514	1.656	0.7438	0.461	0.3471	-0.1784	-0.7728	-1.188	2.271	2.253	0.7887	0.1396	0.1335	-1.211	1.7	0.4875	0.2624
-0.04	7.247	7.143	1.598	1.713	0.7921	0.5006	0.3679	-0.1194	-0.746	-1.124	2.33	2.276	0.7708	0.2551	0.1331	-1.155	1.781	0.5676	0.2887
-0.038	7.315	7.193	1.685	1.766	0.8407	0.5405	0.3883	-0.05656	-0.7165	-1.056	2.382	2.292	0.7585	0.3732	0.1319	-1.088	1.861	0.6506	0.316
-0.036	7.356	7.221	1.773	1.815	0.8889	0.5795	0.4083	0.008115	-0.685	-0.9855	2.424	2.301	0.753	0.4865	0.1304	-1.013	1.94	0.7353	0.3439
-0.034	7.368	7.23	1.86	1.858	0.9359	0.616	0.4283	0.07225	-0.6524	-0.9144	2.459	2.302	0.7547	0.5882	0.1286	-0.9311	2.018	0.8201	0.3717
-0.032	7.352	7.22	1.944	1.895	0.9811	0.6485	0.4482	0.1334	-0.6195	-0.8452	2.484	2.296	0.7634	0.6733	0.1265	-0.8465	2.093	0.9035	0.3985
-0.03	7.308	7.195	2.024	1.922	1.023	0.6754	0.4679	0.189	-0.5871	-0.7796	2.499	2.282	0.778	0.7387	0.1236	-0.7624	2.163	0.9835	0.4234
-0.028	7.238	7.152	2.095	1.939	1.06	0.6947	0.4872	0.2365	-0.5556	-0.7191	2.504	2.259	0.7968	0.7835	0.1194	-0.6828	2.228	1.058	0.4454
-0.026	7.142	7.093	2.154	1.944	1.091	0.7042	0.5055	0.2734	-0.5247	-0.6647	2.499	2.226	0.8173	0.8081	0.1134	-0.6116	2.284	1.125	0.4634
-0.024	7.021	7.017	2.2	1.933	1.111	0.7017	0.5216	0.2969	-0.4944	-0.6175	2.481	2.181	0.8361	0.8125	0.1049	-0.5528	2.328	1.183	0.4758
-0.022	6.876	6.921	2.227	1.905	1.118	0.6849	0.5344	0.3049	-0.4641	-0.5783	2.451	2.123	0.8495	0.7959	0.0934	-0.51	2.358	1.228	0.4816
-0.02	6.708	6.805	2.235	1.857	1.11	0.6521	0.5427	0.2958	-0.4331	-0.5477	2.408	2.052	0.8545	0.7568	0.07901	-0.4851	2.371	1.258	0.4799
-0.018	6.518	6.667	2.22	1.79	1.084	0.6025	0.5458	0.2691	-0.4004	-0.5256	2.353	1.968	0.849	0.6947	0.06259	-0.4785	2.365	1.272	0.4707
-0.016	6.307	6.509	2.181	1.702	1.042	0.5361	0.5437	0.2255	-0.365	-0.5112	2.284	1.872	0.8321	0.6111	0.04591	-0.4886	2.337	1.27	0.4548
-0.014	6.076	6.331	2.12	1.595	0.9847	0.4543	0.5371	0.1668	-0.3267	-0.5032	2.204	1.767	0.8039	0.5107	0.03135	-0.5129	2.288	1.251	0.4337
-0.012	5.827	6.134	2.037	1.471	0.9132	0.3594	0.5269	0.09584	-0.2855	-0.4999	2.113	1.653	0.7659	0.3996	0.02129	-0.548	2.217	1.216	0.4092
-0.01	5.563	5.92	1.932	1.333	0.8307	0.2549	0.5141	0.01612	-0.2421	-0.4994	2.014	1.534	0.7201	0.2843	0.01747	-0.59	2.127	1.168	0.3836
-0.008	5.284	5.691	1.809	1.185	0.7401	0.1446	0.4998	-0.06861	-0.1974	-0.4997	1.907	1.409	0.6693	0.1696	0.02065	-0.6355	2.019	1.109	0.3586
-0.006	4.993	5.448	1.67	1.03	0.6441	0.03272	0.4843	-0.1547	-0.1521	-0.4992	1.794	1.281	0.6155	0.05873	0.03049	-0.681	1.894	1.04	0.3361
-0.004	4.692	5.193	1.515	0.8716	0.5448	-0.07673	0.4679	-0.2388	-0.1066	-0.4964	1.676	1.152	0.5603	-0.04696	0.0458	-0.7239	1.755	0.9637	0.3172
-0.002	4.382	4.927	1.349	0.7122	0.4446	-0.1801	0.4505	-0.3179	-0.06151	-0.4901	1.554	1.022	0.5037	-0.1471	0.06492	-0.7618	1.603	0.8828	0.3025
0	4.063	4.653	1.174	0.5546	0.3455	-0.274	0.432	-0.3895	-0.01748	-0.4793	1.426	0.8916	0.4455	-0.2412	0.08608	-0.793	1.443	0.799	0.2923
0.002	3.739	4.373	0.9922	0.4011	0.2494	-0.3558	0.4121	-0.4517	0.02503	-0.4634	1.294	0.7628	0.3852	-0.3285	0.1078	-0.816	1.275	0.714	0.2866
0.004	3.409	4.088	0.8065	0.2537	0.1581	-0.4237	0.3907	-0.503	0.06561	-0.4422	1.158	0.6356	0.3226	-0.4072	0.129	-0.8295	1.102	0.6294	0.2849
0.006	3.077	3.799	0.6195	0.1134	0.07311	-0.4766	0.3676	-0.5428	0.1038	-0.4161	1.017	0.5103	0.2579	-0.4751	0.1492	-0.8326	0.9264	0.5461	0.2867
0.008	2.744	3.506	0.4333	-0.0192	-0.004722	-0.5144	0.3424	-0.5713	0.139	-0.3864	0.8742	0.3871	0.1917	-0.5306	0.1682	-0.8247	0.7504	0.4646	0.2909
0.01	2.411	3.212	0.2499	-0.1442	-0.07504	-0.5379	0.3144	-0.5894	0.1701	-0.355	0.7291	0.2665	0.1245	-0.5732	0.1861	-0.8064	0.5752	0.3849	0.2962
0.012	2.081	2.915	0.07085	-0.2619	-0.1379	-0.5485	0.2831	-0.5986	0.1957	-0.3238	0.5836	0.1489	0.05717	-0.6029	0.2026	-0.7789	0.4021	0.3067	0.3011
0.014	1.757	2.617	-0.1019	-0.3727	-0.1937	-0.548	0.2478	-0.6007	0.2147	-0.2943	0.4391	0.03532	-0.009417	-0.6203	0.2174	-0.7443	0.2323	0.2298	0.3044
0.016	1.44	2.319	-0.2666	-0.4769	-0.2429	-0.5385	0.2084	-0.5976	0.2257	-0.2683	0.2974	-0.07328	-0.07434	-0.626	0.2301	-0.7054	0.06724	0.1542	0.3048
0.018	1.135	2.021	-0.4214	-0.5746	-0.2865	-0.522	0.165	-0.5911	0.2281	-0.247	0.1605	-0.1761	-0.1368	-0.6206	0.2403	-0.6648	-0.09173	0.08011	0.3012
0.02	0.8427	1.724	-0.5647	-0.6665	-0.3256	-0.501	0.118	-0.5831	0.2211	-0.2321	0.03067	-0.2729	-0.1961	-0.6049	0.2474	-0.625	-0.2432	0.007548	0.2929
0.022	0.566	1.43	-0.6954	-0.7531	-0.3616	-0.4779	0.06772	-0.5754	0.2046	-0.2251	-0.09037	-0.3638	-0.2514	-0.5803	0.2511	-0.588	-0.3858	-0.06348	0.2789
0.024	0.3063	1.14	-0.8125	-0.8352	-0.3952	-0.4547	0.01463	-0.5693	0.1782	-0.2273	-0.201	-0.449	-0.3013	-0.5491	0.2515	-0.5557	-0.5186	-0.133	0.2586
0.026	0.06472	0.8575	-0.9155	-0.9132	-0.4272	-0.4334	-0.04074	-0.5663	0.1418	-0.2397	-0.2998	-0.5291	-0.3444	-0.514	0.2483	-0.5301	-0.6404	-0.2012	0.2314
0.028	-0.158	0.5841	-1.004	-0.9874	-0.4576	-0.4155	-0.09779	-0.5674	0.09547	-0.2629	-0.3857	-0.6046	-0.3791	-0.478	0.2413	-0.513	-0.7503	-0.2678	0.1973
0.03	-0.3611	0.3223	-1.077	-1.057	-0.4865	-0.4022	-0.1559	-0.5734	0.03941	-0.2969	-0.4577	-0.6757	-0.4039	-0.4439	0.2299	-0.5066	-0.8475	-0.3326	0.1562
0.032	-0.5444	0.07435	-1.135	-1.123	-0.5139	-0.3944	-0.2147	-0.5848	-0.02607	-0.3411	-0.5149	-0.7425	-0.4179	-0.4139	0.214	-0.5121	-0.9313	-0.3949	0.1085
0.034	-0.7079	-0.1583	-1.179	-1.184	-0.5402	-0.3926	-0.2736	-0.602	-0.1007	-0.3946	-0.5572	-0.8047	-0.4204	-0.3896	0.1936	-0.5302	-1.002	-0.4542	0.05449
0.036	-0.8523	-0.3743	-1.208	-1.24	-0.5659	-0.3972	-0.3324	-0.6249	-0.1843	-0.456	-0.5849	-0.8618	-0.4116	-0.3713	0.1691	-0.5606	-1.058	-0.5098	-0.005241
0.038	-0.9789	-0.5728	-1.224	-1.29	-0.5915	-0.4082	-0.3907	-0.6533	-0.2767	-0.5238	-0.5992	-0.913	-0.3925	-0.3591	0.1404	-0.6025	-1.102	-0.5611	-0.07
0.04	-1.089	-0.7531	-1.229	-1.334	-0.6175	-0.4253	-0.4483	-0.6869	-0.3777	-0.5959	-0.6016	-0.9576	-0.3652	-0.3527	0.1071	-0.6542	-1.133	-0.6076	-0.139
0.042	-1.185	-0.9154	-1.223	-1.371	-0.644	-0.4479	-0.5053	-0.725	-0.4872	-0.6704	-0.5939	-0.9952	-0.3326	-0.3524	0.06807	-0.7142	-1.153	-0.6491	-0.2115
0.044	-1.267	-1.06	-1.209	-1.4	-0.6709	-0.4754	-0.562	-0.7671	-0.6053	-0.7454	-0.5779	-1.025	-0.2976	-0.3596	0.02233	-0.7809	-1.16	-0.6852	-0.2868
0.046	-1.337	-1.189	-1.188	-1.419	-0.6982	-0.5067	-0.6188	-0.8127	-0.7319	-0.8191	-0.5553	-1.049	-0.2627	-0.3759	-0.03079	-0.853	-1.158	-0.7163	-0.3643
0.048	-1.396	-1.302	-1.161	-1.427	-0.7252	-0.5407	-0.6758	-0.8606	-0.8663	-0.8895	-0.5279	-1.065	-0.2296	-0.4027	-0.09098	-0.929	-1.146	-0.7424	-0.4431
0.05	-1.443	-1.4	-1.13	-1.423	-0.7512	-0.5757	-0.7328	-0.9096	-1.007	-0.9541	-0.4971	-1.074	-0.1996	-0.4398	-0.1569	-1.007	-1.124	-0.7634	-0.5219
0.052	-1.479	-1.486	-1.097	-1.404	-0.775	-0.6098	-0.7886	-0.9577	-1.15	-1.01	-0.4645	-1.076	-0.174	-0.4854	-0.2266	-1.083	-1.093	-0.779	-0.5988
0.054	-1.507	-1.558	-1.061	-1.369	-0.7954	-0.6412	-0.8418	-1.003	-1.293	-1.055	-0.4314	-1.071	-0.1543	-0.536	-0.2976	-1.155	-1.054	-0.7887	-0.6715
0.056	-1.526	-1.617	-1.023	-1.317	-0.8112	-0.668	-0.8905	-1.042	-1.431	-1.084	-0.399	-1.058	-0.1418	-0.5873	-0.3678	-1.217	-1.006	-0.7918	-0.7374
0.058	-1.537	-1.663	-0.9828	-1.248	-0.8215	-0.6887	-0.9327	-1.072	-1.561	-1.095	-0.3678	-1.038	-0.1377	-0.6349	-0.4349	-1.268	-0.9501	-0.7878	-0.7941
0.06	-1.542	-1.696	-0.9394	-1.162	-0.8252	-0.7021	-0.966	-1.092	-1.678	-1.084	-0.3379	-1.012	-0.1421	-0.6752	-0.4966	-1.301	-0.8861	-0.7763	-0.8388
0.062	-1.54	-1.715	-0.8923	-1.062	-0.821	-0.7065	-0.9881	-1.097	-1.778	-1.049	-0.3087	-0.9779	-0.1547	-0.706	-0.5506	-1.315	-0.8145	-0.7564	-0.8689
0.064	-1.532	-1.719	-0.8404	-0.9466	-0.8075	-0.7001	-0.9967	-1.085	-1.856	-0.9871	-0.2796	-0.9375	-0.1741	-0.7262	-0.5947	-1.305	-0.7356	-0.7273	-0.8821
0.066	-1.517	-1.709	-0.7828	-0.8192	-0.7833	-0.6811	-0.9898	-1.053	-1.908	-0.8968	-0.2498	-0.8908	-0.1982	-0.7349	-0.6271	-1.269	-0.6497	-0.6881	-0.8759
0.068	-1.496	-1.686	-0.7189	-0.6816	-0.747	-0.6486	-0.9659	-0.9987	-1.931	-0.7775	-0.2187	-0.838	-0.2244	-0.7315	-0.6465	-1.204	-0.5576	-0.6381	-0.8487
0.07	-1.47	-1.65	-0.6488	-0.5368	-0.6983	-0.6023	-0.9243	-0.9206	-1.922	-0.6294	-0.186	-0.7804	-0.2503	-0.715	-0.6523	-1.107	-0.4605	-0.5773	-0.7995
0.072	-1.44	-1.603	-0.5733	-0.3884	-0.6375	-0.5432	-0.865	-0.8185	-1.877	-0.4529	-0.1521	-0.7192	-0.2739	-0.6852	-0.6445	-0.9773	-0.3601	-0.5061	-0.7279
0.074	-1.406	-1.551	-0.4941	-0.2401	-0.5661	-0.4731	-0.7885	-0.6926	-1.795	-0.249	-0.1179	-0.6566	-0.2941	-0.6428	-0.6234	-0.813	-0.2588	-0.426	-0.6342
0.076	-1.371	-1.494	-0.4137	-0.09619	-0.4864	-0.3943	-0.6958	-0.5437	-1.673	-0.0185	-0.08524	-0.595	-0.3108	-0.5902	-0.589	-0.613	-0.1595	-0.3389	-0.519
0.078	-1.335	-1.438	-0.3353	0.03952	-0.4012	-0.3093	-0.5881	-0.3726	-1.509	0.2383	-0.05639	-0.5371	-0.3244	-0.5313	-0.541	-0.3771	-0.06561	-0.2474	-0.3834
0.08	-1.3	-1.384	-0.2626	0.1631	-0.3141	-0.2207	-0.4671	-0.1806	-1.3	0.5214	-0.034	-0.4857	-0.3357	-0.4709	-0.4786	-0.1054	0.01933	-0.1544	-0.2288
0.082	-1.269	-1.333	-0.1997	0.2707	-0.2291	-0.1315	-0.3343	0.03035	-1.044	0.8312	-0.02074	-0.4441	-0.3456	-0.4141	-0.401	0.2014	0.0914	-0.0637	-0.05747
0.084	-1.243	-1.288	-0.151	0.3583	-0.1503	-0.04543	-0.1926	0.2574	-0.7406	1.168	-0.01925	-0.4156	-0.3553	-0.3654	-0.3076	0.5422	0.1464	0.02029	0.1273
0.086	-1.223	-1.247	-0.1211	0.4218	-0.08226	0.03347	-0.04511	0.4966	-0.3905	1.53	-0.03217	-0.4035	-0.3665	-0.3288	-0.1984	0.9156	0.1802	0.0925	0.3212
0.088	-1.209	-1.213	-0.1143	0.4574	-0.02924	0.1008	0.1042	0.7433	0.00424	1.916	-0.062	-0.4105	-0.3813	-0.3078	-0.07346	1.32	0.1886	0.1476	0.5186
0.09	-1.204	-1.184	-0.1337	0.4618	0.005064	0.1524	0.2511	0.9922	0.4404	2.323	-0.1108	-0.4388	-0.4018	-0.3056	0.06748	1.753	0.1683	0.1804	0.7136
0.092	-1.206	-1.16	-0.1816	0.4326	0.01752	0.1845	0.3918	1.238	0.9135	2.747	-0.18	-0.4897	-0.4298	-0.3245	0.2245	2.211	0.117	0.1864	0.9
0.094	-1.215	-1.139	-0.259	0.3685	0.005699	0.1937	0.5226	1.475	1.418	3.183	-0.27	-0.5635	-0.4664	-0.3651	0.3975	2.691	0.03353	0.162	1.072
0.096	-1.23	-1.119	-0.3656	0.2695	-0.03207	0.1776	0.6405	1.696	1.947	3.626	-0.3804	-0.6594	-0.512	-0.4258	0.5857	3.186	-0.08216	0.1048	1.224
0.098	-1.248	-1.098	-0.4996	0.1368	-0.09647	0.1347	0.7432	1.897	2.494	4.067	-0.5095	-0.7759	-0.5664	-0.503	0.7879	3.691	-0.2286	0.01389	1.351
0.1	-1.267	-1.074	-0.6584	-0.02673	-0.187	0.0649	0.829	2.073	3.05	4.5	-0.6548	-0.9109	-0.6293	-0.5918	1.002	4.197	-0.4029	-0.1101	1.449
0.102	-1.285	-1.046	-0.8381	-0.2174	-0.302	-0.0308	0.8971	2.22	3.604	4.915	-0.8132	-1.061	-0.7001	-0.6864	1.225	4.696	-0.6012	-0.265	1.517
0.104	-1.298	-1.01	-1.034	-0.4304	-0.4389	-0.1504	0.947	2.334	4.149	5.302	-0.981	-1.223	-0.778	-0.7808	1.454	5.178	-0.8184	-0.4472	1.552
0.106	-1.304	-0.9662	-1.242	-0.6609	-0.5942	-0.2911	0.9789	2.415	4.672	5.651	-1.154	-1.392	-0.8614	-0.8698	1.684	5.633	-1.049	-0.652	1.555
0.108	-1.299	-0.9109	-1.457	-0.9032	-0.7638	-0.4491	0.993	2.46	5.163	5.954	-1.329	-1.563	-0.9481	-0.9496	1.91	6.053	-1.287	-0.874	1.524
0.11	-1.28	-0.8419	-1.673	-1.151	-0.9427	-0.6198	0.9903	2.47	5.612	6.2	-1.5	-1.729	-1.035	-1.019	2.128	6.427	-1.525	-1.107	1.463
0.112	-1.243	-0.757	-1.884	-1.397	-1.125	-0.7973	0.972	2.446	6.01	6.382	-1.663	-1.887	-1.118	-1.076	2.332	6.747	-1.757	-1.344	1.374
0.114	-1.187	-0.6539	-2.085	-1.634	-1.306	-0.9754	0.9394	2.389	6.347	6.493	-1.813	-2.029	-1.195	-1.124	2.519	7.002	-1.976	-1.578	1.26
0.116	-1.107	-0.5313	-2.269	-1.855	-1.479	-1.148	0.894	2.303	6.617	6.527	-1.943	-2.152	-1.262	-1.162	2.681	7.185	-2.174	-1.802	1.126
0.118	-1.003	-0.3884	-2.431	-2.053	-1.639	-1.309	0.8372	2.19	6.812	6.479	-2.05	-2.25	-1.318	-1.193	2.815	7.288	-2.347	-2.009	0.9755
0.12	-0.8719	-0.2253	-2.564	-2.221	-1.78	-1.453	0.7706	2.052	6.926	6.348	-2.13	-2.319	-1.358	-1.217	2.915	7.304	-2.486	-2.192	0.8141
0.122	-0.7142	-0.04199	-2.665	-2.352	-1.899	-1.575	0.6959	1.894	6.954	6.132	-2.177	-2.356	-1.382	-1.233	2.974	7.228	-2.588	-2.346	0.6467
0.124	-0.5284	0.1615	-2.726	-2.443	-1.989	-1.671	0.6151	1.719	6.896	5.833	-2.19	-2.359	-1.387	-1.239	2.99	7.055	-2.647	-2.464	0.4785
0.126	-0.3139	0.3858	-2.745	-2.488	-2.048	-1.736	0.5303	1.53	6.75	5.454	-2.166	-2.324	-1.372	-1.233	2.958	6.784	-2.658	-2.541	0.315
0.128	-0.07072	0.6315	-2.719	-2.485	-2.07	-1.768	0.4441	1.334	6.521	5.001	-2.102	-2.252	-1.337	-1.213	2.875	6.415	-2.618	-2.573	0.1615
0.13	0.2005	0.8993	-2.644	-2.43	-2.053	-1.762	0.3588	1.134	6.212	4.483	-1.998	-2.14	-1.279	-1.18	2.741	5.953	-2.524	-2.556	0.02294
0.132	0.4982	1.19	-2.52	-2.323	-1.995	-1.718	0.2768	0.9348	5.83	3.91	-1.853	-1.99	-1.2	-1.133	2.557	5.401	-2.376	-2.489	-0.09618
0.134	0.8199	1.502	-2.347	-2.166	-1.895	-1.635	0.2	0.7417	5.384	3.293	-1.669	-1.801	-1.1	-1.071	2.326	4.77	-2.174	-2.371	-0.1925
0.136	1.163	1.836	-2.128	-1.96	-1.755	-1.514	0.1298	0.5577	4.88	2.644	-1.446	-1.578	-0.9785	-0.9945	2.052	4.069	-1.922	-2.203	-0.2638
0.138	1.523	2.189	-1.864	-1.71	-1.577	-1.357	0.06715	0.3853	4.327	1.976	-1.188	-1.321	-0.8387	-0.9026	1.739	3.309	-1.622	-1.989	-0.3091
0.14	1.897	2.558	-1.56	-1.422	-1.366	-1.17	0.01269	0.226	3.734	1.302	-0.9005	-1.036	-0.6826	-0.7967	1.395	2.502	-1.283	-1.732	-0.3286
0.142	2.279	2.939	-1.22	-1.101	-1.125	-0.9565	-0.03338	0.08068	3.109	0.6338	-0.5876	-0.7259	-0.5132	-0.6796	1.026	1.663	-0.9083	-1.439	-0.3234
0.144	2.664	3.326	-0.8508	-0.7534	-0.8615	-0.7214	-0.07102	-0.05009	2.462	-0.01563	-0.2554	-0.3971	-0.3336	-0.5553	0.6415	0.8048	-0.5072	-1.115	-0.2953
0.146	3.044	3.712	-0.458	-0.3872	-0.58	-0.4704	-0.1004	-0.1663	1.806	-0.6334	0.09004	-0.05556	-0.147	-0.4282	0.2491	-0.05806	-0.0872	-0.7669	-0.2467
0.148	3.414	4.089	-0.04894	-0.00964	-0.2871	-0.2098	-0.122	-0.2682	1.151	-1.207	0.4424	0.2921	0.04313	-0.3018	-0.1428	-0.9113	0.3432	-0.4028	-0.1809
0.15	3.767	4.449	0.3683	0.3711	0.01066	0.05402	-0.1367	-0.3569	0.5094	-1.727	0.7954	0.6388	0.2336	-0.1785	-0.5268	-1.741	0.7753	-0.03016	-0.1016
0.152	4.097	4.784	0.7854	0.7467	0.3068	0.3144	-0.1454	-0.4334	-0.1098	-2.184	1.143	0.9772	0.4214	-0.05991	-0.8963	-2.533	1.201	0.343	-0.01306
0.154	4.399	5.085	1.194	1.109	0.5952	0.5655	-0.1493	-0.4988	-0.6965	-2.571	1.479	1.3	0.6035	0.05257	-1.246	-3.276	1.611	0.7089	0.08047
0.156	4.669	5.346	1.587	1.452	0.8704	0.8026	-0.1492	-0.5539	-1.242	-2.883	1.798	1.601	0.7769	0.157	-1.57	-3.956	1.999	1.061	0.1753
0.158	4.9	5.562	1.957	1.769	1.128	1.022	-0.1454	-0.5989	-1.739	-3.117	2.094	1.874	0.9383	0.2515	-1.866	-4.563	2.359	1.392	0.2685
0.16	5.089	5.729	2.298	2.055	1.364	1.221	-0.1382	-0.6333	-2.18	-3.269	2.361	2.114	1.084	0.3345	-2.129	-5.088	2.685	1.699	0.3581
0.162	5.234	5.845	2.605	2.309	1.575	1.399	-0.1274	-0.6567	-2.559	-3.339	2.595	2.318	1.212	0.4059	-2.356	-5.522	2.975	1.977	0.4424
0.164	5.331	5.911	2.875	2.527	1.76	1.553	-0.1134	-0.6683	-2.873	-3.326	2.793	2.484	1.318	0.4666	-2.546	-5.859	3.224	2.222	0.5202
0.166	5.38	5.926	3.105	2.709	1.918	1.683	-0.09637	-0.6675	-3.119	-3.234	2.951	2.611	1.401	0.5181	-2.697	-6.094	3.43	2.434	0.5905
0.168	5.379	5.892	3.293	2.855	2.047	1.79	-0.07674	-0.6534	-3.296	-3.063	3.067	2.698	1.459	0.5617	-2.809	-6.224	3.594	2.609	0.6526
0.17	5.33	5.812	3.439	2.965	2.149	1.873	-0.05505	-0.6251	-3.404	-2.819	3.141	2.746	1.493	0.5984	-2.883	-6.248	3.714	2.747	0.7059
0.172	5.233	5.688	3.543	3.04	2.224	1.935	-0.03193	-0.5824	-3.445	-2.505	3.172	2.756	1.5	0.6289	-2.919	-6.169	3.791	2.849	0.7498
0.174	5.09	5.522	3.606	3.081	2.272	1.976	-0.008106	-0.5252	-3.421	-2.128	3.161	2.728	1.48	0.6541	-2.92	-5.992	3.826	2.915	0.7843
0.176	4.904	5.316	3.63	3.091	2.297	1.998	0.01566	-0.4539	-3.334	-1.694	3.11	2.665	1.435	0.6751	-2.889	-5.725	3.821	2.947	0.809
0.178	4.677	5.074	3.619	3.071	2.299	2.003	0.0387	-0.3694	-3.189	-1.213	3.023	2.568	1.366	0.6931	-2.829	-5.376	3.779	2.945	0.8242
0.18	4.412	4.799	3.573	3.023	2.278	1.993	0.06045	-0.2727	-2.99	-0.6922	2.901	2.442	1.276	0.7082	-2.741	-4.956	3.701	2.913	0.8302
0.182	4.113	4.494	3.496	2.951	2.238	1.97	0.08052	-0.1647	-2.743	-0.1408	2.75	2.289	1.169	0.7199	-2.63	-4.474	3.591	2.852	0.8278
0.184	3.784	4.162	3.391	2.857	2.179	1.937	0.09886	-0.04612	-2.453	0.4322	2.574	2.112	1.048	0.7264	-2.497	-3.941	3.451	2.765	0.8179
0.186	3.43	3.806	3.26	2.745	2.103	1.895	0.1159	0.08211	-2.127	1.018	2.377	1.917	0.9172	0.7256	-2.345	-3.366	3.285	2.655	0.8019
0.188	3.056	3.428	3.106	2.617	2.014	1.848	0.1325	0.2192	-1.77	1.609	2.164	1.707	0.7824	0.716	-2.176	-2.758	3.096	2.526	0.7819
0.19	2.666	3.035	2.932	2.477	1.915	1.797	0.1502	0.3641	-1.387	2.196	1.941	1.487	0.6475	0.697	-1.992	-2.128	2.887	2.381	0.76
0.192	2.265	2.628	2.743	2.327	1.809	1.743	0.1704	0.5157	-0.984	2.774	1.711	1.261	0.5161	0.6701	-1.796	-1.484	2.663	2.224	0.7386
0.194	1.858	2.213	2.54	2.17	1.699	1.689	0.1948	0.6729	-0.5653	3.337	1.479	1.033	0.3912	0.6383	-1.589	-0.8345	2.425	2.058	0.7202
0.196	1.447	1.792	2.327	2.008	1.587	1.635	0.225	0.8344	-0.1353	3.879	1.248	0.8062	0.2754	0.6054	-1.374	-0.1869	2.178	1.888	0.7071
0.198	1.036	1.37	2.107	1.843	1.478	1.58	0.2626	0.9988	0.3017	4.397	1.019	0.5841	0.1711	0.5751	-1.151	0.4529	1.925	1.715	0.701
0.2	0.627	0.9484	1.884	1.674	1.371	1.526	0.3085	1.164	0.7413	4.886	0.7953	0.3693	0.08007	0.5499	-0.9229	1.079	1.667	1.543	0.7033
0.202	0.2231	0.529	1.66	1.504	1.268	1.472	0.3634	1.33	1.178	5.342	0.5787	0.1641	0.003664	0.5308	-0.6908	1.686	1.41	1.373	0.7147
0.204	-0.1728	0.1138	1.439	1.332	1.171	1.418	0.4274	1.493	1.608	5.761	0.3715	-0.02987	-0.05777	0.517	-0.4561	2.271	1.154	1.207	0.7353
0.206	-0.5574	-0.2949	1.223	1.161	1.081	1.366	0.5005	1.652	2.026	6.14	0.1758	-0.2113	-0.1048	0.5051	-0.2197	2.829	0.9038	1.047	0.7647
0.208	-0.9275	-0.6946	1.016	0.9916	0.9978	1.314	0.5822	1.807	2.428	6.477	-0.006507	-0.3797	-0.139	0.4909	0.01802	3.357	0.6615	0.8932	0.8021
0.21	-1.281	-1.083	0.8215	0.8251	0.9228	1.263	0.6721	1.954	2.81	6.77	-0.1743	-0.5351	-0.1622	0.471	0.257	3.852	0.4296	0.7474	0.8466
0.212	-1.615	-1.456	0.64	0.663	0.856	1.214	0.7692	2.092	3.172	7.02	-0.327	-0.6779	-0.1767	0.4435	0.4971	4.311	0.2097	0.6096	0.8972
0.214	-1.928	-1.813	0.4726	0.5066	0.7967	1.166	0.8724	2.221	3.512	7.228	-0.4644	-0.8093	-0.1842	0.4091	0.7379	4.732	0.003307	0.4802	0.9526
0.216	-2.221	-2.151	0.3194	0.3567	0.7442	1.118	0.9801	2.338	3.83	7.396	-0.5866	-0.9307	-0.1863	0.3703	0.9784	5.112	-0.1889	0.3591	1.012
0.218	-2.493	-2.468	0.1797	0.2142	0.6972	1.071	1.09	2.443	4.123	7.525	-0.6938	-1.043	-0.1842	0.3299	1.216	5.451	-0.3665	0.2465	1.073
0.22	-2.743	-2.765	0.05262	0.08001	0.6543	1.025	1.201	2.535	4.391	7.617	-0.7865	-1.149	-0.1792	0.2903	1.449	5.747	-0.5293	0.1423	1.135
0.222	-2.973	-3.041	-0.06277	-0.04507	0.6142	0.9789	1.31	2.613	4.634	7.674	-0.8652	-1.247	-0.172	0.2531	1.673	6.002	-0.6775	0.04635	1.197
0.224	-3.182	-3.295	-0.1675	-0.1604	0.5756	0.9342	1.414	2.677	4.85	7.699	-0.9309	-1.339	-0.1635	0.2196	1.884	6.215	-0.8117	-0.04147	1.257
0.226	-3.372	-3.529	-0.2624	-0.2655	0.538	0.8911	1.512	2.727	5.038	7.693	-0.9845	-1.425	-0.154	0.1913	2.08	6.39	-0.9324	-0.1216	1.314
0.228	-3.543	-3.742	-0.3485	-0.3608	0.501	0.8495	1.601	2.764	5.199	7.658	-1.027	-1.506	-0.1436	0.1698	2.257	6.526	-1.041	-0.1946	1.367
0.23	-3.698	-3.938	-0.4271	-0.4466	0.4642	0.8092	1.681	2.786	5.332	7.595	-1.061	-1.582	-0.1321	0.1565	2.415	6.626	-1.138	-0.2614	1.415
0.232	-3.837	-4.116	-0.4992	-0.5242	0.4273	0.7694	1.75	2.796	5.436	7.506	-1.087	-1.654	-0.1187	0.1514	2.553	6.694	-1.225	-0.3233	1.457
0.234	-3.961	-4.277	-0.5661	-0.5946	0.3901	0.7294	1.808	2.792	5.512	7.391	-1.106	-1.723	-0.1027	0.1529	2.671	6.73	-1.304	-0.3813	1.493
0.236	-4.07	-4.422	-0.6286	-0.6584	0.3525	0.6891	1.854	2.777	5.56	7.254	-1.12	-1.786	-0.08371	0.1582	2.771	6.739	-1.375	-0.4361	1.523
0.238	-4.163	-4.551	-0.6872	-0.7163	0.3147	0.6487	1.89	2.75	5.582	7.097	-1.13	-1.844	-0.06145	0.1639	2.854	6.724	-1.44	-0.4881	1.548
0.24	-4.239	-4.661	-0.7425	-0.7687	0.2768	0.6085	1.916	2.715	5.577	6.921	-1.135	-1.894	-0.036	0.1665	2.919	6.687	-1.499	-0.5375	1.567
0.242	-4.299	-4.754	-0.795	-0.8162	0.2389	0.5689	1.933	2.67	5.549	6.73	-1.138	-1.936	-0.00751	0.1627	2.967	6.631	-1.552	-0.5845	1.582
0.244	-4.342	-4.828	-0.8455	-0.8596	0.2012	0.53	1.941	2.619	5.497	6.525	-1.138	-1.968	0.02382	0.15	2.998	6.558	-1.6	-0.6293	1.594
0.246	-4.366	-4.881	-0.8947	-0.8994	0.1639	0.4914	1.941	2.56	5.423	6.309	-1.134	-1.989	0.05752	0.1275	3.012	6.468	-1.645	-0.6721	1.602
0.248	-4.372	-4.915	-0.943	-0.9363	0.1276	0.4531	1.934	2.496	5.327	6.083	-1.128	-1.998	0.09263	0.09584	3.008	6.363	-1.687	-0.7129	1.607
0.25	-4.36	-4.929	-0.9903	-0.9704	0.09365	0.415	1.922	2.426	5.209	5.847	-1.119	-1.996	0.1277	0.05698	2.987	6.244	-1.726	-0.7513	1.611
0.252	-4.331	-4.923	-1.035	-1.001	0.06365	0.378	1.906	2.353	5.073	5.604	-1.106	-1.982	0.1613	0.01341	2.95	6.112	-1.762	-0.7864	1.615
0.254	-4.286	-4.898	-1.077	-1.028	0.03981	0.3432	1.888	2.278	4.919	5.355	-1.089	-1.956	0.1922	-0.03247	2.897	5.968	-1.794	-0.8166	1.62
0.256	-4.226	-4.853	-1.111	-1.049	0.02447	0.3125	1.871	2.202	4.75	5.099	-1.068	-1.919	0.2199	-0.07849	2.83	5.814	-1.82	-0.8399	1.628
0.258	-4.152	-4.789	-1.136	-1.063	0.01975	0.2878	1.856	2.129	4.568	4.839	-1.041	-1.868	0.2447	-0.1223	2.751	5.653	-1.837	-0.8543	1.64
0.26	-4.063	-4.704	-1.149	-1.066	0.02738	0.2712	1.846	2.06	4.378	4.576	-1.009	-1.804	0.2674	-0.1607	2.663	5.486	-1.845	-0.8575	1.658
0.262	-3.961	-4.599	-1.146	-1.057	0.04857	0.2646	1.842	1.997	4.183	4.311	-0.9708	-1.726	0.2889	-0.1895	2.569	5.317	-1.84	-0.8479	1.684
0.264	-3.844	-4.471	-1.126	-1.034	0.08399	0.2696	1.847	1.942	3.985	4.047	-0.9266	-1.632	0.3104	-0.2039	2.472	5.148	-1.821	-0.8238	1.718
0.266	-3.713	-4.319	-1.088	-0.995	0.1337	0.2877	1.861	1.898	3.79	3.785	-0.8769	-1.523	0.3324	-0.1995	2.374	4.982	-1.785	-0.7844	1.761
0.268	-3.567	-4.144	-1.032	-0.9397	0.1974	0.3194	1.886	1.865	3.599	3.527	-0.8225	-1.399	0.3549	-0.1729	2.277	4.82	-1.733	-0.7291	1.814
0.27	-3.406	-3.945	-0.9596	-0.8682	0.274	0.3651	1.92	1.844	3.415	3.275	-0.7648	-1.259	0.3772	-0.1228	2.183	4.665	-1.664	-0.6583	1.876
0.272	-3.232	-3.724	-0.8736	-0.7808	0.3618	0.4241	1.963	1.834	3.238	3.03	-0.7054	-1.104	0.3982	-0.05056	2.092	4.515	-1.58	-0.573	1.945
0.274	-3.045	-3.482	-0.7767	-0.6788	0.4591	0.4959	2.013	1.837	3.067	2.791	-0.6465	-0.9378	0.4169	0.04079	2.005	4.371	-1.48	-0.4748	2.019
0.276	-2.847	-3.225	-0.6725	-0.5638	0.5633	0.5794	2.066	1.851	2.902	2.559	-0.5898	-0.7621	0.4327	0.1471	1.919	4.232	-1.367	-0.3655	2.097
0.278	-2.64	-2.955	-0.5647	-0.4379	0.6719	0.6735	2.122	1.875	2.742	2.334	-0.5372	-0.5802	0.4458	0.2641	1.835	4.098	-1.243	-0.2475	2.176
0.28	-2.426	-2.68	-0.4568	-0.3039	0.7824	0.7764	2.178	1.91	2.588	2.117	-0.4904	-0.3954	0.4561	0.3884	1.754	3.968	-1.111	-0.1232	2.255
0.282	-2.208	-2.402	-0.3527	-0.1654	0.8917	0.8855	2.232	1.953	2.44	1.907	-0.4509	-0.2106	0.4635	0.5171	1.675	3.841	-0.974	0.004977	2.331
0.284	-1.989	-2.128	-0.2556	-0.02616	0.9967	0.9978	2.281	2.004	2.298	1.706	-0.4205	-0.02866	0.4674	0.6486	1.599	3.717	-0.8353	0.134	2.402
0.286	-1.773	-1.862	-0.1687	0.1097	1.095	1.11	2.324	2.059	2.163	1.514	-0.4003	0.1479	0.467	0.7816	1.526	3.596	-0.6987	0.2606	2.466
0.288	-1.563	-1.609	-0.09482	0.2382	1.182	1.219	2.359	2.117	2.035	1.331	-0.3913	0.3169	0.4615	0.9152	1.455	3.479	-0.5681	0.3817	2.52
0.29	-1.363	-1.373	-0.03611	0.3558	1.258	1.32	2.384	2.176	1.911	1.158	-0.3942	0.4764	0.4502	1.049	1.386	3.363	-0.4468	0.4941	2.563
0.292	-1.178	-1.158	0.005924	0.4597	1.319	1.412	2.396	2.233	1.791	0.9949	-0.409	0.6245	0.4328	1.181	1.318	3.25	-0.3377	0.5948	2.592
0.294	-1.009	-0.9673	0.03055	0.5476	1.365	1.492	2.394	2.286	1.674	0.8402	-0.4354	0.7596	0.4093	1.311	1.25	3.138	-0.2429	0.6813	2.606
0.296	-0.8604	-0.8026	0.0377	0.6179	1.394	1.556	2.377	2.331	1.559	0.6935	-0.4725	0.8799	0.3801	1.439	1.182	3.025	-0.1642	0.7512	2.603
0.298	-0.7325	-0.6647	0.02788	0.6695	1.405	1.602	2.342	2.365	1.446	0.5536	-0.5191	0.984	0.3455	1.565	1.113	2.91	-0.1025	0.8025	2.581
0.3	-0.6268	-0.5534	0.002041	0.7018	1.396	1.627	2.29	2.386	1.334	0.4197	-0.5737	1.071	0.306	1.687	1.042	2.793	-0.05861	0.8331	2.538
0.302	-0.5437	-0.4677	-0.03855	0.7143	1.367	1.629	2.217	2.39	1.223	0.2908	-0.6347	1.138	0.2616	1.801	0.9683	2.671	-0.03285	0.8415	2.473
0.304	-0.4838	-0.406	-0.09239	0.7066	1.316	1.606	2.125	2.374	1.112	0.1665	-0.7007	1.186	0.2125	1.904	0.8902	2.544	-0.02542	0.8265	2.385
0.306	-0.4474	-0.367	-0.1578	0.6786	1.243	1.557	2.011	2.337	1.003	0.04665	-0.7701	1.213	0.1589	1.99	0.8079	2.411	-0.03628	0.7875	2.272
0.308	-0.4344	-0.3493	-0.2332	0.6302	1.149	1.479	1.877	2.276	0.8948	-0.06867	-0.8416	1.219	0.1018	2.056	0.7216	2.271	-0.06505	0.7247	2.136
0.31	-0.4443	-0.3516	-0.3164	0.5619	1.034	1.375	1.724	2.191	0.789	-0.179	-0.9137	1.205	0.04194	2.097	0.6317	2.125	-0.1109	0.6388	1.977
0.312	-0.4755	-0.3727	-0.4054	0.4746	0.8998	1.244	1.552	2.082	0.6852	-0.2841	-0.9844	1.171	-0.01961	2.111	0.5383	1.973	-0.1726	0.5315	1.796
0.314	-0.5257	-0.411	-0.4976	0.3696	0.75	1.089	1.366	1.949	0.5833	-0.3837	-1.052	1.12	-0.08179	2.096	0.4419	1.815	-0.248	0.4051	1.597
0.316	-0.5915	-0.4652	-0.5904	0.2489	0.5873	0.9109	1.167	1.794	0.4828	-0.4786	-1.115	1.052	-0.1434	2.05	0.3431	1.654	-0.3349	0.2624	1.381
0.318	-0.6697	-0.5336	-0.6813	0.1145	0.4146	0.7137	0.9597	1.617	0.3832	-0.5696	-1.171	0.9712	-0.2033	1.973	0.243	1.49	-0.4305	0.1063	1.151
0.32	-0.7569	-0.6156	-0.7684	-0.03148	0.2348	0.5	0.7457	1.421	0.2835	-0.6579	-1.221	0.8777	-0.2608	1.868	0.143	1.324	-0.5323	-0.06013	0.9096
0.322	-0.8504	-0.7107	-0.8502	-0.187	0.05002	0.2731	0.5277	1.207	0.1827	-0.7443	-1.263	0.7734	-0.3158	1.738	0.04384	1.156	-0.6376	-0.2339	0.6597
0.324	-0.9477	-0.8186	-0.9256	-0.3498	-0.1375	0.03657	0.3076	0.979	0.07946	-0.8296	-1.299	0.6598	-0.3684	1.587	-0.05392	0.9883	-0.7441	-0.4121	0.4034
0.326	-1.047	-0.9385	-0.9937	-0.517	-0.3258	-0.206	0.087	0.7384	-0.02753	-0.9141	-1.329	0.5388	-0.4186	1.42	-0.1505	0.8214	-0.8493	-0.5922	0.1429
0.328	-1.145	-1.069	-1.054	-0.6854	-0.5123	-0.4506	-0.1325	0.489	-0.1395	-0.9981	-1.353	0.4125	-0.4662	1.24	-0.2463	0.6564	-0.9508	-0.7714	-0.1195
0.33	-1.242	-1.207	-1.105	-0.8514	-0.6946	-0.6928	-0.3493	0.2344	-0.2572	-1.082	-1.372	0.2835	-0.511	1.05	-0.3419	0.4943	-1.046	-0.9471	-0.3815
0.332	-1.335	-1.35	-1.145	-1.011	-0.87	-0.9283	-0.5619	-0.02151	-0.3811	-1.165	-1.386	0.1544	-0.5525	0.8518	-0.4378	0.3363	-1.132	-1.117	-0.6407
0.334	-1.424	-1.495	-1.175	-1.16	-1.036	-1.153	-0.7685	-0.2747	-0.511	-1.247	-1.395	0.02773	-0.5905	0.6489	-0.5338	0.1836	-1.208	-1.278	-0.8947
0.336	-1.506	-1.638	-1.193	-1.295	-1.189	-1.362	-0.9674	-0.5211	-0.6467	-1.328	-1.399	-0.09411	-0.6245	0.4448	-0.6294	0.0379	-1.27	-1.427	-1.141
0.338	-1.583	-1.777	-1.199	-1.414	-1.329	-1.554	-1.157	-0.757	-0.7879	-1.406	-1.398	-0.2094	-0.6541	0.2442	-0.724	-0.09907	-1.318	-1.565	-1.379
0.34	-1.653	-1.911	-1.193	-1.514	-1.454	-1.724	-1.337	-0.9793	-0.9343	-1.483	-1.391	-0.3171	-0.6791	0.05195	-0.8172	-0.2258	-1.351	-1.687	-1.606
0.342	-1.716	-2.039	-1.175	-1.594	-1.563	-1.873	-1.506	-1.185	-1.085	-1.556	-1.38	-0.4167	-0.6999	-0.1281	-0.909	-0.3413	-1.368	-1.795	-1.821
0.344	-1.775	-2.161	-1.148	-1.654	-1.656	-1.998	-1.664	-1.373	-1.241	-1.627	-1.364	-0.5084	-0.7177	-0.2935	-1	-0.4456	-1.371	-1.888	-2.023
0.346	-1.831	-2.278	-1.112	-1.694	-1.734	-2.101	-1.813	-1.542	-1.401	-1.696	-1.347	-0.5927	-0.7342	-0.443	-1.091	-0.5396	-1.36	-1.965	-2.212
0.348	-1.885	-2.389	-1.07	-1.715	-1.798	-2.181	-1.952	-1.692	-1.565	-1.764	-1.329	-0.6704	-0.7512	-0.5769	-1.184	-0.6249	-1.338	-2.028	-2.388
0.35	-1.941	-2.496	-1.024	-1.717	-1.849	-2.239	-2.082	-1.821	-1.732	-1.831	-1.314	-0.7421	-0.7706	-0.6957	-1.28	-0.7031	-1.306	-2.076	-2.55
0.352	-2	-2.598	-0.9763	-1.703	-1.887	-2.277	-2.205	-1.931	-1.903	-1.899	-1.302	-0.8086	-0.794	-0.8002	-1.379	-0.7753	-1.266	-2.112	-2.698
0.354	-2.064	-2.697	-0.9295	-1.675	-1.914	-2.295	-2.322	-2.022	-2.075	-1.967	-1.297	-0.8705	-0.8225	-0.8911	-1.482	-0.8423	-1.223	-2.136	-2.834
0.356	-2.137	-2.794	-0.8867	-1.636	-1.933	-2.298	-2.434	-2.095	-2.247	-2.035	-1.299	-0.9284	-0.857	-0.9685	-1.591	-0.9042	-1.177	-2.152	-2.958
0.358	-2.221	-2.89	-0.8503	-1.589	-1.945	-2.285	-2.541	-2.15	-2.415	-2.102	-1.31	-0.9829	-0.8977	-1.032	-1.705	-0.9616	-1.134	-2.161	-3.069
0.36	-2.317	-2.988	-0.8228	-1.538	-1.952	-2.261	-2.643	-2.19	-2.578	-2.168	-1.331	-1.034	-0.9445	-1.079	-1.822	-1.015	-1.095	-2.167	-3.17
0.362	-2.429	-3.09	-0.8056	-1.486	-1.955	-2.228	-2.739	-2.215	-2.73	-2.232	-1.362	-1.083	-0.9966	-1.109	-1.943	-1.065	-1.063	-2.171	-3.259
0.364	-2.556	-3.199	-0.8003	-1.437	-1.956	-2.187	-2.83	-2.227	-2.868	-2.293	-1.405	-1.13	-1.053	-1.12	-2.065	-1.112	-1.039	-2.175	-3.336
0.366	-2.699	-3.315	-0.8074	-1.391	-1.955	-2.139	-2.912	-2.227	-2.989	-2.35	-1.458	-1.174	-1.114	-1.111	-2.186	-1.156	-1.026	-2.179	-3.402
0.368	-2.857	-3.441	-0.8276	-1.352	-1.953	-2.088	-2.985	-2.215	-3.088	-2.401	-1.521	-1.216	-1.178	-1.084	-2.304	-1.197	-1.024	-2.186	-3.456
0.37	-3.031	-3.577	-0.8608	-1.32	-1.949	-2.034	-3.048	-2.194	-3.166	-2.447	-1.594	-1.255	-1.247	-1.04	-2.417	-1.235	-1.034	-2.194	-3.497
0.372	-3.22	-3.725	-0.907	-1.296	-1.944	-1.978	-3.099	-2.163	-3.22	-2.487	-1.677	-1.291	-1.32	-0.9831	-2.524	-1.27	-1.056	-2.205	-3.527
0.374	-3.423	-3.884	-0.966	-1.281	-1.936	-1.921	-3.139	-2.125	-3.251	-2.52	-1.767	-1.324	-1.4	-0.915	-2.621	-1.301	-1.089	-2.218	-3.544
0.376	-3.64	-4.056	-1.037	-1.275	-1.928	-1.864	-3.166	-2.079	-3.261	-2.547	-1.866	-1.355	-1.486	-0.8382	-2.706	-1.328	-1.134	-2.233	-3.55
0.378	-3.871	-4.24	-1.121	-1.278	-1.918	-1.808	-3.181	-2.029	-3.25	-2.568	-1.973	-1.383	-1.579	-0.7546	-2.777	-1.351	-1.19	-2.249	-3.546
0.38	-4.113	-4.438	-1.216	-1.289	-1.907	-1.754	-3.184	-1.974	-3.221	-2.585	-2.086	-1.41	-1.677	-0.6662	-2.831	-1.369	-1.257	-2.267	-3.531
0.382	-4.368	-4.649	-1.32	-1.309	-1.896	-1.702	-3.174	-1.916	-3.178	-2.598	-2.207	-1.436	-1.78	-0.5748	-2.867	-1.383	-1.332	-2.284	-3.506
0.384	-4.632	-4.871	-1.432	-1.337	-1.884	-1.653	-3.152	-1.856	-3.123	-2.609	-2.333	-1.463	-1.884	-0.4825	-2.883	-1.394	-1.415	-2.299	-3.471
0.386	-4.904	-5.105	-1.549	-1.372	-1.87	-1.605	-3.118	-1.796	-3.06	-2.619	-2.463	-1.49	-1.986	-0.3904	-2.881	-1.4	-1.503	-2.31	-3.427
0.388	-5.182	-5.349	-1.668	-1.413	-1.853	-1.56	-3.072	-1.734	-2.992	-2.628	-2.596	-1.52	-2.084	-0.2995	-2.862	-1.403	-1.594	-2.316	-3.373
0.39	-5.465	-5.602	-1.785	-1.461	-1.834	-1.517	-3.015	-1.672	-2.92	-2.636	-2.733	-1.552	-2.175	-0.2101	-2.827	-1.403	-1.687	-2.316	-3.311
0.392	-5.75	-5.862	-1.899	-1.514	-1.81	-1.475	-2.947	-1.611	-2.848	-2.642	-2.871	-1.587	-2.259	-0.123	-2.779	-1.4	-1.778	-2.308	-3.241
0.394	-6.036	-6.129	-2.009	-1.573	-1.784	-1.435	-2.87	-1.552	-2.778	-2.648	-3.01	-1.625	-2.335	-0.03986	-2.722	-1.395	-1.869	-2.291	-3.165
0.396	-6.324	-6.403	-2.112	-1.636	-1.755	-1.397	-2.787	-1.496	-2.712	-2.654	-3.149	-1.668	-2.403	0.03707	-2.657	-1.39	-1.956	-2.266	-3.084
0.398	-6.611	-6.682	-2.209	-1.705	-1.724	-1.361	-2.699	-1.444	-2.652	-2.659	-3.288	-1.716	-2.463	0.1047	-2.588	-1.384	-2.041	-2.233	-3.001
0.4	-6.899	-6.965	-2.3	-1.777	-1.693	-1.328	-2.609	-1.396	-2.596	-2.663	-3.426	-1.769	-2.515	0.16	-2.517	-1.378	-2.123	-2.192	-2.916
0.402	-7.186	-7.253	-2.386	-1.854	-1.663	-1.297	-2.518	-1.353	-2.545	-2.666	-3.561	-1.827	-2.56	0.2007	-2.446	-1.373	-2.202	-2.144	-2.832
0.404	-7.472	-7.542	-2.467	-1.932	-1.634	-1.267	-2.43	-1.315	-2.498	-2.666	-3.694	-1.89	-2.598	0.2261	-2.377	-1.369	-2.277	-2.089	-2.748
0.406	-7.756	-7.833	-2.544	-2.012	-1.607	-1.24	-2.344	-1.281	-2.454	-2.662	-3.822	-1.958	-2.627	0.2367	-2.312	-1.365	-2.348	-2.028	-2.667
0.408	-8.036	-8.122	-2.617	-2.091	-1.583	-1.213	-2.262	-1.253	-2.412	-2.655	-3.945	-2.031	-2.646	0.2336	-2.249	-1.363	-2.413	-1.962	-2.587
0.41	-8.31	-8.406	-2.686	-2.168	-1.56	-1.187	-2.185	-1.229	-2.373	-2.644	-4.061	-2.11	-2.656	0.2185	-2.19	-1.36	-2.474	-1.89	-2.51
0.412	-8.576	-8.684	-2.752	-2.241	-1.54	-1.162	-2.113	-1.211	-2.337	-2.63	-4.169	-2.193	-2.655	0.1932	-2.135	-1.358	-2.528	-1.812	-2.435
0.414	-8.832	-8.952	-2.815	-2.31	-1.522	-1.138	-2.046	-1.197	-2.303	-2.613	-4.268	-2.281	-2.645	0.1593	-2.083	-1.355	-2.577	-1.731	-2.363
0.416	-9.077	-9.206	-2.876	-2.375	-1.506	-1.115	-1.985	-1.187	-2.273	-2.594	-4.359	-2.372	-2.626	0.118	-2.035	-1.35	-2.622	-1.645	-2.294
0.418	-9.309	-9.447	-2.937	-2.436	-1.492	-1.094	-1.93	-1.182	-2.246	-2.574	-4.44	-2.465	-2.597	0.0703	-1.991	-1.345	-2.662	-1.558	-2.229
0.42	-9.529	-9.672	-2.998	-2.493	-1.479	-1.074	-1.88	-1.18	-2.221	-2.551	-4.513	-2.558	-2.562	0.01739	-1.953	-1.336	-2.699	-1.47	-2.169
0.422	-9.734	-9.881	-3.06	-2.547	-1.469	-1.056	-1.836	-1.181	-2.198	-2.526	-4.577	-2.65	-2.519	-0.0385	-1.92	-1.326	-2.735	-1.382	-2.113
0.424	-9.926	-10.08	-3.122	-2.599	-1.461	-1.042	-1.797	-1.184	-2.175	-2.498	-4.633	-2.741	-2.472	-0.09422	-1.892	-1.312	-2.77	-1.297	-2.062
0.426	-10.1	-10.26	-3.186	-2.65	-1.455	-1.031	-1.763	-1.189	-2.152	-2.467	-4.684	-2.829	-2.422	-0.1461	-1.868	-1.296	-2.806	-1.215	-2.017
0.428	-10.27	-10.43	-3.25	-2.7	-1.453	-1.026	-1.734	-1.197	-2.127	-2.435	-4.729	-2.915	-2.373	-0.1909	-1.847	-1.278	-2.844	-1.139	-1.979
0.43	-10.43	-10.59	-3.315	-2.75	-1.454	-1.027	-1.71	-1.208	-2.102	-2.401	-4.77	-2.998	-2.326	-0.2261	-1.829	-1.258	-2.885	-1.071	-1.948
0.432	-10.57	-10.75	-3.381	-2.801	-1.46	-1.035	-1.691	-1.222	-2.076	-2.368	-4.807	-3.078	-2.284	-0.2503	-1.812	-1.238	-2.929	-1.011	-1.925
0.434	-10.71	-10.9	-3.448	-2.852	-1.471	-1.049	-1.678	-1.239	-2.05	-2.338	-4.841	-3.153	-2.248	-0.2637	-1.797	-1.218	-2.977	-0.9609	-1.912
0.436	-10.83	-11.05	-3.515	-2.905	-1.487	-1.07	-1.672	-1.261	-2.027	-2.313	-4.872	-3.223	-2.219	-0.2679	-1.784	-1.201	-3.03	-0.9222	-1.909
0.438	-10.95	-11.19	-3.582	-2.958	-1.509	-1.096	-1.674	-1.286	-2.007	-2.294	-4.901	-3.288	-2.198	-0.2659	-1.772	-1.186	-3.087	-0.8955	-1.916
0.44	-11.07	-11.34	-3.65	-3.011	-1.536	-1.128	-1.684	-1.315	-1.994	-2.284	-4.928	-3.347	-2.185	-0.2613	-1.761	-1.178	-3.147	-0.8815	-1.935
0.442	-11.18	-11.48	-3.717	-3.065	-1.569	-1.164	-1.702	-1.348	-1.989	-2.282	-4.953	-3.4	-2.181	-0.2584	-1.753	-1.176	-3.212	-0.8807	-1.967
0.444	-11.29	-11.62	-3.783	-3.118	-1.607	-1.204	-1.73	-1.387	-1.992	-2.291	-4.977	-3.449	-2.185	-0.2603	-1.748	-1.184	-3.28	-0.8935	-2.01
0.446	-11.39	-11.75	-3.85	-3.173	-1.65	-1.249	-1.767	-1.433	-2.004	-2.311	-5.001	-3.494	-2.198	-0.2687	-1.748	-1.202	-3.351	-0.9201	-2.067
0.448	-11.5	-11.88	-3.916	-3.227	-1.699	-1.298	-1.813	-1.485	-2.026	-2.342	-5.025	-3.535	-2.218	-0.2831	-1.752	-1.231	-3.425	-0.9606	-2.136
0.45	-11.6	-12.01	-3.981	-3.283	-1.752	-1.352	-1.869	-1.544	-2.058	-2.385	-5.051	-3.573	-2.243	-0.3014	-1.761	-1.268	-3.502	-1.015	-2.217
0.452	-11.7	-12.13	-4.045	-3.339	-1.809	-1.41	-1.933	-1.61	-2.1	-2.44	-5.079	-3.608	-2.274	-0.3211	-1.775	-1.314	-3.579	-1.081	-2.31
0.454	-11.8	-12.25	-4.107	-3.395	-1.869	-1.472	-2.004	-1.682	-2.153	-2.506	-5.106	-3.638	-2.307	-0.3406	-1.794	-1.367	-3.655	-1.159	-2.412
0.456	-11.9	-12.35	-4.163	-3.451	-1.93	-1.536	-2.081	-1.76	-2.217	-2.585	-5.131	-3.665	-2.342	-0.3597	-1.815	-1.425	-3.729	-1.246	-2.523
0.458	-11.98	-12.44	-4.212	-3.505	-1.991	-1.602	-2.162	-1.843	-2.291	-2.673	-5.154	-3.687	-2.376	-0.3789	-1.84	-1.489	-3.797	-1.34	-2.638
0.46	-12.06	-12.52	-4.251	-3.554	-2.049	-1.667	-2.243	-1.928	-2.375	-2.77	-5.171	-3.702	-2.408	-0.3988	-1.868	-1.557	-3.856	-1.436	-2.756
0.462	-12.13	-12.59	-4.277	-3.595	-2.101	-1.73	-2.323	-2.014	-2.467	-2.875	-5.18	-3.71	-2.434	-0.4194	-1.897	-1.628	-3.903	-1.532	-2.872
0.464	-12.18	-12.63	-4.286	-3.626	-2.146	-1.787	-2.399	-2.098	-2.565	-2.984	-5.179	-3.71	-2.453	-0.4405	-1.928	-1.701	-3.936	-1.623	-2.983
0.466	-12.21	-12.65	-4.277	-3.645	-2.182	-1.836	-2.467	-2.178	-2.666	-3.097	-5.166	-3.701	-2.462	-0.4617	-1.958	-1.776	-3.95	-1.706	-3.086
0.468	-12.22	-12.66	-4.246	-3.648	-2.206	-1.875	-2.525	-2.252	-2.768	-3.209	-5.14	-3.682	-2.462	-0.4825	-1.985	-1.851	-3.944	-1.777	-3.176
0.47	-12.22	-12.64	-4.194	-3.634	-2.218	-1.902	-2.572	-2.319	-2.867	-3.318	-5.1	-3.654	-2.45	-0.502	-2.009	-1.926	-3.917	-1.833	-3.252
0.472	-12.19	-12.6	-4.119	-3.603	-2.217	-1.918	-2.604	-2.377	-2.959	-3.42	-5.046	-3.616	-2.428	-0.519	-2.026	-2	-3.867	-1.871	-3.312
0.474	-12.14	-12.54	-4.023	-3.554	-2.202	-1.923	-2.622	-2.425	-3.04	-3.513	-4.978	-3.569	-2.395	-0.5329	-2.035	-2.072	-3.795	-1.892	-3.353
0.476	-12.07	-12.47	-3.905	-3.489	-2.174	-1.917	-2.623	-2.463	-3.107	-3.595	-4.897	-3.513	-2.351	-0.5442	-2.036	-2.142	-3.702	-1.893	-3.373
0.478	-11.98	-12.38	-3.769	-3.407	-2.134	-1.901	-2.607	-2.491	-3.158	-3.665	-4.804	-3.448	-2.294	-0.5555	-2.027	-2.208	-3.588	-1.875	-3.373
0.48	-11.87	-12.28	-3.615	-3.311	-2.083	-1.877	-2.574	-2.508	-3.19	-3.721	-4.7	-3.377	-2.226	-0.5705	-2.008	-2.269	-3.456	-1.839	-3.352
0.482	-11.74	-12.17	-3.446	-3.201	-2.021	-1.845	-2.524	-2.516	-3.204	-3.763	-4.586	-3.3	-2.146	-0.5939	-1.977	-2.327	-3.308	-1.787	-3.311
0.484	-11.6	-12.05	-3.265	-3.081	-1.95	-1.807	-2.458	-2.514	-3.2	-3.794	-4.464	-3.221	-2.055	-0.6295	-1.934	-2.381	-3.148	-1.72	-3.25
0.486	-11.45	-11.93	-3.075	-2.953	-1.87	-1.763	-2.376	-2.504	-3.179	-3.812	-4.333	-3.14	-1.953	-0.6801	-1.878	-2.431	-2.978	-1.639	-3.17
0.488	-11.28	-11.8	-2.879	-2.818	-1.783	-1.713	-2.277	-2.484	-3.141	-3.818	-4.196	-3.061	-1.842	-0.7465	-1.807	-2.476	-2.801	-1.548	-3.072
0.49	-11.1	-11.67	-2.678	-2.68	-1.689	-1.659	-2.163	-2.456	-3.086	-3.813	-4.052	-2.985	-1.721	-0.8285	-1.72	-2.518	-2.62	-1.447	-2.956
0.492	-10.91	-11.53	-2.476	-2.541	-1.589	-1.601	-2.033	-2.419	-3.013	-3.795	-3.904	-2.914	-1.593	-0.925	-1.617	-2.556	-2.438	-1.338	-2.824
0.494	-10.71	-11.39	-2.274	-2.404	-1.483	-1.539	-1.888	-2.373	-2.921	-3.765	-3.752	-2.851	-1.458	-1.034	-1.5	-2.59	-2.257	-1.222	-2.675
0.496	-10.51	-11.25	-2.074	-2.27	-1.372	-1.475	-1.73	-2.32	-2.812	-3.723	-3.598	-2.798	-1.317	-1.153	-1.369	-2.621	-2.078	-1.102	-2.512
0.498	-10.3	-11.11	-1.877	-2.141	-1.258	-1.41	-1.56	-2.259	-2.687	-3.67	-3.443	-2.755	-1.172	-1.278	-1.228	-2.648	-1.903	-0.9789	-2.336
0.5	-10.09	-10.96	-1.685	-2.019	-1.141	-1.344	-1.379	-2.192	-2.547	-3.606	-3.287	-2.725	-1.024	-1.405	-1.078	-2.673	-1.734	-0.8541	-2.148
0.502	-9.871	-10.8	-1.5	-1.905	-1.024	-1.28	-1.189	-2.12	-2.395	-3.533	-3.129	-2.708	-0.8739	-1.528	-0.9205	-2.695	-1.572	-0.7294	-1.952
0.504	-9.649	-10.64	-1.321	-1.8	-0.9068	-1.216	-0.9918	-2.043	-2.232	-3.453	-2.971	-2.704	-0.725	-1.643	-0.7588	-2.713	-1.418	-0.6058	-1.748
0.506	-9.423	-10.47	-1.15	-1.705	-0.7903	-1.154	-0.7896	-1.963	-2.062	-3.365	-2.811	-2.713	-0.5792	-1.747	-0.5942	-2.729	-1.271	-0.4844	-1.539
0.508	-9.193	-10.29	-0.9859	-1.619	-0.6755	-1.094	-0.5842	-1.878	-1.886	-3.271	-2.65	-2.734	-0.4386	-1.837	-0.4289	-2.739	-1.133	-0.3665	-1.327
0.51	-8.96	-10.1	-0.83	-1.542	-0.5635	-1.036	-0.3781	-1.792	-1.705	-3.172	-2.487	-2.765	-0.3045	-1.912	-0.2655	-2.744	-1.003	-0.253	-1.115
0.512	-8.725	-9.899	-0.6818	-1.474	-0.4556	-0.9811	-0.1741	-1.703	-1.523	-3.067	-2.323	-2.802	-0.1775	-1.971	-0.1071	-2.741	-0.8809	-0.145	-0.9045
0.514	-8.487	-9.688	-0.5413	-1.415	-0.3527	-0.9288	0.025	-1.614	-1.34	-2.958	-2.158	-2.844	-0.05744	-2.015	0.04307	-2.729	-0.7664	-0.04346	-0.6988
0.516	-8.248	-9.467	-0.4085	-1.362	-0.2558	-0.8793	0.2161	-1.525	-1.16	-2.846	-1.992	-2.887	0.05625	-2.043	0.182	-2.707	-0.659	0.05099	-0.5006
0.518	-8.006	-9.238	-0.2837	-1.316	-0.166	-0.8328	0.3964	-1.438	-0.984	-2.73	-1.827	-2.928	0.1641	-2.056	0.3073	-2.676	-0.5584	0.1378	-0.3124
0.52	-7.762	-9.001	-0.1674	-1.276	-0.0842	-0.7889	0.5634	-1.354	-0.8135	-2.612	-1.664	-2.962	0.2656	-2.053	0.4171	-2.635	-0.4643	0.2167	-0.1363
0.522	-7.517	-8.758	-0.06072	-1.239	-0.01129	-0.7477	0.7147	-1.273	-0.6495	-2.491	-1.505	-2.985	0.3594	-2.034	0.5099	-2.585	-0.3767	0.2874	0.02595
0.524	-7.27	-8.509	0.03499	-1.205	0.05204	-0.7088	0.8487	-1.196	-0.4923	-2.366	-1.351	-2.996	0.4432	-1.997	0.5853	-2.525	-0.2959	0.3501	0.1734
0.526	-7.023	-8.256	0.1184	-1.173	0.1055	-0.6718	0.9641	-1.122	-0.3424	-2.237	-1.203	-2.99	0.5147	-1.942	0.6431	-2.454	-0.222	0.4048	0.3054
0.528	-6.776	-8	0.1883	-1.142	0.1491	-0.6363	1.06	-1.052	-0.2001	-2.104	-1.065	-2.967	0.5722	-1.869	0.684	-2.372	-0.1554	0.4514	0.4215
0.53	-6.53	-7.742	0.2439	-1.111	0.183	-0.6021	1.136	-0.9834	-0.06664	-1.968	-0.9354	-2.923	0.6148	-1.778	0.7087	-2.28	-0.09632	0.4901	0.5216
0.532	-6.286	-7.484	0.2846	-1.078	0.2077	-0.5688	1.193	-0.9179	0.05636	-1.828	-0.8167	-2.86	0.6427	-1.671	0.7184	-2.178	-0.04497	0.5205	0.6056
0.534	-6.045	-7.227	0.3109	-1.044	0.224	-0.5362	1.23	-0.8551	0.1669	-1.686	-0.7089	-2.778	0.6573	-1.551	0.7153	-2.07	-0.001136	0.5429	0.6736
0.536	-5.806	-6.971	0.324	-1.006	0.2329	-0.5041	1.249	-0.7946	0.2624	-1.544	-0.6118	-2.678	0.6613	-1.421	0.7019	-1.956	0.03574	0.5577	0.726
0.538	-5.57	-6.715	0.326	-0.964	0.236	-0.4721	1.252	-0.7367	0.3404	-1.403	-0.5242	-2.561	0.6584	-1.282	0.6812	-1.837	0.06662	0.5655	0.7632
0.54	-5.336	-6.459	0.3196	-0.9177	0.2347	-0.4403	1.24	-0.6813	0.3978	-1.264	-0.4448	-2.429	0.6522	-1.138	0.6554	-1.715	0.09268	0.5672	0.7857
0.542	-5.105	-6.204	0.3076	-0.8669	0.2301	-0.4089	1.215	-0.6293	0.4322	-1.131	-0.3722	-2.284	0.6455	-0.9914	0.6261	-1.592	0.1151	0.5634	0.7934
0.544	-4.877	-5.947	0.2923	-0.812	0.2232	-0.3785	1.179	-0.5816	0.4418	-1.006	-0.3054	-2.128	0.6394	-0.8472	0.5936	-1.468	0.135	0.5547	0.7863
0.546	-4.655	-5.689	0.2756	-0.7539	0.2145	-0.3494	1.131	-0.5394	0.4256	-0.8918	-0.2438	-1.961	0.6337	-0.7107	0.5578	-1.347	0.1531	0.5411	0.7636
0.548	-4.44	-5.43	0.2587	-0.6939	0.2039	-0.3221	1.073	-0.5038	0.3837	-0.792	-0.1871	-1.787	0.627	-0.5872	0.5184	-1.233	0.1696	0.5224	0.725
0.55	-4.232	-5.169	0.2421	-0.6331	0.1913	-0.2972	1.006	-0.4757	0.317	-0.7093	-0.1352	-1.609	0.6175	-0.4806	0.475	-1.127	0.1847	0.4987	0.6698
0.552	-4.033	-4.907	0.2264	-0.5725	0.1766	-0.2748	0.9286	-0.4557	0.2274	-0.6457	-0.0881	-1.429	0.6031	-0.3933	0.4274	-1.034	0.1983	0.4699	0.5983
0.554	-3.842	-4.644	0.2117	-0.5126	0.1597	-0.2549	0.8432	-0.4434	0.1182	-0.6017	-0.04576	-1.251	0.5824	-0.3255	0.3765	-0.9524	0.2105	0.4367	0.5117
0.556	-3.66	-4.382	0.1983	-0.4537	0.1411	-0.2373	0.7511	-0.4376	-0.006165	-0.5767	-0.007948	-1.078	0.5546	-0.2757	0.3234	-0.8834	0.2216	0.4001	0.412
0.558	-3.484	-4.122	0.187	-0.3961	0.1214	-0.2218	0.6544	-0.4367	-0.1401	-0.5684	0.02578	-0.9143	0.5202	-0.2406	0.2701	-0.8255	0.2318	0.3612	0.3023
0.56	-3.314	-3.865	0.1783	-0.3404	0.1012	-0.2086	0.5555	-0.439	-0.2777	-0.5738	0.05618	-0.7618	0.4813	-0.2161	0.2183	-0.7768	0.2413	0.3215	0.1861
0.562	-3.146	-3.611	0.1732	-0.2869	0.08127	-0.198	0.4568	-0.4429	-0.4133	-0.5896	0.08431	-0.6234	0.4407	-0.1985	0.1701	-0.7351	0.2507	0.2823	0.06681
0.564	-2.979	-3.362	0.1726	-0.2359	0.06218	-0.1907	0.3607	-0.447	-0.5416	-0.6119	0.1116	-0.5005	0.4022	-0.1848	0.1271	-0.6984	0.2603	0.2446	-0.05171
0.566	-2.809	-3.115	0.177	-0.1875	0.04449	-0.1869	0.2695	-0.4497	-0.6582	-0.6371	0.1396	-0.3936	0.3691	-0.1728	0.09099	-0.6644	0.2707	0.2095	-0.1658
0.568	-2.634	-2.867	0.1869	-0.1413	0.02868	-0.1867	0.1853	-0.4497	-0.7592	-0.6614	0.1705	-0.3021	0.3447	-0.1607	0.06335	-0.6311	0.2828	0.178	-0.272
0.57	-2.448	-2.616	0.2025	-0.09643	0.01531	-0.1896	0.1105	-0.4456	-0.8413	-0.6813	0.2064	-0.2244	0.3311	-0.1465	0.04597	-0.5964	0.2975	0.1511	-0.3665
0.572	-2.248	-2.356	0.2245	-0.05175	0.005082	-0.1947	0.04702	-0.436	-0.9018	-0.6935	0.2496	-0.1576	0.3294	-0.128	0.04069	-0.5586	0.3161	0.1302	-0.4461
0.574	-2.027	-2.082	0.2535	-0.005552	-0.001147	-0.2005	-0.003233	-0.4198	-0.939	-0.6958	0.3021	-0.09871	0.3393	-0.1036	0.049	-0.5167	0.3401	0.1166	-0.5077
0.576	-1.781	-1.791	0.2903	0.04378	-0.002634	-0.2056	-0.03908	-0.3964	-0.9522	-0.6872	0.3653	-0.04428	0.3593	-0.07272	0.0714	-0.4707	0.3707	0.1116	-0.5493
0.578	-1.507	-1.477	0.3353	0.09752	0.001005	-0.2085	-0.06023	-0.3659	-0.9419	-0.6675	0.4402	0.008767	0.3866	-0.03671	0.107	-0.4216	0.409	0.1158	-0.5698
0.58	-1.201	-1.138	0.3887	0.1564	0.009765	-0.2083	-0.06726	-0.329	-0.9095	-0.6376	0.5269	0.06312	0.4183	0.001874	0.1533	-0.3715	0.4552	0.1294	-0.569
0.582	-0.8602	-0.7721	0.4505	0.221	0.02352	-0.2042	-0.06118	-0.2865	-0.8568	-0.5987	0.6255	0.1211	0.4517	0.03958	0.2073	-0.323	0.5093	0.1523	-0.5475
0.584	-0.4851	-0.3774	0.5206	0.2918	0.04237	-0.1951	-0.04298	-0.2392	-0.7855	-0.5522	0.7359	0.1845	0.4851	0.07255	0.2657	-0.2788	0.5713	0.1844	-0.5059
0.586	-0.07538	0.04723	0.5992	0.3694	0.06689	-0.1797	-0.01329	-0.1875	-0.6975	-0.4992	0.8578	0.255	0.5179	0.09709	0.3256	-0.2413	0.6414	0.2258	-0.4448
0.588	0.3677	0.5022	0.6864	0.4544	0.09804	-0.1564	0.02763	-0.1313	-0.5943	-0.4409	0.9909	0.3339	0.5505	0.1104	0.3852	-0.2122	0.7198	0.277	-0.3646
0.59	0.8417	0.9869	0.782	0.5475	0.1369	-0.1234	0.07983	-0.07035	-0.478	-0.3782	1.135	0.422	0.584	0.111	0.4433	-0.1923	0.8067	0.3383	-0.2658
0.592	1.344	1.5	0.8861	0.6484	0.1847	-0.07946	0.1435	-0.004357	-0.3506	-0.3121	1.289	0.5199	0.6203	0.0987	0.4996	-0.1821	0.9024	0.4104	-0.149
0.594	1.869	2.037	0.9985	0.757	0.2422	-0.02361	0.219	0.06678	-0.2137	-0.2431	1.452	0.6274	0.6613	0.07469	0.5546	-0.1809	1.007	0.4938	-0.01523
0.596	2.415	2.596	1.119	0.8726	0.3102	0.04465	0.3068	0.1431	-0.06876	-0.1711	1.623	0.7439	0.7087	0.04128	0.6091	-0.1876	1.12	0.5887	0.1346
0.598	2.977	3.172	1.247	0.9946	0.3894	0.1255	0.4071	0.2248	0.08317	-0.09568	1.8	0.8688	0.7628	0.002158	0.6647	-0.2002	1.241	0.6953	0.2991
0.6	3.551	3.761	1.382	1.123	0.48	0.2187	0.5204	0.3121	0.2412	-0.01594	1.982	1.001	0.8231	-0.0378	0.7229	-0.2156	1.37	0.8134	0.4772
0.602	4.133	4.359	1.523	1.256	0.582	0.3242	0.6464	0.4051	0.4042	0.06907	2.167	1.141	0.8883	-0.07324	0.7849	-0.2306	1.507	0.9428	0.6672
0.604	4.722	4.962	1.671	1.396	0.6952	0.4416	0.7846	0.5044	0.5705	0.1602	2.355	1.286	0.9578	-0.09935	0.8511	-0.2414	1.652	1.083	0.8676
0.606	5.315	5.569	1.823	1.543	0.8193	0.5708	0.9335	0.6104	0.7383	0.258	2.544	1.439	1.031	-0.1127	0.9213	-0.2446	1.804	1.233	1.077
0.608	5.91	6.178	1.98	1.698	0.9538	0.712	1.092	0.7236	0.9057	0.3628	2.733	1.597	1.107	-0.1113	0.9947	-0.2379	1.965	1.392	1.292
0.61	6.505	6.785	2.141	1.861	1.098	0.8651	1.256	0.844	1.071	0.4746	2.921	1.763	1.187	-0.09396	1.07	-0.2196	2.134	1.559	1.512
0.612	7.099	7.39	2.304	2.035	1.251	1.03	1.425	0.9714	1.233	0.5931	3.107	1.935	1.269	-0.05976	1.147	-0.1894	2.31	1.732	1.735
0.614	7.69	7.991	2.469	2.218	1.411	1.205	1.594	1.105	1.39	0.7176	3.289	2.113	1.352	-0.007685	1.222	-0.1475	2.494	1.911	1.958
0.616	8.277	8.585	2.633	2.412	1.576	1.391	1.761	1.245	1.54	0.8476	3.468	2.298	1.436	0.06299	1.295	-0.09454	2.685	2.094	2.178
0.618	8.857	9.172	2.797	2.616	1.746	1.585	1.923	1.389	1.68	0.9822	3.64	2.488	1.519	0.1522	1.365	-0.0313	2.881	2.279	2.394
0.62	9.429	9.75	2.958	2.829	1.917	1.787	2.077	1.537	1.81	1.121	3.807	2.682	1.598	0.2591	1.429	0.04126	3.081	2.465	2.603
0.622	9.989	10.32	3.114	3.051	2.089	1.996	2.221	1.687	1.928	1.262	3.968	2.881	1.672	0.3815	1.488	0.122	3.284	2.651	2.803
0.624	10.53	10.87	3.264	3.28	2.26	2.208	2.352	1.839	2.032	1.405	4.122	3.082	1.741	0.5167	1.541	0.2096	3.487	2.836	2.993
0.626	11.06	11.41	3.407	3.513	2.427	2.422	2.47	1.991	2.119	1.548	4.269	3.284	1.803	0.6611	1.588	0.3026	3.69	3.017	3.169
0.628	11.57	11.93	3.542	3.749	2.59	2.634	2.573	2.14	2.19	1.69	4.408	3.487	1.86	0.8106	1.63	0.3995	3.89	3.193	3.331
0.63	12.06	12.44	3.668	3.983	2.744	2.841	2.66	2.286	2.243	1.827	4.539	3.687	1.913	0.9611	1.666	0.4988	4.084	3.36	3.476
0.632	12.51	12.92	3.785	4.213	2.89	3.039	2.73	2.425	2.278	1.958	4.661	3.883	1.962	1.108	1.695	0.5993	4.27	3.517	3.601
0.634	12.94	13.37	3.892	4.436	3.023	3.225	2.783	2.556	2.293	2.081	4.774	4.073	2.006	1.249	1.719	0.7	4.445	3.659	3.705
0.636	13.34	13.79	3.989	4.648	3.141	3.394	2.819	2.676	2.292	2.195	4.877	4.254	2.044	1.379	1.736	0.8004	4.607	3.784	3.786
0.638	13.69	14.18	4.075	4.846	3.244	3.545	2.837	2.784	2.274	2.299	4.969	4.425	2.075	1.497	1.746	0.8999	4.753	3.889	3.843
0.64	14.01	14.52	4.148	5.028	3.328	3.673	2.838	2.877	2.241	2.393	5.05	4.585	2.097	1.601	1.747	0.9979	4.88	3.971	3.875
0.642	14.29	14.82	4.208	5.191	3.392	3.778	2.82	2.953	2.193	2.473	5.118	4.732	2.11	1.69	1.741	1.093	4.986	4.027	3.881
0.644	14.52	15.08	4.254	5.331	3.434	3.855	2.784	3.011	2.131	2.539	5.172	4.865	2.111	1.767	1.724	1.184	5.07	4.058	3.86
0.646	14.71	15.29	4.286	5.445	3.454	3.905	2.73	3.048	2.057	2.587	5.213	4.984	2.102	1.833	1.699	1.27	5.131	4.06	3.812
0.648	14.85	15.46	4.303	5.533	3.451	3.925	2.659	3.064	1.972	2.618	5.238	5.087	2.081	1.891	1.664	1.347	5.167	4.036	3.738
0.65	14.95	15.59	4.306	5.591	3.425	3.915	2.573	3.058	1.877	2.63	5.25	5.174	2.05	1.944	1.619	1.415	5.18	3.984	3.639
0.652	15.01	15.67	4.294	5.62	3.377	3.876	2.473	3.031	1.776	2.625	5.248	5.243	2.01	1.991	1.564	1.471	5.168	3.908	3.519
0.654	15.02	15.71	4.268	5.617	3.307	3.809	2.362	2.981	1.671	2.602	5.233	5.295	1.963	2.033	1.501	1.513	5.131	3.807	3.38
0.656	14.99	15.71	4.226	5.583	3.216	3.716	2.242	2.912	1.567	2.565	5.207	5.329	1.912	2.066	1.429	1.541	5.072	3.684	3.225
0.658	14.93	15.67	4.168	5.52	3.108	3.599	2.115	2.824	1.466	2.514	5.17	5.346	1.858	2.086	1.351	1.553	4.99	3.542	3.058
0.66	14.83	15.6	4.095	5.428	2.985	3.463	1.984	2.72	1.37	2.452	5.124	5.347	1.806	2.089	1.267	1.552	4.888	3.384	2.883
0.662	14.69	15.49	4.007	5.31	2.849	3.311	1.851	2.604	1.283	2.383	5.069	5.333	1.756	2.073	1.182	1.538	4.766	3.212	2.705
0.664	14.53	15.35	3.904	5.17	2.704	3.147	1.72	2.479	1.205	2.307	5.006	5.305	1.711	2.039	1.096	1.514	4.628	3.03	2.527
0.666	14.34	15.18	3.788	5.011	2.554	2.976	1.592	2.346	1.137	2.228	4.937	5.264	1.671	1.992	1.013	1.48	4.474	2.842	2.353
0.668	14.12	14.98	3.659	4.836	2.4	2.801	1.47	2.21	1.081	2.146	4.863	5.209	1.638	1.936	0.9354	1.439	4.308	2.65	2.185
0.67	13.88	14.75	3.52	4.649	2.246	2.623	1.355	2.07	1.035	2.063	4.783	5.142	1.609	1.877	0.8636	1.391	4.132	2.457	2.025
0.672	13.62	14.5	3.374	4.453	2.095	2.446	1.249	1.93	0.9987	1.979	4.7	5.062	1.585	1.82	0.799	1.337	3.946	2.265	1.875
0.674	13.34	14.23	3.221	4.249	1.947	2.27	1.153	1.79	0.9716	1.895	4.613	4.97	1.563	1.767	0.742	1.278	3.753	2.075	1.735
0.676	13.04	13.93	3.064	4.042	1.805	2.098	1.066	1.653	0.9519	1.81	4.523	4.865	1.541	1.718	0.6933	1.214	3.555	1.889	1.605
0.678	12.72	13.62	2.907	3.833	1.668	1.93	0.9902	1.517	0.9381	1.725	4.43	4.748	1.518	1.671	0.6531	1.146	3.354	1.708	1.486
0.68	12.38	13.28	2.751	3.624	1.539	1.767	0.924	1.386	0.9287	1.641	4.336	4.619	1.492	1.626	0.6216	1.073	3.151	1.533	1.377
0.682	12.03	12.93	2.598	3.418	1.417	1.609	0.8672	1.257	0.9225	1.557	4.24	4.479	1.463	1.578	0.5986	0.9956	2.948	1.364	1.277
0.684	11.66	12.57	2.448	3.216	1.301	1.457	0.8191	1.133	0.9191	1.475	4.143	4.33	1.429	1.526	0.5836	0.9139	2.746	1.202	1.188
0.686	11.28	12.19	2.304	3.019	1.192	1.309	0.779	1.012	0.918	1.394	4.043	4.171	1.39	1.467	0.576	0.8283	2.546	1.047	1.107
0.688	10.88	11.79	2.166	2.828	1.088	1.167	0.7457	0.896	0.9192	1.314	3.94	4.005	1.347	1.399	0.5747	0.7395	2.35	0.9	1.036
0.69	10.48	11.39	2.032	2.643	0.9907	1.032	0.7186	0.784	0.923	1.238	3.835	3.834	1.299	1.322	0.5787	0.6487	2.157	0.761	0.9737
0.692	10.06	10.97	1.904	2.464	0.8987	0.9033	0.6969	0.6774	0.93	1.166	3.727	3.659	1.248	1.235	0.5869	0.558	1.97	0.631	0.9214
0.694	9.633	10.54	1.781	2.293	0.8128	0.7835	0.6803	0.5777	0.9413	1.1	3.618	3.484	1.197	1.143	0.5984	0.47	1.789	0.5113	0.8798
0.696	9.199	10.1	1.663	2.129	0.7335	0.674	0.6688	0.4866	0.9576	1.04	3.506	3.311	1.145	1.049	0.6127	0.3873	1.617	0.4032	0.8502
0.698	8.76	9.662	1.55	1.972	0.6619	0.5768	0.6622	0.4062	0.9791	0.9884	3.392	3.143	1.094	0.9597	0.6293	0.3126	1.454	0.3077	0.8334
0.7	8.316	9.216	1.441	1.825	0.5985	0.4932	0.6601	0.3381	1.005	0.9458	3.276	2.982	1.044	0.879	0.6474	0.2479	1.302	0.2259	0.8302
0.702	7.87	8.769	1.336	1.687	0.5436	0.4244	0.6616	0.2836	1.035	0.9132	3.157	2.83	0.9959	0.8108	0.6663	0.1944	1.162	0.158	0.8405
0.704	7.424	8.322	1.235	1.558	0.4972	0.3712	0.6657	0.2433	1.067	0.8915	3.035	2.688	0.9503	0.7564	0.685	0.1519	1.034	0.1041	0.864
0.706	6.98	7.878	1.139	1.438	0.4593	0.3338	0.6714	0.2175	1.1	0.881	2.909	2.558	0.909	0.7143	0.7028	0.1196	0.918	0.06379	0.8998
0.708	6.541	7.437	1.048	1.328	0.4298	0.3122	0.6774	0.2055	1.132	0.8819	2.78	2.438	0.8732	0.6801	0.7188	0.09569	0.8142	0.03641	0.9467
0.71	6.11	7.004	0.9626	1.228	0.4085	0.3058	0.6827	0.2068	1.162	0.8937	2.647	2.331	0.8433	0.6486	0.7322	0.07824	0.7218	0.02099	1.003
0.712	5.692	6.58	0.882	1.137	0.3948	0.3136	0.6862	0.2202	1.188	0.9155	2.511	2.234	0.8187	0.6146	0.7424	0.06539	0.64	0.01633	1.068
0.714	5.291	6.17	0.8065	1.055	0.3876	0.334	0.6866	0.2441	1.21	0.946	2.373	2.15	0.7983	0.5751	0.7491	0.05543	0.5677	0.0209	1.139
0.716	4.909	5.778	0.7357	0.9826	0.3856	0.3647	0.6828	0.2768	1.227	0.9828	2.233	2.077	0.7806	0.529	0.7524	0.04667	0.5038	0.03291	1.215
0.718	4.55	5.408	0.6693	0.918	0.3868	0.4029	0.6738	0.3162	1.237	1.023	2.092	2.015	0.7644	0.4778	0.7525	0.03728	0.447	0.05042	1.292
0.72	4.215	5.061	0.6069	0.8602	0.3896	0.4457	0.6585	0.3601	1.238	1.065	1.951	1.964	0.7485	0.4236	0.7497	0.0254	0.3963	0.07152	1.368
0.722	3.908	4.74	0.5479	0.808	0.3922	0.4903	0.6366	0.4062	1.228	1.104	1.811	1.921	0.7327	0.369	0.7438	0.00932	0.3505	0.09439	1.442
0.724	3.627	4.448	0.492	0.7602	0.3932	0.5343	0.6076	0.4526	1.207	1.138	1.672	1.885	0.7166	0.3155	0.7346	-0.01243	0.3087	0.1174	1.51
0.726	3.376	4.187	0.4389	0.7158	0.3918	0.5757	0.5717	0.4973	1.174	1.166	1.537	1.856	0.6998	0.2645	0.7219	-0.04106	0.2704	0.1394	1.571
0.728	3.156	3.958	0.3884	0.6741	0.3869	0.6128	0.5288	0.5388	1.13	1.187	1.405	1.833	0.682	0.2177	0.706	-0.07754	0.2348	0.1591	1.621
0.73	2.969	3.766	0.3405	0.6344	0.3778	0.6442	0.4794	0.5753	1.074	1.198	1.28	1.816	0.6625	0.1776	0.6876	-0.1225	0.2017	0.1758	1.66
0.732	2.817	3.612	0.2954	0.5959	0.3637	0.6682	0.424	0.6054	1.009	1.199	1.163	1.805	0.6408	0.1469	0.6679	-0.176	0.1707	0.1885	1.686
0.734	2.702	3.5	0.2533	0.5579	0.3439	0.6835	0.3632	0.6278	0.9343	1.187	1.055	1.8	0.617	0.128	0.6483	-0.238	0.1417	0.1967	1.697
0.736	2.626	3.433	0.2147	0.5204	0.3182	0.6892	0.2979	0.6414	0.8513	1.162	0.9594	1.802	0.5911	0.1226	0.6301	-0.3075	0.1148	0.2	1.693
0.738	2.593	3.414	0.1799	0.4842	0.2868	0.685	0.2293	0.6458	0.7613	1.122	0.8764	1.811	0.5634	0.131	0.6149	-0.3835	0.09078	0.1983	1.673
0.74	2.604	3.446	0.1495	0.4509	0.2504	0.6713	0.1588	0.6411	0.666	1.07	0.8079	1.828	0.5345	0.1532	0.6039	-0.4646	0.07056	0.1923	1.638
0.742	2.662	3.529	0.124	0.4228	0.2103	0.6494	0.0879	0.628	0.5676	1.004	0.7549	1.854	0.5053	0.1887	0.598	-0.5494	0.05555	0.1827	1.589
0.744	2.768	3.665	0.1039	0.4021	0.1677	0.6207	0.01796	0.6076	0.4682	0.9288	0.7183	1.889	0.4769	0.2366	0.5968	-0.6361	0.04734	0.1705	1.528
0.746	2.924	3.852	0.09016	0.3914	0.1245	0.5872	-0.04969	0.5814	0.3701	0.8455	0.6984	1.933	0.4508	0.2954	0.5994	-0.7228	0.0476	0.157	1.457
0.748	3.132	4.088	0.08377	0.3927	0.08302	0.5513	-0.1138	0.5512	0.2757	0.7575	0.6956	1.986	0.4291	0.3634	0.6038	-0.807	0.05806	0.1436	1.378
0.75	3.391	4.373	0.08607	0.4082	0.04558	0.5155	-0.1729	0.5192	0.1872	0.6679	0.7099	2.049	0.4136	0.4383	0.6079	-0.8855	0.08047	0.1319	1.293
0.752	3.701	4.703	0.09845	0.4393	0.01477	0.4829	-0.2259	0.4877	0.1068	0.5798	0.7414	2.12	0.406	0.518	0.6098	-0.9546	0.1164	0.124	1.206
0.754	4.06	5.076	0.1221	0.4874	-0.007095	0.456	-0.2714	0.4591	0.0368	0.4964	0.7896	2.199	0.4078	0.6003	0.6081	-1.011	0.1674	0.1218	1.12
0.756	4.466	5.488	0.158	0.553	-0.01813	0.4371	-0.3079	0.4355	-0.02088	0.4207	0.854	2.285	0.4193	0.6831	0.6022	-1.052	0.2344	0.1273	1.038
0.758	4.915	5.938	0.2064	0.6359	-0.01718	0.4277	-0.3342	0.4184	-0.06473	0.3553	0.9342	2.379	0.4406	0.7642	0.5922	-1.075	0.3179	0.1422	0.964
0.76	5.404	6.42	0.2671	0.7351	-0.003924	0.4282	-0.3493	0.4084	-0.09384	0.3023	1.03	2.48	0.4708	0.8398	0.5789	-1.081	0.4176	0.1672	0.8994
0.762	5.928	6.933	0.3394	0.8487	0.02124	0.4383	-0.3526	0.4053	-0.1077	0.263	1.139	2.588	0.5085	0.905	0.5636	-1.07	0.5325	0.2027	0.8462
0.764	6.482	7.472	0.4221	0.9746	0.05748	0.4572	-0.3439	0.4085	-0.1062	0.2381	1.263	2.702	0.5521	0.9541	0.5479	-1.043	0.6608	0.2482	0.8054
0.766	7.064	8.034	0.5144	1.11	0.1038	0.4837	-0.323	0.4171	-0.08925	0.2279	1.401	2.82	0.6004	0.983	0.5341	-1.005	0.8009	0.3028	0.7773
0.768	7.668	8.617	0.6152	1.253	0.159	0.5165	-0.2903	0.4301	-0.05735	0.232	1.552	2.942	0.6529	0.9891	0.5245	-0.956	0.9506	0.3653	0.7616
0.77	8.292	9.216	0.7238	1.402	0.2218	0.5543	-0.2463	0.446	-0.01173	0.2497	1.717	3.067	0.7098	0.9722	0.5214	-0.9007	1.108	0.4343	0.7575
0.772	8.93	9.826	0.8393	1.553	0.2911	0.5959	-0.1921	0.4634	0.04551	0.2795	1.894	3.191	0.7716	0.9339	0.5261	-0.8419	1.271	0.5082	0.7636
0.774	9.578	10.44	0.9611	1.705	0.3656	0.6403	-0.1293	0.4809	0.1117	0.3193	2.083	3.314	0.8388	0.877	0.5389	-0.7827	1.437	0.5856	0.7777
0.776	10.23	11.06	1.089	1.857	0.4447	0.687	-0.05966	0.4972	0.1839	0.3669	2.283	3.432	0.9119	0.8058	0.5592	-0.7252	1.605	0.6655	0.7978
0.778	10.89	11.68	1.222	2.008	0.5279	0.7358	0.01513	0.5116	0.2597	0.4199	2.492	3.545	0.9906	0.7257	0.5852	-0.6706	1.774	0.7471	0.8217
0.78	11.54	12.29	1.361	2.157	0.615	0.787	0.09334	0.5238	0.337	0.4762	2.708	3.651	1.074	0.643	0.6153	-0.6189	1.943	0.8304	0.8476
0.782	12.18	12.89	1.505	2.304	0.7057	0.8411	0.1733	0.534	0.4145	0.5337	2.93	3.749	1.161	0.5637	0.6476	-0.5697	2.111	0.9152	0.874
0.784	12.82	13.47	1.653	2.448	0.7997	0.8986	0.2537	0.5423	0.4909	0.5903	3.157	3.838	1.25	0.4922	0.6804	-0.5225	2.277	1.002	0.8995
0.786	13.44	14.04	1.805	2.588	0.8964	0.96	0.3329	0.5493	0.5648	0.6439	3.386	3.918	1.339	0.4303	0.7126	-0.4768	2.439	1.09	0.9232
0.788	14.04	14.6	1.958	2.724	0.9955	1.026	0.4099	0.5552	0.6351	0.6928	3.616	3.989	1.427	0.378	0.7431	-0.4323	2.598	1.181	0.9443
0.79	14.62	15.13	2.113	2.855	1.096	1.096	0.4835	0.5608	0.7011	0.7356	3.845	4.05	1.513	0.3343	0.7708	-0.3888	2.752	1.273	0.9627
0.792	15.17	15.63	2.268	2.98	1.198	1.171	0.5531	0.5666	0.7626	0.7719	4.07	4.103	1.596	0.299	0.7947	-0.3458	2.9	1.368	0.9784
0.794	15.7	16.12	2.422	3.1	1.301	1.249	0.6182	0.5734	0.8204	0.802	4.289	4.149	1.677	0.2725	0.8139	-0.3028	3.042	1.466	0.9919
0.796	16.2	16.58	2.574	3.212	1.403	1.331	0.6787	0.5821	0.876	0.8267	4.5	4.188	1.754	0.2557	0.8284	-0.2594	3.178	1.566	1.004
0.798	16.66	17.02	2.723	3.316	1.504	1.416	0.7351	0.5936	0.9312	0.8478	4.703	4.222	1.829	0.2497	0.8391	-0.2154	3.307	1.667	1.016
0.8	17.1	17.42	2.87	3.411	1.603	1.501	0.7876	0.6088	0.9876	0.8669	4.895	4.251	1.902	0.2551	0.8479	-0.1708	3.43	1.77	1.028

## Sheet: Folli_M_Happy
time	Fp1	Fp2	F3	F4	C3	C4	P3	P4	O1	O2	F7	F8	T3	T4	T5	T6	Fz	Cz	Pz
-0.1	3.945	3.887	1.775	1.557	1.373	1.225	1.931	0.9996	1.382	0.2454	1.752	1.908	1.535	1.015	1.862	0.6866	1.25	0.8947	1.287
-0.098	4.066	4.019	1.752	1.678	1.405	1.338	1.793	1.036	1.224	0.1123	1.79	1.986	1.389	1.041	1.742	0.6583	1.352	0.8975	1.25
-0.096	4.204	4.172	1.737	1.808	1.44	1.459	1.655	1.071	1.07	-0.02426	1.82	2.07	1.239	1.061	1.618	0.6281	1.467	0.9115	1.228
-0.094	4.356	4.344	1.732	1.944	1.48	1.585	1.523	1.107	0.9255	-0.1587	1.84	2.16	1.09	1.077	1.495	0.5982	1.594	0.9379	1.225
-0.092	4.524	4.53	1.741	2.084	1.527	1.718	1.402	1.145	0.7972	-0.2857	1.85	2.255	0.9489	1.088	1.376	0.5705	1.732	0.9775	1.244
-0.09	4.705	4.725	1.765	2.226	1.583	1.854	1.296	1.189	0.6899	-0.4015	1.853	2.352	0.821	1.092	1.265	0.5466	1.881	1.031	1.288
-0.088	4.9	4.925	1.803	2.367	1.648	1.992	1.211	1.239	0.6073	-0.504	1.848	2.449	0.7115	1.088	1.166	0.5269	2.037	1.098	1.356
-0.086	5.104	5.125	1.855	2.504	1.723	2.13	1.149	1.296	0.551	-0.5932	1.837	2.542	0.6238	1.076	1.079	0.5112	2.199	1.178	1.448
-0.084	5.314	5.32	1.917	2.632	1.803	2.264	1.11	1.358	0.5202	-0.6698	1.821	2.626	0.5589	1.056	1.005	0.4987	2.364	1.269	1.561
-0.082	5.524	5.506	1.986	2.749	1.884	2.391	1.096	1.425	0.5125	-0.7343	1.8	2.699	0.516	1.027	0.9421	0.4887	2.527	1.37	1.692
-0.08	5.729	5.681	2.06	2.853	1.964	2.508	1.105	1.494	0.5247	-0.7864	1.775	2.76	0.4933	0.9917	0.8878	0.4809	2.686	1.478	1.836
-0.078	5.923	5.848	2.137	2.943	2.041	2.614	1.135	1.565	0.5541	-0.824	1.744	2.806	0.4894	0.9515	0.8403	0.4759	2.839	1.591	1.989
-0.076	6.105	6.005	2.217	3.017	2.112	2.707	1.185	1.638	0.598	-0.8444	1.71	2.84	0.5036	0.9088	0.7983	0.4747	2.982	1.707	2.147
-0.074	6.272	6.155	2.297	3.075	2.179	2.786	1.251	1.715	0.6537	-0.8448	1.672	2.859	0.5356	0.8656	0.7609	0.4785	3.114	1.821	2.306
-0.072	6.423	6.298	2.378	3.117	2.242	2.851	1.33	1.793	0.7182	-0.8242	1.632	2.866	0.5848	0.8244	0.7276	0.4878	3.234	1.933	2.462
-0.07	6.558	6.43	2.458	3.142	2.299	2.9	1.418	1.871	0.7882	-0.7834	1.589	2.86	0.6499	0.7874	0.6979	0.5018	3.336	2.036	2.609
-0.068	6.676	6.55	2.536	3.151	2.35	2.93	1.51	1.945	0.8594	-0.7254	1.543	2.839	0.7293	0.7565	0.6714	0.5185	3.42	2.128	2.74
-0.066	6.776	6.655	2.607	3.142	2.389	2.939	1.6	2.01	0.9276	-0.6553	1.495	2.806	0.8205	0.7331	0.6474	0.5347	3.479	2.202	2.851
-0.064	6.856	6.741	2.672	3.116	2.413	2.924	1.683	2.062	0.9884	-0.579	1.443	2.76	0.9206	0.7176	0.6254	0.5468	3.512	2.254	2.936
-0.062	6.917	6.806	2.727	3.072	2.417	2.884	1.755	2.094	1.038	-0.503	1.389	2.703	1.026	0.7101	0.6052	0.5509	3.515	2.278	2.99
-0.06	6.956	6.849	2.774	3.01	2.397	2.816	1.813	2.102	1.073	-0.4337	1.335	2.636	1.133	0.7101	0.5866	0.5438	3.486	2.272	3.01
-0.058	6.973	6.869	2.81	2.93	2.353	2.721	1.853	2.084	1.092	-0.3767	1.282	2.564	1.237	0.717	0.5707	0.5234	3.425	2.233	2.994
-0.056	6.969	6.869	2.838	2.833	2.283	2.599	1.876	2.037	1.093	-0.3365	1.235	2.489	1.333	0.73	0.5587	0.4885	3.333	2.16	2.94
-0.054	6.946	6.851	2.857	2.72	2.189	2.451	1.879	1.961	1.078	-0.3166	1.193	2.414	1.418	0.7486	0.5524	0.4393	3.211	2.053	2.851
-0.052	6.906	6.816	2.868	2.591	2.074	2.277	1.864	1.855	1.051	-0.3195	1.16	2.344	1.488	0.7715	0.5536	0.3763	3.062	1.912	2.727
-0.05	6.853	6.769	2.871	2.447	1.939	2.079	1.832	1.72	1.017	-0.3467	1.136	2.281	1.541	0.7968	0.5638	0.3006	2.889	1.739	2.572
-0.048	6.791	6.71	2.867	2.291	1.786	1.86	1.785	1.557	0.9813	-0.3994	1.123	2.226	1.577	0.8218	0.584	0.2134	2.696	1.539	2.388
-0.046	6.725	6.645	2.856	2.125	1.619	1.621	1.726	1.368	0.9476	-0.4779	1.122	2.182	1.595	0.8438	0.6141	0.1163	2.488	1.315	2.179
-0.044	6.657	6.574	2.839	1.95	1.439	1.366	1.656	1.156	0.917	-0.5818	1.135	2.149	1.599	0.861	0.6531	0.01099	2.27	1.074	1.948
-0.042	6.592	6.502	2.814	1.771	1.248	1.099	1.577	0.9243	0.8893	-0.7084	1.165	2.127	1.589	0.8717	0.6997	-0.1004	2.047	0.8203	1.7
-0.04	6.534	6.43	2.783	1.589	1.047	0.8234	1.494	0.6778	0.8634	-0.8526	1.212	2.116	1.568	0.8748	0.7518	-0.2151	1.826	0.5616	1.44
-0.038	6.487	6.36	2.746	1.407	0.8401	0.5432	1.408	0.4219	0.8378	-1.007	1.276	2.113	1.54	0.8695	0.8077	-0.3295	1.612	0.3049	1.174
-0.036	6.451	6.293	2.707	1.227	0.6312	0.2636	1.323	0.1625	0.8113	-1.164	1.358	2.115	1.507	0.8561	0.8653	-0.4396	1.409	0.05706	0.9104
-0.034	6.428	6.233	2.666	1.051	0.425	-0.0106	1.24	-0.09475	0.782	-1.316	1.456	2.121	1.475	0.8356	0.9224	-0.5422	1.221	-0.1756	0.6544
-0.032	6.417	6.179	2.627	0.882	0.2257	-0.2753	1.161	-0.3453	0.7483	-1.458	1.568	2.129	1.444	0.8095	0.9767	-0.6349	1.052	-0.3878	0.4123
-0.03	6.417	6.133	2.588	0.7196	0.03677	-0.527	1.088	-0.5853	0.7084	-1.586	1.689	2.135	1.417	0.7794	1.026	-0.7162	0.9016	-0.5758	0.1888
-0.028	6.425	6.094	2.551	0.5645	-0.1395	-0.7628	1.019	-0.8113	0.6595	-1.699	1.815	2.137	1.393	0.7461	1.068	-0.7852	0.772	-0.7368	-0.01246
-0.026	6.438	6.062	2.516	0.417	-0.3019	-0.9801	0.9545	-1.02	0.5982	-1.795	1.943	2.135	1.372	0.7105	1.1	-0.8415	0.663	-0.8696	-0.189
-0.024	6.456	6.035	2.483	0.2772	-0.4501	-1.177	0.893	-1.209	0.52	-1.876	2.066	2.125	1.352	0.6732	1.121	-0.8846	0.5744	-0.974	-0.3398
-0.022	6.476	6.012	2.452	0.1459	-0.584	-1.351	0.8335	-1.376	0.4221	-1.94	2.181	2.108	1.33	0.6356	1.129	-0.9143	0.5059	-1.051	-0.4646
-0.02	6.5	5.995	2.425	0.02401	-0.7036	-1.502	0.7751	-1.519	0.304	-1.989	2.281	2.082	1.305	0.5992	1.123	-0.93	0.4572	-1.1	-0.5639
-0.018	6.527	5.985	2.401	-0.0872	-0.8083	-1.628	0.718	-1.634	0.1686	-2.021	2.366	2.047	1.277	0.5653	1.105	-0.931	0.428	-1.126	-0.6388
-0.016	6.559	5.983	2.38	-0.1864	-0.897	-1.729	0.6625	-1.721	0.02171	-2.036	2.431	2.003	1.243	0.5343	1.076	-0.9174	0.4172	-1.128	-0.6908
-0.014	6.597	5.99	2.36	-0.2728	-0.9686	-1.804	0.6089	-1.778	-0.1299	-2.035	2.475	1.951	1.207	0.5057	1.038	-0.8896	0.4235	-1.112	-0.7228
-0.012	6.642	6.009	2.338	-0.3458	-1.022	-1.854	0.5574	-1.803	-0.2794	-2.016	2.499	1.892	1.168	0.4788	0.9949	-0.8487	0.445	-1.079	-0.7382
-0.01	6.692	6.038	2.311	-0.4048	-1.058	-1.879	0.5072	-1.799	-0.4212	-1.983	2.502	1.829	1.131	0.4532	0.9469	-0.7962	0.4793	-1.035	-0.7415
-0.008	6.746	6.078	2.276	-0.4492	-1.078	-1.879	0.4572	-1.767	-0.5512	-1.936	2.485	1.764	1.097	0.4296	0.8958	-0.7335	0.524	-0.9831	-0.7379
-0.006	6.801	6.129	2.232	-0.4779	-1.083	-1.857	0.4059	-1.709	-0.6666	-1.877	2.451	1.703	1.07	0.4097	0.8427	-0.6622	0.5763	-0.9275	-0.7322
-0.004	6.856	6.188	2.177	-0.4898	-1.077	-1.815	0.3515	-1.63	-0.7657	-1.81	2.399	1.649	1.05	0.3952	0.7889	-0.5842	0.6334	-0.8716	-0.7296
-0.002	6.906	6.254	2.108	-0.4843	-1.064	-1.754	0.2919	-1.535	-0.8476	-1.737	2.33	1.606	1.039	0.3866	0.7352	-0.5017	0.6924	-0.8185	-0.7347
0	6.949	6.325	2.025	-0.4615	-1.048	-1.677	0.2254	-1.429	-0.9115	-1.663	2.246	1.577	1.034	0.3834	0.6823	-0.4176	0.751	-0.7705	-0.7515
0.002	6.986	6.402	1.929	-0.4217	-1.029	-1.587	0.1509	-1.317	-0.9571	-1.591	2.151	1.565	1.032	0.3846	0.6309	-0.3351	0.8074	-0.7291	-0.7829
0.004	7.014	6.482	1.82	-0.3655	-1.009	-1.488	0.06783	-1.204	-0.9842	-1.522	2.048	1.573	1.03	0.389	0.5818	-0.2571	0.8612	-0.6947	-0.8304
0.006	7.036	6.567	1.701	-0.2938	-0.9881	-1.381	-0.02371	-1.097	-0.9929	-1.461	1.941	1.601	1.025	0.3953	0.5358	-0.1858	0.9126	-0.6669	-0.8943
0.008	7.05	6.656	1.577	-0.2078	-0.9649	-1.271	-0.1232	-0.9983	-0.9843	-1.409	1.834	1.65	1.015	0.4022	0.494	-0.1234	0.9622	-0.6448	-0.9741
0.01	7.057	6.749	1.448	-0.109	-0.9393	-1.159	-0.2298	-0.9129	-0.9599	-1.366	1.731	1.717	1.002	0.4083	0.4574	-0.07109	1.011	-0.6276	-1.068
0.012	7.056	6.846	1.318	-3.312e-05	-0.9117	-1.049	-0.3427	-0.8439	-0.9213	-1.333	1.635	1.801	0.9844	0.4128	0.4268	-0.02962	1.058	-0.614	-1.175
0.014	7.05	6.947	1.187	0.116	-0.8833	-0.9435	-0.4607	-0.7937	-0.8706	-1.311	1.548	1.897	0.9622	0.4154	0.4026	0.0004487	1.105	-0.6034	-1.293
0.016	7.042	7.055	1.056	0.2352	-0.8555	-0.8457	-0.5829	-0.7644	-0.8101	-1.301	1.471	2.001	0.9346	0.4154	0.3849	0.01833	1.151	-0.5954	-1.419
0.018	7.035	7.17	0.9261	0.3535	-0.8302	-0.759	-0.7085	-0.7577	-0.7424	-1.304	1.406	2.108	0.901	0.4118	0.3735	0.02301	1.193	-0.5903	-1.552
0.02	7.032	7.293	0.7975	0.4668	-0.8091	-0.6866	-0.8366	-0.7748	-0.6704	-1.323	1.35	2.212	0.861	0.4031	0.3677	0.01368	1.232	-0.5888	-1.691
0.022	7.036	7.425	0.6715	0.5714	-0.7932	-0.6314	-0.966	-0.816	-0.5969	-1.358	1.303	2.31	0.8147	0.388	0.3676	-0.009673	1.265	-0.5917	-1.833
0.024	7.048	7.563	0.5496	0.6642	-0.7829	-0.5954	-1.095	-0.8811	-0.5256	-1.409	1.261	2.397	0.7629	0.3663	0.373	-0.04589	1.29	-0.6001	-1.978
0.026	7.069	7.706	0.4328	0.7431	-0.778	-0.5798	-1.224	-0.9695	-0.4601	-1.472	1.224	2.471	0.7062	0.3381	0.3844	-0.09264	1.306	-0.6154	-2.124
0.028	7.097	7.85	0.3218	0.8061	-0.7783	-0.585	-1.349	-1.08	-0.4047	-1.544	1.188	2.53	0.6455	0.3036	0.4019	-0.1467	1.311	-0.6392	-2.271
0.03	7.131	7.993	0.217	0.8513	-0.784	-0.6112	-1.469	-1.21	-0.3625	-1.62	1.152	2.573	0.5815	0.2626	0.4259	-0.2047	1.304	-0.6739	-2.419
0.032	7.167	8.129	0.119	0.876	-0.7966	-0.6589	-1.584	-1.36	-0.3355	-1.696	1.114	2.601	0.5148	0.2142	0.457	-0.2638	1.283	-0.722	-2.569
0.034	7.201	8.256	0.0281	0.877	-0.8188	-0.7283	-1.691	-1.526	-0.3242	-1.771	1.073	2.612	0.4459	0.1568	0.4957	-0.3223	1.246	-0.7867	-2.72
0.036	7.229	8.369	-0.05609	0.8512	-0.8537	-0.8202	-1.789	-1.708	-0.3289	-1.843	1.027	2.608	0.3756	0.08913	0.5425	-0.3792	1.191	-0.8712	-2.875
0.038	7.246	8.464	-0.1349	0.7958	-0.9048	-0.935	-1.877	-1.904	-0.3507	-1.913	0.9763	2.588	0.3044	0.01054	0.5968	-0.4346	1.117	-0.9783	-3.035
0.04	7.25	8.536	-0.2101	0.7092	-0.9745	-1.073	-1.956	-2.115	-0.3907	-1.981	0.9209	2.552	0.2324	-0.07877	0.6568	-0.4887	1.023	-1.11	-3.201
0.042	7.237	8.58	-0.2835	0.5915	-1.064	-1.234	-2.025	-2.339	-0.449	-2.048	0.8607	2.501	0.1599	-0.1782	0.7204	-0.5411	0.9084	-1.268	-3.372
0.044	7.206	8.591	-0.356	0.4445	-1.173	-1.415	-2.083	-2.573	-0.5233	-2.111	0.7963	2.433	0.08726	-0.2869	0.7854	-0.5907	0.7758	-1.451	-3.547
0.046	7.158	8.565	-0.4273	0.2723	-1.298	-1.612	-2.131	-2.814	-0.6089	-2.165	0.7287	2.349	0.01603	-0.4038	0.8505	-0.6346	0.6279	-1.656	-3.722
0.048	7.096	8.499	-0.4966	0.08031	-1.434	-1.82	-2.167	-3.054	-0.6994	-2.202	0.6594	2.248	-0.05118	-0.5271	0.9158	-0.6682	0.4687	-1.878	-3.89
0.05	7.023	8.391	-0.5626	-0.125	-1.576	-2.032	-2.189	-3.287	-0.7874	-2.213	0.59	2.132	-0.1111	-0.6538	0.9817	-0.6858	0.3026	-2.111	-4.044
0.052	6.944	8.244	-0.6236	-0.3373	-1.72	-2.243	-2.195	-3.507	-0.8654	-2.189	0.5219	2.002	-0.1604	-0.7804	1.05	-0.6811	0.1335	-2.349	-4.176
0.054	6.863	8.062	-0.6784	-0.5509	-1.862	-2.448	-2.183	-3.705	-0.9266	-2.121	0.4564	1.86	-0.1957	-0.9032	1.121	-0.6483	-0.03551	-2.585	-4.277
0.056	6.787	7.85	-0.7267	-0.7612	-2.001	-2.642	-2.153	-3.876	-0.9659	-2.001	0.3943	1.709	-0.2138	-1.018	1.198	-0.5826	-0.2026	-2.815	-4.342
0.058	6.716	7.616	-0.7688	-0.9647	-2.134	-2.823	-2.105	-4.016	-0.9815	-1.826	0.3366	1.553	-0.2123	-1.123	1.28	-0.4805	-0.367	-3.032	-4.366
0.06	6.653	7.37	-0.8067	-1.159	-2.26	-2.987	-2.04	-4.119	-0.974	-1.595	0.2841	1.393	-0.1901	-1.215	1.368	-0.3402	-0.5284	-3.234	-4.348
0.062	6.596	7.118	-0.8427	-1.344	-2.379	-3.135	-1.961	-4.183	-0.9448	-1.312	0.2375	1.232	-0.1479	-1.291	1.462	-0.1613	-0.6877	-3.419	-4.288
0.064	6.543	6.87	-0.8795	-1.519	-2.488	-3.266	-1.87	-4.208	-0.8947	-0.9782	0.1969	1.071	-0.08873	-1.35	1.56	0.05576	-0.8458	-3.585	-4.188
0.066	6.49	6.632	-0.9194	-1.685	-2.586	-3.381	-1.768	-4.192	-0.8232	-0.5985	0.1614	0.9113	-0.0169	-1.388	1.66	0.3106	-1.004	-3.733	-4.051
0.068	6.432	6.408	-0.964	-1.846	-2.674	-3.483	-1.657	-4.136	-0.7293	-0.1738	0.1296	0.7532	0.06233	-1.404	1.761	0.6029	-1.163	-3.863	-3.881
0.07	6.366	6.205	-1.015	-2.002	-2.751	-3.571	-1.539	-4.039	-0.612	0.2958	0.09903	0.5968	0.1437	-1.399	1.862	0.9328	-1.323	-3.975	-3.683
0.072	6.288	6.022	-1.074	-2.155	-2.819	-3.65	-1.416	-3.904	-0.4714	0.8101	0.06728	0.4422	0.222	-1.374	1.959	1.3	-1.486	-4.073	-3.46
0.074	6.197	5.859	-1.145	-2.308	-2.881	-3.722	-1.293	-3.732	-0.3095	1.367	0.03207	0.2891	0.2924	-1.332	2.052	1.703	-1.653	-4.157	-3.222
0.076	6.09	5.713	-1.228	-2.462	-2.944	-3.79	-1.173	-3.528	-0.1309	1.962	-0.0083	0.1372	0.3501	-1.279	2.139	2.139	-1.825	-4.234	-2.977
0.078	5.969	5.58	-1.326	-2.619	-3.011	-3.859	-1.063	-3.299	0.05839	2.588	-0.05519	-0.01395	0.3906	-1.221	2.218	2.603	-2.005	-4.307	-2.736
0.08	5.832	5.454	-1.44	-2.779	-3.089	-3.933	-0.9696	-3.054	0.2513	3.234	-0.11	-0.1646	0.4096	-1.163	2.288	3.086	-2.193	-4.381	-2.51
0.082	5.683	5.333	-1.569	-2.941	-3.179	-4.015	-0.8982	-2.8	0.4414	3.889	-0.1744	-0.315	0.404	-1.109	2.346	3.583	-2.391	-4.46	-2.31
0.084	5.524	5.212	-1.71	-3.104	-3.284	-4.109	-0.8551	-2.548	0.623	4.543	-0.2494	-0.4646	0.3725	-1.063	2.391	4.082	-2.597	-4.549	-2.145
0.086	5.359	5.092	-1.862	-3.265	-3.403	-4.214	-0.8454	-2.305	0.7913	5.181	-0.3353	-0.6119	0.3156	-1.024	2.419	4.573	-2.809	-4.65	-2.024
0.088	5.193	4.972	-2.021	-3.418	-3.535	-4.332	-0.8733	-2.082	0.9417	5.789	-0.4307	-0.7543	0.2355	-0.994	2.428	5.044	-3.025	-4.763	-1.954
0.09	5.032	4.854	-2.183	-3.558	-3.679	-4.459	-0.9413	-1.884	1.07	6.349	-0.533	-0.8873	0.135	-0.9717	2.417	5.481	-3.24	-4.888	-1.94
0.092	4.88	4.741	-2.342	-3.68	-3.829	-4.59	-1.051	-1.718	1.171	6.847	-0.6389	-1.006	0.01715	-0.9565	2.383	5.871	-3.447	-5.02	-1.983
0.094	4.744	4.638	-2.491	-3.774	-3.982	-4.718	-1.201	-1.586	1.239	7.266	-0.7443	-1.104	-0.1154	-0.9476	2.323	6.202	-3.638	-5.156	-2.083
0.096	4.626	4.55	-2.625	-3.837	-4.131	-4.837	-1.391	-1.49	1.268	7.594	-0.8447	-1.176	-0.26	-0.9437	2.237	6.46	-3.807	-5.289	-2.239
0.098	4.533	4.483	-2.737	-3.86	-4.269	-4.937	-1.617	-1.431	1.253	7.819	-0.9349	-1.217	-0.4137	-0.9426	2.121	6.634	-3.943	-5.411	-2.445
0.1	4.468	4.445	-2.819	-3.839	-4.389	-5.009	-1.874	-1.405	1.193	7.932	-1.009	-1.224	-0.5727	-0.9415	1.976	6.713	-4.039	-5.514	-2.693
0.102	4.438	4.441	-2.865	-3.768	-4.479	-5.045	-2.153	-1.408	1.091	7.929	-1.06	-1.191	-0.7319	-0.9372	1.804	6.69	-4.085	-5.589	-2.976
0.104	4.448	4.479	-2.868	-3.64	-4.53	-5.036	-2.446	-1.433	0.9513	7.805	-1.081	-1.115	-0.8858	-0.9264	1.606	6.559	-4.072	-5.625	-3.28
0.106	4.504	4.562	-2.824	-3.45	-4.531	-4.973	-2.742	-1.476	0.7798	7.558	-1.066	-0.9933	-1.029	-0.9062	1.383	6.314	-3.996	-5.615	-3.596
0.108	4.61	4.694	-2.732	-3.196	-4.476	-4.851	-3.034	-1.531	0.5801	7.186	-1.011	-0.8233	-1.156	-0.8738	1.139	5.955	-3.851	-5.551	-3.913
0.11	4.768	4.876	-2.591	-2.875	-4.358	-4.667	-3.315	-1.595	0.3546	6.687	-0.9115	-0.6048	-1.263	-0.8265	0.8738	5.479	-3.635	-5.427	-4.223
0.112	4.979	5.108	-2.403	-2.489	-4.178	-4.42	-3.577	-1.663	0.1061	6.061	-0.767	-0.339	-1.346	-0.7617	0.5895	4.889	-3.349	-5.243	-4.516
0.114	5.24	5.388	-2.169	-2.041	-3.938	-4.113	-3.817	-1.735	-0.1608	5.315	-0.5779	-0.0283	-1.401	-0.6775	0.2886	4.191	-2.995	-4.995	-4.787
0.116	5.55	5.714	-1.891	-1.535	-3.64	-3.749	-4.027	-1.807	-0.4386	4.456	-0.3463	0.3241	-1.426	-0.5729	-0.02555	3.392	-2.577	-4.686	-5.026
0.118	5.902	6.083	-1.571	-0.9785	-3.29	-3.332	-4.203	-1.876	-0.7184	3.501	-0.07565	0.714	-1.418	-0.4476	-0.3493	2.505	-2.101	-4.317	-5.227
0.12	6.29	6.49	-1.211	-0.3789	-2.893	-2.871	-4.341	-1.94	-0.9904	2.47	0.2295	1.136	-1.38	-0.3025	-0.6791	1.547	-1.574	-3.891	-5.381
0.122	6.705	6.928	-0.8156	0.2526	-2.459	-2.375	-4.437	-1.996	-1.246	1.385	0.5635	1.582	-1.312	-0.1398	-1.012	0.5357	-1.005	-3.415	-5.483
0.124	7.137	7.391	-0.3909	0.9033	-1.994	-1.854	-4.491	-2.042	-1.479	0.2703	0.9198	2.045	-1.218	0.03715	-1.345	-0.5085	-0.4046	-2.898	-5.53
0.126	7.577	7.869	0.05572	1.559	-1.51	-1.322	-4.505	-2.08	-1.685	-0.8518	1.29	2.514	-1.102	0.2243	-1.674	-1.566	0.2147	-2.351	-5.521
0.128	8.015	8.353	0.5154	2.204	-1.018	-0.7928	-4.482	-2.109	-1.865	-1.958	1.665	2.98	-0.9695	0.4174	-1.998	-2.616	0.8403	-1.786	-5.457
0.13	8.442	8.832	0.9778	2.823	-0.5309	-0.2811	-4.427	-2.132	-2.02	-3.027	2.035	3.433	-0.8249	0.612	-2.311	-3.64	1.459	-1.215	-5.343
0.132	8.849	9.296	1.432	3.404	-0.0612	0.2	-4.344	-2.15	-2.15	-4.038	2.391	3.862	-0.6717	0.803	-2.61	-4.62	2.057	-0.6539	-5.185
0.134	9.228	9.733	1.869	3.933	0.3787	0.6397	-4.237	-2.166	-2.257	-4.971	2.725	4.26	-0.512	0.9846	-2.889	-5.536	2.622	-0.1133	-4.987
0.136	9.573	10.13	2.279	4.401	0.7784	1.03	-4.112	-2.178	-2.338	-5.807	3.032	4.619	-0.3466	1.151	-3.142	-6.373	3.144	0.3952	-4.755
0.138	9.877	10.49	2.655	4.8	1.13	1.364	-3.97	-2.188	-2.391	-6.529	3.305	4.935	-0.1754	1.296	-3.362	-7.114	3.613	0.8622	-4.496
0.14	10.13	10.79	2.991	5.126	1.428	1.638	-3.816	-2.192	-2.413	-7.122	3.54	5.205	0.0008275	1.416	-3.544	-7.745	4.022	1.279	-4.215
0.142	10.34	11.03	3.279	5.372	1.671	1.849	-3.651	-2.192	-2.403	-7.573	3.734	5.428	0.18	1.51	-3.684	-8.255	4.365	1.64	-3.92
0.144	10.49	11.2	3.515	5.536	1.854	1.997	-3.48	-2.188	-2.361	-7.874	3.881	5.601	0.358	1.576	-3.778	-8.635	4.634	1.938	-3.616
0.146	10.58	11.29	3.693	5.617	1.98	2.079	-3.307	-2.179	-2.289	-8.023	3.981	5.722	0.5287	1.615	-3.828	-8.881	4.827	2.168	-3.312
0.148	10.62	11.3	3.81	5.614	2.047	2.1	-3.137	-2.165	-2.189	-8.019	4.032	5.79	0.685	1.628	-3.832	-8.992	4.939	2.328	-3.016
0.15	10.59	11.23	3.865	5.531	2.059	2.061	-2.974	-2.146	-2.063	-7.864	4.034	5.802	0.82	1.614	-3.793	-8.969	4.971	2.418	-2.732
0.152	10.5	11.09	3.855	5.374	2.018	1.971	-2.821	-2.119	-1.914	-7.564	3.989	5.759	0.9278	1.574	-3.713	-8.816	4.926	2.438	-2.467
0.154	10.36	10.86	3.784	5.15	1.93	1.836	-2.68	-2.083	-1.743	-7.126	3.9	5.662	1.004	1.509	-3.597	-8.541	4.807	2.393	-2.224
0.156	10.17	10.57	3.656	4.869	1.801	1.664	-2.554	-2.035	-1.554	-6.564	3.775	5.513	1.048	1.423	-3.446	-8.153	4.622	2.288	-2.005
0.158	9.925	10.21	3.474	4.54	1.636	1.462	-2.446	-1.978	-1.355	-5.893	3.617	5.317	1.059	1.319	-3.267	-7.664	4.377	2.127	-1.814
0.16	9.641	9.816	3.246	4.172	1.441	1.236	-2.358	-1.91	-1.149	-5.13	3.435	5.08	1.039	1.205	-3.063	-7.088	4.081	1.917	-1.653
0.162	9.324	9.383	2.981	3.775	1.222	0.9942	-2.291	-1.833	-0.9441	-4.294	3.236	4.807	0.9928	1.083	-2.84	-6.438	3.744	1.665	-1.523
0.164	8.983	8.929	2.688	3.358	0.9887	0.7436	-2.246	-1.747	-0.7428	-3.405	3.028	4.505	0.926	0.9557	-2.601	-5.73	3.376	1.379	-1.423
0.166	8.628	8.466	2.38	2.932	0.7475	0.4919	-2.222	-1.652	-0.5481	-2.479	2.817	4.183	0.8434	0.8263	-2.352	-4.977	2.988	1.068	-1.351
0.168	8.269	8.005	2.068	2.506	0.5071	0.2462	-2.216	-1.545	-0.3618	-1.531	2.612	3.849	0.7491	0.6971	-2.096	-4.192	2.591	0.7428	-1.302
0.17	7.915	7.556	1.766	2.09	0.2748	0.01333	-2.228	-1.427	-0.1856	-0.5767	2.416	3.512	0.647	0.5712	-1.838	-3.387	2.198	0.4127	-1.272
0.172	7.572	7.129	1.483	1.693	0.05673	-0.2005	-2.253	-1.295	-0.02086	0.3743	2.235	3.18	0.5401	0.4519	-1.583	-2.573	1.818	0.08789	-1.256
0.174	7.248	6.731	1.231	1.323	-0.1422	-0.3902	-2.287	-1.149	0.1324	1.312	2.072	2.86	0.4315	0.3425	-1.334	-1.758	1.462	-0.2223	-1.246
0.176	6.949	6.368	1.015	0.9875	-0.3185	-0.5517	-2.328	-0.9883	0.2757	2.229	1.928	2.557	0.3236	0.2456	-1.095	-0.9518	1.138	-0.5101	-1.239
0.178	6.68	6.045	0.8392	0.6906	-0.4699	-0.6826	-2.37	-0.8128	0.4115	3.116	1.804	2.278	0.219	0.163	-0.8678	-0.1607	0.8527	-0.7696	-1.229
0.18	6.445	5.762	0.7046	0.4355	-0.5954	-0.7821	-2.41	-0.6245	0.5422	3.966	1.697	2.023	0.1201	0.09599	-0.6542	0.6079	0.6086	-0.997	-1.215
0.182	6.245	5.521	0.6089	0.223	-0.6953	-0.8519	-2.444	-0.4259	0.6688	4.769	1.608	1.794	0.02974	0.04522	-0.455	1.347	0.4066	-1.191	-1.195
0.184	6.08	5.316	0.5485	0.05164	-0.7714	-0.8949	-2.469	-0.2212	0.7905	5.517	1.533	1.589	-0.05008	0.009912	-0.2706	2.051	0.2449	-1.352	-1.17
0.186	5.947	5.143	0.5185	-0.08168	-0.8262	-0.9153	-2.483	-0.01476	0.9049	6.203	1.473	1.405	-0.1185	-0.01264	-0.1004	2.715	0.12	-1.482	-1.143
0.188	5.842	4.997	0.5135	-0.1812	-0.8632	-0.9179	-2.487	0.1891	1.008	6.82	1.424	1.241	-0.1762	-0.02715	0.0559	3.334	0.027	-1.583	-1.115
0.19	5.76	4.871	0.5273	-0.2522	-0.8867	-0.9072	-2.479	0.3865	1.097	7.363	1.386	1.092	-0.2254	-0.03907	0.1992	3.905	-0.03957	-1.66	-1.089
0.192	5.696	4.762	0.5529	-0.3004	-0.9018	-0.8886	-2.461	0.5735	1.166	7.831	1.357	0.957	-0.2691	-0.05287	0.3302	4.427	-0.08593	-1.717	-1.07
0.194	5.642	4.666	0.5828	-0.3326	-0.9146	-0.8679	-2.433	0.7461	1.214	8.222	1.334	0.8337	-0.3099	-0.07123	0.4501	4.898	-0.1187	-1.759	-1.058
0.196	5.594	4.578	0.6092	-0.3556	-0.931	-0.8514	-2.398	0.9001	1.238	8.536	1.315	0.7205	-0.3499	-0.0954	0.5602	5.318	-0.145	-1.79	-1.057
0.198	5.545	4.496	0.6252	-0.376	-0.9559	-0.8452	-2.356	1.032	1.241	8.774	1.296	0.6157	-0.3904	-0.126	0.6626	5.686	-0.1713	-1.816	-1.069
0.2	5.492	4.42	0.625	-0.3999	-0.9927	-0.8544	-2.309	1.139	1.225	8.941	1.276	0.5176	-0.4322	-0.1638	0.7593	6.002	-0.2038	-1.842	-1.094
0.202	5.432	4.347	0.6049	-0.4321	-1.043	-0.8826	-2.255	1.218	1.194	9.039	1.254	0.4241	-0.4754	-0.2097	0.852	6.267	-0.247	-1.87	-1.132
0.204	5.363	4.277	0.5629	-0.4762	-1.108	-0.9323	-2.196	1.27	1.152	9.069	1.227	0.3332	-0.5199	-0.2651	0.9421	6.48	-0.3045	-1.905	-1.181
0.206	5.285	4.208	0.4986	-0.5349	-1.187	-1.004	-2.131	1.293	1.102	9.034	1.195	0.2428	-0.5654	-0.3311	1.03	6.642	-0.3783	-1.948	-1.241
0.208	5.194	4.139	0.4128	-0.6095	-1.277	-1.097	-2.06	1.288	1.048	8.937	1.156	0.151	-0.6105	-0.4085	1.117	6.752	-0.4691	-2.001	-1.307
0.21	5.091	4.065	0.3077	-0.7004	-1.377	-1.209	-1.982	1.257	0.9947	8.78	1.109	0.05583	-0.6536	-0.4973	1.202	6.809	-0.5764	-2.063	-1.378
0.212	4.973	3.984	0.1858	-0.807	-1.483	-1.338	-1.895	1.203	0.9456	8.567	1.052	-0.04427	-0.6921	-0.5962	1.285	6.815	-0.6989	-2.133	-1.448
0.214	4.843	3.893	0.05024	-0.9279	-1.595	-1.478	-1.801	1.129	0.9031	8.305	0.985	-0.1507	-0.724	-0.703	1.364	6.773	-0.8346	-2.21	-1.515
0.216	4.7	3.79	-0.09623	-1.061	-1.709	-1.628	-1.698	1.036	0.8676	7.999	0.9085	-0.2642	-0.7482	-0.8143	1.438	6.683	-0.9809	-2.292	-1.573
0.218	4.545	3.672	-0.2508	-1.202	-1.824	-1.783	-1.587	0.9288	0.8368	7.656	0.8221	-0.3849	-0.765	-0.9269	1.501	6.549	-1.135	-2.376	-1.621
0.22	4.378	3.535	-0.4107	-1.349	-1.937	-1.939	-1.471	0.8081	0.8064	7.281	0.7258	-0.512	-0.7755	-1.038	1.55	6.374	-1.293	-2.46	-1.657
0.222	4.198	3.379	-0.5732	-1.496	-2.045	-2.091	-1.351	0.6771	0.7712	6.876	0.6199	-0.6438	-0.7809	-1.147	1.58	6.159	-1.45	-2.542	-1.68
0.224	4.004	3.205	-0.7355	-1.641	-2.143	-2.233	-1.231	0.5389	0.7259	6.443	0.5051	-0.7777	-0.7814	-1.253	1.587	5.907	-1.604	-2.617	-1.69
0.226	3.795	3.015	-0.8951	-1.78	-2.228	-2.362	-1.111	0.3965	0.6659	5.988	0.3827	-0.9096	-0.7762	-1.354	1.569	5.621	-1.75	-2.683	-1.686
0.228	3.574	2.814	-1.05	-1.91	-2.297	-2.472	-0.9944	0.2531	0.5871	5.514	0.2543	-1.035	-0.7637	-1.447	1.524	5.305	-1.885	-2.738	-1.667
0.23	3.343	2.609	-1.198	-2.031	-2.348	-2.559	-0.8831	0.1114	0.4865	5.028	0.1219	-1.147	-0.7426	-1.528	1.45	4.961	-2.004	-2.779	-1.634
0.232	3.107	2.406	-1.337	-2.142	-2.38	-2.621	-0.779	-0.02591	0.3625	4.534	-0.01314	-1.243	-0.7128	-1.593	1.346	4.596	-2.107	-2.806	-1.587
0.234	2.87	2.212	-1.467	-2.244	-2.391	-2.655	-0.6836	-0.1566	0.2153	4.037	-0.1492	-1.316	-0.6756	-1.638	1.212	4.212	-2.191	-2.817	-1.527
0.236	2.637	2.033	-1.585	-2.334	-2.383	-2.657	-0.5974	-0.2781	0.04874	3.541	-0.2845	-1.364	-0.6328	-1.659	1.048	3.814	-2.253	-2.811	-1.455
0.238	2.409	1.873	-1.693	-2.412	-2.355	-2.625	-0.52	-0.3877	-0.1309	3.051	-0.4167	-1.385	-0.5864	-1.656	0.8569	3.409	-2.293	-2.788	-1.372
0.24	2.191	1.736	-1.79	-2.475	-2.304	-2.557	-0.4503	-0.4821	-0.3158	2.572	-0.5433	-1.379	-0.5379	-1.631	0.6411	3.003	-2.311	-2.748	-1.276
0.242	1.985	1.622	-1.876	-2.523	-2.231	-2.451	-0.3868	-0.5589	-0.4987	2.108	-0.6617	-1.349	-0.4883	-1.587	0.4047	2.599	-2.305	-2.689	-1.168
0.244	1.792	1.53	-1.953	-2.553	-2.134	-2.307	-0.3283	-0.6167	-0.6747	1.662	-0.7699	-1.298	-0.4389	-1.527	0.1514	2.204	-2.278	-2.612	-1.05
0.246	1.613	1.456	-2.021	-2.566	-2.013	-2.126	-0.2744	-0.6565	-0.8418	1.235	-0.8664	-1.232	-0.3914	-1.456	-0.1152	1.821	-2.23	-2.519	-0.9225
0.248	1.448	1.396	-2.082	-2.562	-1.869	-1.913	-0.2255	-0.6806	-1.001	0.8271	-0.9506	-1.156	-0.3491	-1.376	-0.3924	1.452	-2.164	-2.412	-0.7893
0.25	1.293	1.345	-2.138	-2.542	-1.706	-1.672	-0.1823	-0.6918	-1.153	0.437	-1.023	-1.075	-0.3156	-1.289	-0.6784	1.097	-2.085	-2.293	-0.6535
0.252	1.145	1.297	-2.189	-2.506	-1.526	-1.408	-0.1455	-0.6924	-1.303	0.06372	-1.084	-0.9957	-0.2947	-1.198	-0.9718	0.7597	-1.994	-2.165	-0.5178
0.254	1.004	1.249	-2.235	-2.455	-1.334	-1.125	-0.1158	-0.6836	-1.452	-0.293	-1.136	-0.9203	-0.289	-1.104	-1.272	0.4403	-1.895	-2.031	-0.3842
0.256	0.8655	1.196	-2.275	-2.391	-1.132	-0.8269	-0.09427	-0.6658	-1.604	-0.6335	-1.181	-0.8519	-0.3001	-1.008	-1.577	0.1404	-1.789	-1.892	-0.2548
0.258	0.7292	1.136	-2.311	-2.313	-0.9259	-0.518	-0.08247	-0.64	-1.765	-0.9585	-1.22	-0.7915	-0.3285	-0.9102	-1.889	-0.1385	-1.68	-1.75	-0.1316
0.26	0.5933	1.066	-2.342	-2.224	-0.7176	-0.202	-0.08265	-0.6073	-1.94	-1.27	-1.257	-0.7394	-0.3738	-0.8112	-2.209	-0.396	-1.57	-1.608	-0.01734
0.262	0.4567	0.9825	-2.371	-2.123	-0.5107	0.1171	-0.09727	-0.5698	-2.136	-1.569	-1.292	-0.6942	-0.4351	-0.7102	-2.536	-0.6317	-1.461	-1.468	0.08517
0.264	0.3184	0.8868	-2.402	-2.014	-0.3083	0.4351	-0.1284	-0.5293	-2.355	-1.857	-1.329	-0.6539	-0.5103	-0.6064	-2.871	-0.846	-1.355	-1.333	0.1736
0.266	0.1777	0.779	-2.437	-1.898	-0.1137	0.7471	-0.1773	-0.4882	-2.595	-2.134	-1.368	-0.6154	-0.5973	-0.4988	-3.214	-1.039	-1.255	-1.206	0.2464
0.268	0.03309	0.6608	-2.48	-1.778	0.06932	1.048	-0.2452	-0.4488	-2.854	-2.398	-1.409	-0.5758	-0.6941	-0.387	-3.564	-1.213	-1.162	-1.089	0.3019
0.27	-0.1176	0.5337	-2.533	-1.657	0.2365	1.33	-0.3328	-0.4142	-3.127	-2.65	-1.456	-0.5324	-0.8	-0.2709	-3.919	-1.368	-1.077	-0.9846	0.3388
0.272	-0.2778	0.3988	-2.597	-1.538	0.3839	1.59	-0.4407	-0.3872	-3.41	-2.887	-1.507	-0.4833	-0.9151	-0.1514	-4.277	-1.506	-1.003	-0.8958	0.3556
0.274	-0.4515	0.2565	-2.672	-1.426	0.5081	1.82	-0.5686	-0.3709	-3.7	-3.109	-1.564	-0.4277	-1.04	-0.03017	-4.634	-1.628	-0.94	-0.8243	0.3513
0.276	-0.6433	0.106	-2.758	-1.323	0.607	2.016	-0.7153	-0.3677	-3.993	-3.315	-1.627	-0.3664	-1.176	0.0899	-4.986	-1.734	-0.8888	-0.7713	0.3254
0.278	-0.8574	-0.05457	-2.852	-1.236	0.6792	2.175	-0.8785	-0.3796	-4.287	-3.504	-1.697	-0.3017	-1.322	0.2047	-5.326	-1.825	-0.8501	-0.7375	0.2781
0.28	-1.097	-0.2282	-2.953	-1.167	0.7246	2.293	-1.055	-0.4079	-4.576	-3.675	-1.775	-0.2366	-1.477	0.3094	-5.648	-1.902	-0.8243	-0.7232	0.2105
0.282	-1.365	-0.4178	-3.055	-1.118	0.7436	2.37	-1.241	-0.4531	-4.855	-3.827	-1.858	-0.1742	-1.637	0.3996	-5.944	-1.963	-0.811	-0.7278	0.1244
0.284	-1.66	-0.6261	-3.155	-1.09	0.7375	2.407	-1.431	-0.5147	-5.116	-3.958	-1.946	-0.1176	-1.798	0.4717	-6.206	-2.008	-0.8098	-0.7501	0.02251
0.286	-1.985	-0.855	-3.248	-1.085	0.7078	2.403	-1.62	-0.5914	-5.351	-4.066	-2.037	-0.07013	-1.958	0.5233	-6.426	-2.038	-0.8199	-0.7887	-0.09194
0.288	-2.339	-1.106	-3.329	-1.101	0.6564	2.361	-1.803	-0.682	-5.554	-4.15	-2.127	-0.03607	-2.112	0.5535	-6.6	-2.05	-0.8408	-0.8426	-0.2158
0.29	-2.721	-1.381	-3.395	-1.137	0.5846	2.281	-1.976	-0.7855	-5.72	-4.208	-2.215	-0.02024	-2.258	0.5615	-6.723	-2.047	-0.8723	-0.9113	-0.3466
0.292	-3.132	-1.68	-3.444	-1.191	0.4932	2.166	-2.136	-0.9012	-5.849	-4.237	-2.3	-0.02774	-2.392	0.5471	-6.794	-2.028	-0.9149	-0.9948	-0.4825
0.294	-3.568	-2.005	-3.476	-1.263	0.3824	2.016	-2.281	-1.029	-5.94	-4.238	-2.381	-0.06304	-2.511	0.5105	-6.811	-1.995	-0.9696	-1.094	-0.6223
0.296	-4.027	-2.357	-3.492	-1.349	0.2517	1.833	-2.41	-1.169	-5.999	-4.213	-2.458	-0.1291	-2.611	0.4533	-6.777	-1.952	-1.038	-1.209	-0.7654
0.298	-4.505	-2.735	-3.495	-1.448	0.1005	1.617	-2.522	-1.321	-6.028	-4.164	-2.532	-0.2269	-2.691	0.3784	-6.693	-1.901	-1.121	-1.342	-0.9114
0.3	-5.001	-3.14	-3.488	-1.558	-0.07132	1.372	-2.62	-1.486	-6.034	-4.093	-2.604	-0.355	-2.749	0.2896	-6.566	-1.844	-1.221	-1.493	-1.06
0.302	-5.51	-3.569	-3.474	-1.68	-0.2632	1.099	-2.704	-1.662	-6.022	-4.005	-2.676	-0.5101	-2.788	0.1898	-6.399	-1.785	-1.339	-1.661	-1.211
0.304	-6.03	-4.02	-3.458	-1.812	-0.4734	0.8018	-2.776	-1.846	-5.999	-3.906	-2.752	-0.6871	-2.809	0.08045	-6.201	-1.724	-1.476	-1.847	-1.364
0.306	-6.556	-4.49	-3.442	-1.955	-0.6996	0.4849	-2.839	-2.037	-5.971	-3.802	-2.833	-0.8801	-2.816	-0.03773	-5.977	-1.665	-1.631	-2.047	-1.519
0.308	-7.087	-4.973	-3.43	-2.107	-0.9388	0.1527	-2.895	-2.23	-5.944	-3.697	-2.923	-1.083	-2.812	-0.1643	-5.737	-1.609	-1.805	-2.26	-1.676
0.31	-7.618	-5.467	-3.427	-2.27	-1.188	-0.1901	-2.945	-2.421	-5.917	-3.595	-3.021	-1.292	-2.802	-0.2981	-5.486	-1.557	-1.997	-2.483	-1.832
0.312	-8.148	-5.968	-3.435	-2.441	-1.442	-0.5385	-2.988	-2.606	-5.888	-3.499	-3.128	-1.504	-2.787	-0.4373	-5.231	-1.51	-2.206	-2.711	-1.985
0.314	-8.676	-6.476	-3.458	-2.617	-1.699	-0.8873	-3.024	-2.781	-5.852	-3.408	-3.242	-1.718	-2.773	-0.5788	-4.976	-1.467	-2.428	-2.94	-2.13
0.316	-9.203	-6.992	-3.494	-2.797	-1.952	-1.231	-3.05	-2.94	-5.803	-3.319	-3.362	-1.933	-2.761	-0.7183	-4.723	-1.426	-2.662	-3.165	-2.263
0.318	-9.731	-7.517	-3.544	-2.974	-2.198	-1.562	-3.065	-3.08	-5.735	-3.227	-3.486	-2.148	-2.755	-0.8507	-4.476	-1.386	-2.904	-3.379	-2.378
0.32	-10.26	-8.05	-3.605	-3.146	-2.43	-1.875	-3.066	-3.195	-5.642	-3.128	-3.613	-2.363	-2.757	-0.9708	-4.235	-1.344	-3.149	-3.578	-2.469
0.322	-10.8	-8.592	-3.674	-3.308	-2.644	-2.164	-3.051	-3.279	-5.519	-3.015	-3.744	-2.576	-2.769	-1.074	-4	-1.296	-3.393	-3.755	-2.532
0.324	-11.35	-9.142	-3.748	-3.455	-2.835	-2.423	-3.016	-3.327	-5.361	-2.883	-3.877	-2.786	-2.792	-1.158	-3.769	-1.237	-3.632	-3.906	-2.559
0.326	-11.92	-9.701	-3.822	-3.584	-2.999	-2.647	-2.959	-3.338	-5.167	-2.728	-4.015	-2.993	-2.829	-1.22	-3.54	-1.165	-3.86	-4.025	-2.549
0.328	-12.49	-10.27	-3.892	-3.691	-3.131	-2.833	-2.88	-3.307	-4.938	-2.548	-4.156	-3.196	-2.878	-1.263	-3.314	-1.077	-4.074	-4.109	-2.498
0.33	-13.09	-10.84	-3.955	-3.774	-3.23	-2.977	-2.777	-3.236	-4.677	-2.343	-4.302	-3.394	-2.939	-1.285	-3.089	-0.9724	-4.269	-4.155	-2.406
0.332	-13.69	-11.42	-4.007	-3.828	-3.293	-3.078	-2.65	-3.125	-4.386	-2.117	-4.45	-3.584	-3.013	-1.29	-2.865	-0.8498	-4.441	-4.16	-2.273
0.334	-14.3	-12	-4.044	-3.849	-3.318	-3.134	-2.5	-2.975	-4.072	-1.872	-4.601	-3.767	-3.099	-1.279	-2.644	-0.7101	-4.586	-4.122	-2.101
0.336	-14.91	-12.58	-4.062	-3.835	-3.303	-3.145	-2.328	-2.789	-3.737	-1.616	-4.752	-3.941	-3.194	-1.252	-2.426	-0.5547	-4.7	-4.042	-1.894
0.338	-15.53	-13.16	-4.058	-3.783	-3.25	-3.111	-2.136	-2.57	-3.388	-1.355	-4.899	-4.107	-3.298	-1.213	-2.214	-0.3862	-4.779	-3.918	-1.656
0.34	-16.13	-13.73	-4.031	-3.69	-3.159	-3.034	-1.926	-2.321	-3.032	-1.095	-5.041	-4.265	-3.409	-1.161	-2.009	-0.2075	-4.82	-3.753	-1.392
0.342	-16.73	-14.3	-3.979	-3.557	-3.031	-2.915	-1.7	-2.046	-2.671	-0.8412	-5.174	-4.415	-3.522	-1.098	-1.814	-0.02183	-4.821	-3.546	-1.108
0.344	-17.3	-14.85	-3.903	-3.383	-2.867	-2.76	-1.46	-1.75	-2.311	-0.5948	-5.295	-4.555	-3.634	-1.025	-1.629	0.1677	-4.783	-3.301	-0.8066
0.346	-17.86	-15.38	-3.805	-3.172	-2.67	-2.57	-1.21	-1.437	-1.953	-0.3592	-5.401	-4.685	-3.741	-0.9417	-1.456	0.3576	-4.705	-3.021	-0.4938
0.348	-18.4	-15.9	-3.688	-2.929	-2.444	-2.353	-0.9509	-1.112	-1.601	-0.1393	-5.493	-4.803	-3.839	-0.8481	-1.294	0.5436	-4.591	-2.708	-0.1748
0.35	-18.91	-16.4	-3.558	-2.66	-2.197	-2.114	-0.6882	-0.7818	-1.257	0.0581	-5.57	-4.908	-3.924	-0.7448	-1.144	0.72	-4.444	-2.37	0.1443
0.352	-19.41	-16.89	-3.419	-2.372	-1.933	-1.862	-0.4259	-0.4531	-0.9254	0.2255	-5.633	-4.997	-3.993	-0.6333	-1.007	0.8809	-4.269	-2.012	0.4573
0.354	-19.89	-17.36	-3.278	-2.074	-1.661	-1.603	-0.1682	-0.1316	-0.611	0.3563	-5.685	-5.069	-4.043	-0.5174	-0.8838	1.02	-4.072	-1.641	0.7587
0.356	-20.35	-17.82	-3.138	-1.772	-1.386	-1.34	0.08079	0.1785	-0.3175	0.4471	-5.726	-5.123	-4.074	-0.4025	-0.7746	1.133	-3.858	-1.262	1.044
0.358	-20.8	-18.27	-3.004	-1.474	-1.112	-1.079	0.3179	0.4742	-0.04742	0.4978	-5.759	-5.158	-4.085	-0.2937	-0.6802	1.217	-3.633	-0.8825	1.312
0.36	-21.25	-18.72	-2.88	-1.184	-0.8448	-0.8239	0.5407	0.7527	0.1988	0.5116	-5.786	-5.178	-4.078	-0.1942	-0.6006	1.27	-3.402	-0.5067	1.559
0.362	-21.69	-19.17	-2.769	-0.9081	-0.5878	-0.5776	0.747	1.012	0.4214	0.4924	-5.807	-5.185	-4.053	-0.1039	-0.535	1.292	-3.171	-0.1404	1.783
0.364	-22.12	-19.62	-2.672	-0.6495	-0.3447	-0.3443	0.935	1.248	0.6203	0.4435	-5.825	-5.183	-4.011	-0.02139	-0.4829	1.284	-2.947	0.211	1.984
0.366	-22.56	-20.09	-2.593	-0.4114	-0.1192	-0.1278	1.102	1.459	0.7938	0.3662	-5.84	-5.176	-3.953	0.05579	-0.4434	1.246	-2.734	0.5422	2.158
0.368	-23.01	-20.57	-2.532	-0.1961	0.0857	0.069	1.247	1.642	0.9386	0.2612	-5.853	-5.169	-3.88	0.1295	-0.416	1.179	-2.538	0.848	2.304
0.37	-23.47	-21.07	-2.491	-0.005348	0.2677	0.2439	1.369	1.795	1.052	0.1299	-5.865	-5.165	-3.793	0.2008	-0.3999	1.083	-2.362	1.124	2.418
0.372	-23.93	-21.58	-2.469	0.1596	0.4252	0.3961	1.467	1.918	1.132	-0.02355	-5.875	-5.167	-3.692	0.2698	-0.394	0.9627	-2.21	1.368	2.502
0.374	-24.41	-22.11	-2.465	0.2978	0.5579	0.5257	1.544	2.011	1.183	-0.193	-5.886	-5.18	-3.58	0.336	-0.3966	0.8208	-2.083	1.579	2.557
0.376	-24.89	-22.65	-2.477	0.4085	0.6662	0.6339	1.602	2.079	1.208	-0.3708	-5.896	-5.205	-3.458	0.3977	-0.4053	0.6617	-1.982	1.756	2.585
0.378	-25.38	-23.21	-2.504	0.4917	0.7517	0.7228	1.646	2.125	1.217	-0.5497	-5.908	-5.246	-3.327	0.4527	-0.4177	0.4893	-1.907	1.9	2.591
0.38	-25.88	-23.79	-2.545	0.5475	0.8164	0.7944	1.68	2.151	1.218	-0.7238	-5.92	-5.307	-3.191	0.4981	-0.4313	0.3066	-1.858	2.014	2.578
0.382	-26.39	-24.37	-2.598	0.5763	0.8621	0.8509	1.707	2.162	1.216	-0.8888	-5.934	-5.389	-3.05	0.5306	-0.4442	0.1158	-1.834	2.099	2.549
[truncated: 209 more rows]

## Sheet: LateLuteal_M_Happy
time	Fp1	Fp2	F3	F4	C3	C4	P3	P4	O1	O2	F7	F8	T3	T4	T5	T6	Fz	Cz	Pz
[truncated: 451 more rows]
