# Supplementary material for: The menstrual cycle affects recognition of emotional expressions: an event-related potential study
Source: F1000Res. 2017 Jun 8;6:853. [Version 1] doi: 10.12688/f1000research.11563.1 (PMC5558101; doi:10.12688/f1000research.11563.1)
Supplement: Supplementary file 4 [file f1000research-6-12492-s0003.tgz]

Archive with 1 entries (1 files):
- 9ca2f536-6fa3-4cb8-9cd8-a5c1345796b8.xlsx
