# Supplementary material for: The menstrual cycle affects recognition of emotional expressions: an event-related potential study
Source: F1000Res. 2017 Jun 8;6:853. [Version 1] doi: 10.12688/f1000research.11563.1 (PMC5558101; doi:10.12688/f1000research.11563.1)
Supplement: Supplementary file 4 [file f1000research-6-12492-s0003.tgz › 9ca2f536-6fa3-4cb8-9cd8-a5c1345796b8.xlsx]

## Sheet: Sheet1 (2)
no sympton (1)、weak (2)、moderate (3)、severe (4)
I Pain		V Water retention
5	Muscle stiffness	1	Weight gain
9	Headache	10	Skin disorders
16	Cramps	30	Painful breasts
22	Backache	34	Swelling
25	Fatigue
37	General aches and pains	VI Negative affect
		3	Crying
II Concentration		11	Loneliness
2	Insomnia	21	Anxiety
6	Forgetfulness	27	Restlessness
7	Confusion	36	Irritability
24	Lowered judgement	38	Mood swings
29	Difficulty concentration	40	Depression
33	Disatractible	45	Tension
35	Accidents
42	Lowered motor coodination	VII Arousal
		13	Affectionate
III Behavioral change		14	Orderliness
4	Lowered school or work performance	18	Excitement
8	Take naps; stay in bed	31	Feeling of well-being
15	Stay at home	47	Bursts of energy, activity
20	Avoid social activities
41	Decreased efficiency	VIII Control
		12	Feeling of suffocation
IV Autonomic reactions		19	Chest pains
17	Dizziness, faintness	32	Ringing in the ears
23	Cold sweats	39	Heart pounding
26	Nausea, vomiting	43	Numbness, tingling
28	Hot flashes	46	Blind spots, fuzzy vision
		44	Change in eating habits
