# Supplementary material for: The menstrual cycle affects recognition of emotional expressions: an event-related potential study
Source: F1000Res. 2017 Jun 8;6:853. [Version 1] doi: 10.12688/f1000research.11563.1 (PMC5558101; doi:10.12688/f1000research.11563.1)
Supplement: Supplementary file 5 [file f1000research-6-12492-s0004.tgz]

Archive with 1 entries (1 files):
- f250bfa5-59f3-4196-b6e0-43bc2e4339cb.xlsx
