# Supplementary material for: The menstrual cycle affects recognition of emotional expressions: an event-related potential study
Source: F1000Res. 2017 Jun 8;6:853. [Version 1] doi: 10.12688/f1000research.11563.1 (PMC5558101; doi:10.12688/f1000research.11563.1)
Supplement: Supplementary file 5 [file f1000research-6-12492-s0004.tgz › f250bfa5-59f3-4196-b6e0-43bc2e4339cb.xlsx]

## Sheet: Sheet1 (2)
症状なし (1)、弱い (2)、中等度 (3)、強い (4)
I 痛み		V 水分貯留
5	首や肩が凝る	1	体重がふえてくる
9	頭が痛い	10	肌が荒れる
16	下腹部が痛い	30	胸が痛い
22	腰が痛い	34	むくみがある(腹部、乳房、足など）
25	疲れやすい
37	身体が痛い	VI 否定的情緒
		3	泣きたくなる
II 集中力		11	さびしくなる
2	眠れない	21	不安になる
6	物忘れしやすい	27	落ち着かない
7	考えがまとまらない	36	怒りっぽい
24	判断力が低下する	38	気分が動揺する
29	集中力が低下する	40	憂鬱になる
33	気が散る	45	緊張しやすくなる
35	指を切ったり、失敗が多くなる
42	動作がぎこちなくなる	VII 気分の高揚
		13	優しい気分になる
III 行動の変化		14	素直になる
4	勉強や仕事への根気がなくなる	18	興奮しやすい
8	居眠りをしたり、ベッドに入ったりする	31	幸福な気分になる
15	出不精になる	47	活動的になる
20	人との付き合いを避けたくなる
41	勉強や仕事の能率が低下する	VIII コントロール
		12	息苦しい
IV 自律神経失調		19	胸が締め付けられる感じ
17	めまいがする	32	耳鳴りがする
23	冷や汗が出る	39	動悸がする
26	吐き気がする	43	手足がしびれる
28	顔がほてる	46	ぼやけて見えたり、見えにくい
		44	食べ物の好みが変わる
